# Supplementary material for: Phylogeography of Toona ciliata (Meliaceae) Complex in China Inferred from Cytonuclear Markers
Source: Genes (Basel). 2022 Dec 31;14(1):116. doi: 10.3390/genes14010116 (PMC9858616; doi:10.3390/genes14010116)
Supplement: Supplementary file 1 [file genes-14-00116-s001.zip]

Archive with 3 entries (3 files):
- Supplementary_Materials_20221129.pdf
- Table S2..txt
- Table S3..txt
