# Supplementary material for: Phylogeography of Toona ciliata (Meliaceae) Complex in China Inferred from Cytonuclear Markers
Source: Genes (Basel). 2022 Dec 31;14(1):116. doi: 10.3390/genes14010116 (PMC9858616; doi:10.3390/genes14010116)
Supplement: Supplementary file 1 [file genes-14-00116-s001.zip › Table S2..txt]

>BS01
TTCTCGTGTGTACCAGATTTATTTCACTGAGAGCCCCTCTGTAAAAGAGGAAAACAGCGACTAATTGATACTAAAGTAAAGCTGGACCCGATCGACCGACCCGTAGAATGGATTTTGTTCATCATGCACATAGAATAAATGAAGTTATTTGGTGCATAGCTCATCTCCCTCGACCAATTAATTAC----------TATAATATAATATAATATACCGGATGGGCTTTTTGTGCCCTAGGGAACGGAACGGCTACTTCATGATACGAGAGGGAAGAGACTACACATGGATGATAAGAGATGCCCGACTTAATTGAGCCATTTACATAATATAACTAGTGGTCGCCTTCGAACCGAACTACAAGAGTTTTAAGTATCATAATGGGTCCTTGGTGCATAGTCTCTCTATCTCGTCAGGTTGACAAGGATGATTGATCGACCACGTCTGCGCTTAGATAGCGATGTGTCACTCAATGAATCGATCTATAACATAGAAATCACGTATATATAATCGAGGGGGTTGTGAGGATTTGGGTTCATTCAGGCCCCTAACGACCGCCAGCAAGTGTTTCATGCCGTTACGCACCTTTTTTTTTCATCGAGATTGGGTTGGTGTTCAGTGCCGTGGGTACAAGATCGAAAAGAATGCATTGGAATCGAGCTACTATGGTCAGTGCACTGTGAGATTGGAGATTCCGTAAGTAACTCAGTG----CTTTCTAAGATCTAAGAGGGGCTTTTTGATTTGTTTACTCAACTCGTAAAGGCAAAGAAAAAAGGGATCCGCCTCGAATCAAAACGTTCTTTCTTTTCTTTTTCTACGCTACGAGATTTCTTCTCTTATGAAATTTATAGTTTGATCGGGGGCGGTACACTTAACTTATAACTTATAACTTATAACTTATA---------------------GGTATAAGAATAAGCTTAGATCTCATTTAGAGTGAAATATAAACGAAATAGAAGAAAATCAAAGAAGATATATCAAGGATTCGTTTTATTCTGAATCTTTCTACTGCCGATGGTCAGAATGTTACACCATACGGTTAGGCGTCCTATCTCGATCAGACACACACCATATTAGGGCGAAATCAACCGAACTTGAAGTCCCATGTTACGTTACGCTACCACCACGAAATAACTACCTCTTTTCTTTTGGAAAGAACAGAACAAAGAGATGAAGACCCCGGCAAAGACCACTTTGAATGAGCAGGTTTCACGCTCAAAAGGATATTTCGTCAATAGATGGGGCAGAAGGAGAAAGAAAGCAAGCATTGGG
>BS02
TTCTCGTGTGTACCAGATTTATTTCACTGAGAGCCCCTCTGTAAAAGAGGAAAACAGCGACTAATTGATACTAAAGTAAAGCTGGACCCGATCGACCGACCCGTAGAATGGATTTTGTTCATCATGCACATAGAATAAATGAAGTTATTTGGTGCATAGCTCATCTCCCTCGACCAATTAATTAC----------TATAATATAATATAATATACCGGATGGGCTTTTTGTGCCCTAGGGAACGGAACGGCTACTTCATGATACGAGAGGGAAGAGACTACACATGGATGATAAGAGATGCCCGACTTAATTGAGCCATTTACATAATATAACTAGTGGTCGCCTTCGAACCGAACTACAAGAGTTTTAAGTATCATAATGGGTCCTTGGTGCATAGTCTCTCTATCTCGTCAGGTTGACAAGGATGATTGATCGACCACGTCTGCGCTTAGATAGCGATGTGTCACTCAATGAATCGATCTATAACATAGAAATCACGTATATATAATCGAGGGGGTTGTGAGGATTTGGGTTCATTCAGGCCCCTAACGACCGCCAGCAAGTGTTTCATGCCGTTACGCACCTTTTTTTTTCATCGAGATTGGGTTGGTGTTCAGTGCCGTGGGTACAAGATCGAAAAGAATGCATTGGAATCGAGCTACTATGGTCAGTGCACTGTGAGATTGGAGATTCCGTAAGTAACTCAGTG----CTTTCTAAGATCTAAGAGGGGCTTTTTGATTTGTTTACTCAACTCGTAAAGGCAAAGAAAAAAGGGATCCGCCTCGAATCAAAACGTTCTTTCTTTTCTTTTTCTACGCTACGAGATTTCTTCTCTTATGAAATTTATAGTTTGATCGGGGGCGGTACACTTAACTTATAACTTATAACTTATAACTTATA---------------------GGTATAAGAATAAGCTTAGATCTCATTTAGAGTGAAATATAAACGAAATAGAAGAAAATCAAAGAAGATATATCAAGGATTCGTTTTATTCTGAATCTTTCTACTGCCGATGGTCAGAATGTTACACCATACGGTTAGGCGTCCTATCTCGATCAGACACACACCATATTAGGGCGAAATCAACCGAACTTGAAGTCCCATGTTACGTTACGCTACCACCACGAAATAACTACCTCTTTTCTTTTGGAAAGAACAGAACAAAGAGATGAAGACCCCGGCAAAGACCACTTTGAATGAGCAGGTTTCACGCTCAAAAGGATATTTCGTCAATAGATGGGGCAGAAGGAGAAAGAAAGCAAGCATTGGG
>BS03
TTCTCGTGTGTACCAGATTTATTTCACTGAGAGCCCCTCTGTAAAAGAGGAAAACAGCGACTAATTGATACTAAAGTAAAGCTGGACCCGATCGACCGACCCGTAGAATGGATTTTGTTCATCATGCACATAGAATAAATGAAGTTATTTGGTGCATAGCTCATCTCCCTCGACCAATTAATTAC----------TATAATATAATATAATATACCGGATGGGCTTTTTGTGCCCTAGGGAACGGAACGGCTACTTCATGATACGAGAGGGAAGAGACTACACATGGATGATAAGAGATGCCCGACTTAATTGAGCCATTTACATAATATAACTAGTGGTCGCCTTCGAACCGAACTACAAGAGTTTTAAGTATCATAATGGGTCCTTGGTGCATAGTCTCTCTATCTCGTCAGGTTGACAAGGATGATTGATCGACCACGTCTGCGCTTAGATAGCGATGTGTCACTCAATGAATCGATCTATAACATAGAAATCACGTATATATAATCGAGGGGGTTGTGAGGATTTGGGTTCATTCAGGCCCCTAACGACCGCCAGCAAGTGTTTCATGCCGTTACGCACCTTTTTTTTTCATCGAGATTGGGTTGGTGTTCAGTGCCGTGGGTACAAGATCGAAAAGAATGCATTGGAATCGAGCTACTATGGTCAGTGCACTGTGAGATTGGAGATTCCGTAAGTAACTCAGTG----CTTTCTAAGATCTAAGAGGGGCTTTTTGATTTGTTTACTCAACTCGTAAAGGCAAAGAAAAAAGGGATCCGCCTCGAATCAAAACGTTCTTTCTTTTCTTTTTCTACGCTACGAGATTTCTTCTCTTATGAAATTTATAGTTTGATCGGGGGCGGTACACTTAACTTATAACTTATAACTTATAACTTATA---------------------GGTATAAGAATAAGCTTAGATCTCATTTAGAGTGAAATATAAACGAAATAGAAGAAAATCAAAGAAGATATATCAAGGATTCGTTTTATTCTGAATCTTTCTACTGCCGATGGTCAGAATGTTACACCATACGGTTAGGCGTCCTATCTCGATCAGACACACACCATATTAGGGCGAAATCAACCGAACTTGAAGTCCCATGTTACGTTACGCTACCACCACGAAATAACTACCTCTTTTCTTTTGGAAAGAACAGAACAAAGAGATGAAGACCCCGGCAAAGACCACTTTGAATGAGCAGGTTTCACGCTCAAAAGGATATTTCGTCAATAGATGGGGCAGAAGGAGAAAGAAAGCAAGCATTGGG
>BS04
TTCTCGTGTGTACCAGATTTATTTCACTGAGAGCCCCTCTGTAAAAGAGGAAAACAGCGACTAATTGATACTAAAGTAAAGCTGGACCCGATCGACCGACCCGTAGAATGGATTTTGTTCATCATGCACATAGAATAAATGAAGTTATTTGGTGCATAGCTCATCTCCCTCGACCAATTAATTAC----------TATAATATAATATAATATACCGGATGGGCTTTTTGTGCCCTAGGGAACGGAACGGCTACTTCATGATACGAGAGGGAAGAGACTACACATGGATGATAAGAGATGCCCGACTTAATTGAGCCATTTACATAATATAACTAGTGGTCGCCTTCGAACCGAACTACAAGAGTTTTAAGTATCATAATGGGTCCTTGGTGCATAGTCTCTCTATCTCGTCAGGTTGACAAGGATGATTGATCGACCACGTCTGCGCTTAGATAGCGATGTGTCACTCAATGAATCGATCTATAACATAGAAATCACGTATATATAATCGAGGGGGTTGTGAGGATTTGGGTTCATTCAGGCCCCTAACGACCGCCAGCAAGTGTTTCATGCCGTTACGCACCTTTTTTTTTCATCGAGATTGGGTTGGTGTTCAGTGCCGTGGGTACAAGATCGAAAAGAATGCATTGGAATCGAGCTACTATGGTCAGTGCACTGTGAGATTGGAGATTCCGTAAGTAACTCAGTG----CTTTCTAAGATCTAAGAGGGGCTTTTTGATTTGTTTACTCAACTCGTAAAGGCAAAGAAAAAAGGGATCCGCCTCGAATCAAAACGTTCTTTCTTTTCTTTTTCTACGCTACGAGATTTCTTCTCTTATGAAATTTATAGTTTGATCGGGGGCGGTACACTTAACTTATAACTTATAACTTATAACTTATA---------------------GGTATAAGAATAAGCTTAGATCTCATTTAGAGTGAAATATAAACGAAATAGAAGAAAATCAAAGAAGATATATCAAGGATTCGTTTTATTCTGAATCTTTCTACTGCCGATGGTCAGAATGTTACACCATACGGTTAGGCGTCCTATCTCGATCAGACACACACCATATTAGGGCGAAATCAACCGAACTTGAAGTCCCATGTTACGTTACGCTACCACCACGAAATAACTACCTCTTTTCTTTTGGAAAGAACAGAACAAAGAGATGAAGACCCCGGCAAAGACCACTTTGAATGAGCAGGTTTCACGCTCAAAAGGATATTTCGTCAATAGATGGGGCAGAAGGAGAAAGAAAGCAAGCATTGGG
>BS05
TTCTCGTGTGTACCAGATTTATTTCACTGAGAGCCCCTCTGTAAAAGAGGAAAACAGCGACTAATTGATACTAAAGTAAAGCTGGACCCGATCGACCGACCCGTAGAATGGATTTTGTTCATCATGCACATAGAATAAATGAAGTTATTTGGTGCATAGCTCATCTCCCTCGACCAATTAATTAC----------TATAATATAATATAATATACCGGATGGGCTTTTTGTGCCCTAGGGAACGGAACGGCTACTTCATGATACGAGAGGGAAGAGACTACACATGGATGATAAGAGATGCCCGACTTAATTGAGCCATTTACATAATATAACTAGTGGTCGCCTTCGAACCGAACTACAAGAGTTTTAAGTATCATAATGGGTCCTTGGTGCATAGTCTCTCTATCTCGTCAGGTTGACAAGGATGATTGATCGACCACGTCTGCGCTTAGATAGCGATGTGTCACTCAATGAATCGATCTATAACATAGAAATCACGTATATATAATCGAGGGGGTTGTGAGGATTTGGGTTCATTCAGGCCCCTAACGACCGCCAGCAAGTGTTTCATGCCGTTACGCACCTTTTTTTTTCATCGAGATTGGGTTGGTGTTCAGTGCCGTGGGTACAAGATCGAAAAGAATGCATTGGAATCGAGCTACTATGGTCAGTGCACTGTGAGATTGGAGATTCCGTAAGTAACTCAGTG----CTTTCTAAGATCTAAGAGGGGCTTTTTGATTTGTTTACTCAACTCGTAAAGGCAAAGAAAAAAGGGATCCGCCTCGAATCAAAACGTTCTTTCTTTTCTTTTTCTACGCTACGAGATTTCTTCTCTTATGAAATTTATAGTTTGATCGGGGGCGGTACACTTAACTTATAACTTATAACTTATAACTTATA---------------------GGTATAAGAATAAGCTTAGATCTCATTTAGAGTGAAATATAAACGAAATAGAAGAAAATCAAAGAAGATATATCAAGGATTCGTTTTATTCTGAATCTTTCTACTGCCGATGGTCAGAATGTTACACCATACGGTTAGGCGTCCTATCTCGATCAGACACACACCATATTAGGGCGAAATCAACCGAACTTGAAGTCCCATGTTACGTTACGCTACCACCACGAAATAACTACCTCTTTTCTTTTGGAAAGAACAGAACAAAGAGATGAAGACCCCGGCAAAGACCACTTTGAATGAGCAGGTTTCACGCTCAAAAGGATATTTCGTCAATAGATGGGGCAGAAGGAGAAAGAAAGCAAGCATTGGG
>BS06
TTCTCGTGTGTACCAGATTTATTTCACTGAGAGCCCCTCTGTAAAAGAGGAAAACAGCGACTAATTGATACTAAAGTAAAGCTGGACCCGATCGACCGACCCGTAGAATGGATTTTGTTCATCATGCACATAGAATAAATGAAGTTATTTGGTGCATAGCTCATCTCCCTCGACCAATTAATTAC----------TATAATATAATATAATATACCGGATGGGCTTTTTGTGCCCTAGGGAACGGAACGGCTACTTCATGATACGAGAGGGAAGAGACTACACATGGATGATAAGAGATGCCCGACTTAATTGAGCCATTTACATAATATAACTAGTGGTCGCCTTCGAACCGAACTACAAGAGTTTTAAGTATCATAATGGGTCCTTGGTGCATAGTCTCTCTATCTCGTCAGGTTGACAAGGATGATTGATCGACCACGTCTGCGCTTAGATAGCGATGTGTCACTCAATGAATCGATCTATAACATAGAAATCACGTATATATAATCGAGGGGGTTGTGAGGATTTGGGTTCATTCAGGCCCCTAACGACCGCCAGCAAGTGTTTCATGCCGTTACGCACCTTTTTTTTTCATCGAGATTGGGTTGGTGTTCAGTGCCGTGGGTACAAGATCGAAAAGAATGCATTGGAATCGAGCTACTATGGTCAGTGCACTGTGAGATTGGAGATTCCGTAAGTAACTCAGTG----CTTTCTAAGATCTAAGAGGGGCTTTTTGATTTGTTTACTCAACTCGTAAAGGCAAAGAAAAAAGGGATCCGCCTCGAATCAAAACGTTCTTTCTTTTCTTTTTCTACGCTACGAGATTTCTTCTCTTATGAAATTTATAGTTTGATCGGGGGCGGTACACTTAACTTATAACTTATAACTTATAACTTATA---------------------GGTATAAGAATAAGCTTAGATCTCATTTAGAGTGAAATATAAACGAAATAGAAGAAAATCAAAGAAGATATATCAAGGATTCGTTTTATTCTGAATCTTTCTACTGCCGATGGTCAGAATGTTACACCATACGGTTAGGCGTCCTATCTCGATCAGACACACACCATATTAGGGCGAAATCAACCGAACTTGAAGTCCCATGTTACGTTACGCTACCACCACGAAATAACTACCTCTTTTCTTTTGGAAAGAACAGAACAAAGAGATGAAGACCCCGGCAAAGACCACTTTGAATGAGCAGGTTTCACGCTCAAAAGGATATTTCGTCAATAGATGGGGCAGAAGGAGAAAGAAAGCAAGCATTGGG
>BS07
TTCTCGTGTGTACCAGATTTATTTCACTGAGAGCCCCTCTGTAAAAGAGGAAAACAGCGACTAATTGATACTAAAGTAAAGCTGGACCCGATCGACCGACCCGTAGAATGGATTTTGTTCATCATGCACATAGAATAAATGAAGTTATTTGGTGCATAGCTCATCTCCCTCGACCAATTAATTAC----------TATAATATAATATAATATACCGGATGGGCTTTTTGTGCCCTAGGGAACGGAACGGCTACTTCATGATACGAGAGGGAAGAGACTACACATGGATGATAAGAGATGCCCGACTTAATTGAGCCATTTACATAATATAACTAGTGGTCGCCTTCGAACCGAACTACAAGAGTTTTAAGTATCATAATGGGTCCTTGGTGCATAGTCTCTCTATCTCGTCAGGTTGACAAGGATGATTGATCGACCACGTCTGCGCTTAGATAGCGATGTGTCACTCAATGAATCGATCTATAACATAGAAATCACGTATATATAATCGAGGGGGTTGTGAGGATTTGGGTTCATTCAGGCCCCTAACGACCGCCAGCAAGTGTTTCATGCCGTTACGCACCTTTTTTTTTCATCGAGATTGGGTTGGTGTTCAGTGCCGTGGGTACAAGATCGAAAAGAATGCATTGGAATCGAGCTACTATGGTCAGTGCACTGTGAGATTGGAGATTCCGTAAGTAACTCAGTG----CTTTCTAAGATCTAAGAGGGGCTTTTTGATTTGTTTACTCAACTCGTAAAGGCAAAGAAAAAAGGGATCCGCCTCGAATCAAAACGTTCTTTCTTTTCTTTTTCTACGCTACGAGATTTCTTCTCTTATGAAATTTATAGTTTGATCGGGGGCGGTACACTTAACTTATAACTTATAACTTATAACTTATA---------------------GGTATAAGAATAAGCTTAGATCTCATTTAGAGTGAAATATAAACGAAATAGAAGAAAATCAAAGAAGATATATCAAGGATTCGTTTTATTCTGAATCTTTCTACTGCCGATGGTCAGAATGTTACACCATACGGTTAGGCGTCCTATCTCGATCAGACACACACCATATTAGGGCGAAATCAACCGAACTTGAAGTCCCATGTTACGTTACGCTACCACCACGAAATAACTACCTCTTTTCTTTTGGAAAGAACAGAACAAAGAGATGAAGACCCCGGCAAAGACCACTTTGAATGAGCAGGTTTCACGCTCAAAAGGATATTTCGTCAATAGATGGGGCAGAAGGAGAAAGAAAGCAAGCATTGGG
>BS08
TTCTCGTGTGTACCAGATTTATTTCACTGAGAGCCCCTCTGTAAAAGAGGAAAACAGCGACTAATTGATACTAAAGTAAAGCTGGACCCGATCGACCGACCCGTAGAATGGATTTTGTTCATCATGCACATAGAATAAATGAAGTTATTTGGTGCATAGCTCATCTCCCTCGACCAATTAATTAC----------TATAATATAATATAATATACCGGATGGGCTTTTTGTGCCCTAGGGAACGGAACGGCTACTTCATGATACGAGAGGGAAGAGACTACACATGGATGATAAGAGATGCCCGACTTAATTGAGCCATTTACATAATATAACTAGTGGTCGCCTTCGAACCGAACTACAAGAGTTTTAAGTATCATAATGGGTCCTTGGTGCATAGTCTCTCTATCTCGTCAGGTTGACAAGGATGATTGATCGACCACGTCTGCGCTTAGATAGCGATGTGTCACTCAATGAATCGATCTATAACATAGAAATCACGTATATATAATCGAGGGGGTTGTGAGGATTTGGGTTCATTCAGGCCCCTAACGACCGCCAGCAAGTGTTTCATGCCGTTACGCACCTTTTTTTTTCATCGAGATTGGGTTGGTGTTCAGTGCCGTGGGTACAAGATCGAAAAGAATGCATTGGAATCGAGCTACTATGGTCAGTGCACTGTGAGATTGGAGATTCCGTAAGTAACTCAGTG----CTTTCTAAGATCTAAGAGGGGCTTTTTGATTTGTTTACTCAACTCGTAAAGGCAAAGAAAAAAGGGATCCGCCTCGAATCAAAACGTTCTTTCTTTTCTTTTTCTACGCTACGAGATTTCTTCTCTTATGAAATTTATAGTTTGATCGGGGGCGGTACACTTAACTTATAACTTATAACTTATAACTTATA---------------------GGTATAAGAATAAGCTTAGATCTCATTTAGAGTGAAATATAAACGAAATAGAAGAAAATCAAAGAAGATATATCAAGGATTCGTTTTATTCTGAATCTTTCTACTGCCGATGGTCAGAATGTTACACCATACGGTTAGGCGTCCTATCTCGATCAGACACACACCATATTAGGGCGAAATCAACCGAACTTGAAGTCCCATGTTACGTTACGCTACCACCACGAAATAACTACCTCTTTTCTTTTGGAAAGAACAGAACAAAGAGATGAAGACCCCGGCAAAGACCACTTTGAATGAGCAGGTTTCACGCTCAAAAGGATATTTCGTCAATAGATGGGGCAGAAGGAGAAAGAAAGCAAGCATTGGG
>BS09
TTCTCGTGTGTACCAGATTTATTTCACTGAGAGCCCCTCTGTAAAAGAGGAAAACAGCGACTAATTGATACTAAAGTAAAGCTGGACCCGATCGACCGACCCGTAGAATGGATTTTGTTCATCATGCACATAGAATAAATGAAGTTATTTGGTGCATAGCTCATCTCCCTCGACCAATTAATTAC----------TATAATATAATATAATATACCGGATGGGCTTTTTGTGCCCTAGGGAACGGAACGGCTACTTCATGATACGAGAGGGAAGAGACTACACATGGATGATAAGAGATGCCCGACTTAATTGAGCCATTTACATAATATAACTAGTGGTCGCCTTCGAACCGAACTACAAGAGTTTTAAGTATCATAATGGGTCCTTGGTGCATAGTCTCTCTATCTCGTCAGGTTGACAAGGATGATTGATCGACCACGTCTGCGCTTAGATAGCGATGTGTCACTCAATGAATCGATCTATAACATAGAAATCACGTATATATAATCGAGGGGGTTGTGAGGATTTGGGTTCATTCAGGCCCCTAACGACCGCCAGCAAGTGTTTCATGCCGTTACGCACCTTTTTTTTTCATCGAGATTGGGTTGGTGTTCAGTGCCGTGGGTACAAGATCGAAAAGAATGCATTGGAATCGAGCTACTATGGTCAGTGCACTGTGAGATTGGAGATTCCGTAAGTAACTCAGTG----CTTTCTAAGATCTAAGAGGGGCTTTTTGATTTGTTTACTCAACTCGTAAAGGCAAAGAAAAAAGGGATCCGCCTCGAATCAAAACGTTCTTTCTTTTCTTTTTCTACGCTACGAGATTTCTTCTCTTATGAAATTTATAGTTTGATCGGGGGCGGTACACTTAACTTATAACTTATAACTTATAACTTATA---------------------GGTATAAGAATAAGCTTAGATCTCATTTAGAGTGAAATATAAACGAAATAGAAGAAAATCAAAGAAGATATATCAAGGATTCGTTTTATTCTGAATCTTTCTACTGCCGATGGTCAGAATGTTACACCATACGGTTAGGCGTCCTATCTCGATCAGACACACACCATATTAGGGCGAAATCAACCGAACTTGAAGTCCCATGTTACGTTACGCTACCACCACGAAATAACTACCTCTTTTCTTTTGGAAAGAACAGAACAAAGAGATGAAGACCCCGGCAAAGACCACTTTGAATGAGCAGGTTTCACGCTCAAAAGGATATTTCGTCAATAGATGGGGCAGAAGGAGAAAGAAAGCAAGCATTGGG
>BS10
TTCTCGTGTGTACCAGATTTATTTCACTGAGAGCCCCTCTGTAAAAGAGGAAAACAGCGACTAATTGATACTAAAGTAAAGCTGGACCCGATCGACCGACCCGTAGAATGGATTTTGTTCATCATGCACATAGAATAAATGAAGTTATTTGGTGCATAGCTCATCTCCCTCGACCAATTAATTAC----------TATAATATAATATAATATACCGGATGGGCTTTTTGTGCCCTAGGGAACGGAACGGCTACTTCATGATACGAGAGGGAAGAGACTACACATGGATGATAAGAGATGCCCGACTTAATTGAGCCATTTACATAATATAACTAGTGGTCGCCTTCGAACCGAACTACAAGAGTTTTAAGTATCATAATGGGTCCTTGGTGCATAGTCTCTCTATCTCGTCAGGTTGACAAGGATGATTGATCGACCACGTCTGCGCTTAGATAGCGATGTGTCACTCAATGAATCGATCTATAACATAGAAATCACGTATATATAATCGAGGGGGTTGTGAGGATTTGGGTTCATTCAGGCCCCTAACGACCGCCAGCAAGTGTTTCATGCCGTTACGCACCTTTTTTTTTCATCGAGATTGGGTTGGTGTTCAGTGCCGTGGGTACAAGATCGAAAAGAATGCATTGGAATCGAGCTACTATGGTCAGTGCACTGTGAGATTGGAGATTCCGTAAGTAACTCAGTG----CTTTCTAAGATCTAAGAGGGGCTTTTTGATTTGTTTACTCAACTCGTAAAGGCAAAGAAAAAAGGGATCCGCCTCGAATCAAAACGTTCTTTCTTTTCTTTTTCTACGCTACGAGATTTCTTCTCTTATGAAATTTATAGTTTGATCGGGGGCGGTACACTTAACTTATAACTTATAACTTATAACTTATA---------------------GGTATAAGAATAAGCTTAGATCTCATTTAGAGTGAAATATAAACGAAATAGAAGAAAATCAAAGAAGATATATCAAGGATTCGTTTTATTCTGAATCTTTCTACTGCCGATGGTCAGAATGTTACACCATACGGTTAGGCGTCCTATCTCGATCAGACACACACCATATTAGGGCGAAATCAACCGAACTTGAAGTCCCATGTTACGTTACGCTACCACCACGAAATAACTACCTCTTTTCTTTTGGAAAGAACAGAACAAAGAGATGAAGACCCCGGCAAAGACCACTTTGAATGAGCAGGTTTCACGCTCAAAAGGATATTTCGTCAATAGATGGGGCAGAAGGAGAAAGAAAGCAAGCATTGGG
>BS11
TTCTCGTGTGTACCAGATTTATTTCACTGAGAGCCCCTCTGTAAAAGAGGAAAACAGCGACTAATTGATACTAAAGTAAAGCTGGACCCGATCGACCGACCCGTAGAATGGATTTTGTTCATCATGCACATAGAATAAATGAAGTTATTTGGTGCATAGCTCATCTCCCTCGACCAATTAATTAC----------TATAATATAATATAATATACCGGATGGGCTTTTTGTGCCCTAGGGAACGGAACGGCTACTTCATGATACGAGAGGGAAGAGACTACACATGGATGATAAGAGATGCCCGACTTAATTGAGCCATTTACATAATATAACTAGTGGTCGCCTTCGAACCGAACTACAAGAGTTTTAAGTATCATAATGGGTCCTTGGTGCATAGTCTCTCTATCTCGTCAGGTTGACAAGGATGATTGATCGACCACGTCTGCGCTTAGATAGCGATGTGTCACTCAATGAATCGATCTATAACATAGAAATCACGTATATATAATCGAGGGGGTTGTGAGGATTTGGGTTCATTCAGGCCCCTAACGACCGCCAGCAAGTGTTTCATGCCGTTACGCACCTTTTTTTTTCATCGAGATTGGGTTGGTGTTCAGTGCCGTGGGTACAAGATCGAAAAGAATGCATTGGAATCGAGCTACTATGGTCAGTGCACTGTGAGATTGGAGATTCCGTAAGTAACTCAGTG----CTTTCTAAGATCTAAGAGGGGCTTTTTGATTTGTTTACTCAACTCGTAAAGGCAAAGAAAAAAGGGATCCGCCTCGAATCAAAACGTTCTTTCTTTTCTTTTTCTACGCTACGAGATTTCTTCTCTTATGAAATTTATAGTTTGATCGGGGGCGGTACACTTAACTTATAACTTATAACTTATAACTTATA---------------------GGTATAAGAATAAGCTTAGATCTCATTTAGAGTGAAATATAAACGAAATAGAAGAAAATCAAAGAAGATATATCAAGGATTCGTTTTATTCTGAATCTTTCTACTGCCGATGGTCAGAATGTTACACCATACGGTTAGGCGTCCTATCTCGATCAGACACACACCATATTAGGGCGAAATCAACCGAACTTGAAGTCCCATGTTACGTTACGCTACCACCACGAAATAACTACCTCTTTTCTTTTGGAAAGAACAGAACAAAGAGATGAAGACCCCGGCAAAGACCACTTTGAATGAGCAGGTTTCACGCTCAAAAGGATATTTCGTCAATAGATGGGGCAGAAGGAGAAAGAAAGCAAGCATTGGG
>CB01
TTCTCGTGTGTACCAGATTTATTTCACTGAGAGCCCCTCTGTAAAAGAGGAAAACAGCGACTAATTGATACTAAAGTAAAGCTGGACCCGATCGACCGACCCGTAGAATGGATTTTGTTCATCATGCACATAGAATAAATGAAGTTATTTGGTGCATAGCTCATCTCCCTCGACCAATTAATTAC-----TATAATATAATATAATATAATATACCGGATGGGCTTTTTGTGCCCTAGGGAACGGAACGGCTACTTCATGATACGAGAGGGAAGAGACTACACATGGATGATAAGAGATGCCCGACTTAATTGAGCCATTTACATAATATAACTAGTGGTCGCCTTCGAACCGAACTACAAGAGTTTTAAGTATCATAATGGGTCCTTGGTGCATAGTCTCTCTATCTCGTCAGGTTGACAAGGATGATTGATCGACCACGTCTGCGCTTAGATAGCGATGTGTCACTCAATGAATCGATCTATAACATAGAAATCACGTATATATAATCGAGGGGGTTGTGAGGATTTGGGTTCATTCAGGCCCCTAACGACCGCCAGCAAGTGTTTCATGCCGTTACGCACCTTTTTTTTTCATCGAGATTGGGTTGGTGTTCAGTGCCGTGGGTACAAGATCGAAAAGAATGCATTGGAATCGAGCTACTATGGTCAGTGCACTGTGAGATTGGAGATTCCGTAAGTAACTCAGTGAATGCTTTCTAAGATCTAAGAGGGGCTTTTTGATTTGTTTACTCAACTCGTAAAGGCAAAGAAAAAAGGGATCCGCCTCGAATCAAAACGTTCTTTCTTTTCTTTTTCTACGCTACGAGATTTCTTCTCTTATGAAATTTATAGTTTGATCGGGGGCGGTACACTTAACTTATAACTTATAACTTATA----------------------------GGTATAAGAATAAGCTTAGATCTCATTTAGAGTGAAATATAAACGAAATAGAAGAAAATCAAAGAAGATATATCAAGGATTCGTTTTATTCTGAATCTTTCTACTGCCGATGGTCAGAATGTTACACCATACGGTTAGGCGTCCTATCTCGATCAGACACACACCATATTAGGGCGAAATCAACCGAACTTGAAGTCCCATGTTACGTTACGCTACCGCCACGAAATAACTACCTCTTTTCTTTTGGAAAGAACAGAACAAAGAGATGAAGACCCCGGCAAAGACCACTTTGAATGAGCAGGTTTCACGCTCAAAAGGATATTTCGTCAATAGATGGGGCAGAAGGAGAAAGAAAGCAAGCATTGGG
>CB02
TTCTCGTGTGTACCAGATTTATTTCACTGAGAGCCCCTCTGTAAAAGAGGAAAACAGCGACTAATTGATACTAAAGTAAAGCTGGACCCGATCGACCGACCCGTAGAATGGATTTTGTTCATCATGCACATAGAATAAATGAAGTTATTTGGTGCATAGCTCATCTCCCTCGACCAATTAATTAC----------TATAATATAATATAATATACCGGATGGGCTTTTTGTGCCCTAGGGAACGGAACGGCTACTTCATGATACGAGAGGGAAGAGACTACACATGGATGATAAGAGATGCCCGACTTAATTGAGCCATTTACATAATATAACTAGTGGTCGCCTTCGAACCGAACTACAAGAGTTTTAAGTATCATAATGGGTCCTTGGTGCATAGTCTCTCTATCTCGTCAGGTTGACAAGGATGATTGATCGACCACGTCTGCGCTTAGATAGCGATGTGTCACTCAATGAATCGATCTATAACATAGAAATCACGTATATATAATCGAGGGGGTTGTGAGGATTTGGGTTCATTCAGGCCCCTAACGACCGCCAGCAAGTGTTTCATGCCGTTACGCACCTTTTTTTTTCATCGAGATTGGGTTGGTGTTCAGTGCCGTGGGTACAAGATCGAAAAGAATGCATTGGAATCGAGCTACTATGGTCAGTGCACTGTGAGATTGGAGATTCCGTAAGTAACTCAGTGAATGCTTTCTAAGATCTAAGAGGGGCTTTTTGATTTGTTTACTCAACTCGTAAAGGCAAAGAAAAAAGGGATCCGCCTCGAATCAAAACGTTCTTTCTTTTCTTTTTCTACGCTACGAGATTTCTTCTCTTATGAAATTTATAGTTTGATCGGGGGCGGTACACTTAACTTATAACTTATAACTTATA----------------------------GGTATAAGAATAAGCTTAGATCTCATTTAGAGTGAAATATAAACGAAATAGAAGAAAATCAAAGAAGATATATCAAGGATTCGTTTTATTCTGAATCTTTCTACTGCCGATGGTCAGAATGTTACACCATACGGTTAGGCGTCCTATCTCGATCAGACACACACCATATTAGGGCGAAATCAACCGAACTTGAAGTCCCATGTTACGTTACGCTACCGCCACGAAATAACTACCTCTTTTCTTTTGGAAAGAACAGAACAAAGAGATGAAGACCCCGGCAAAGACCACTTTGAATGAGCAGGTTTCACGCTCAAAAGGATATTTCGTCAATAGATGGGGCAGAAGGAGAAAGAAAGCAAGCATTGGG
>CB03
TTCTCGTGTGTACCAGATTTATTTCACTGAGAGCCCCTCTGTAAAAGAGGAAAACAGCGACTAATTGATACTAAAGTAAAGCTGGACCCGATCGACCGACCCGTAGAATGGATTTTGTTCATCATGCACATAGAATAAATGAAGTTATTTGGTGCATAGCTCATCTCCCTCGACCAATTAATTAC-----TATAATATAATATAATATAATATACCGGATGGGCTTTTTGTGCCCTAGGGAACGGAACGGCTACTTCATGATACGAGAGGGAAGAGACTACACATGGATGATAAGAGATGCCCGACTTAATTGAGCCATTTACATAATATAACTAGTGGTCGCCTTCGAACCGAACTACAAGAGTTTTAAGTATCATAATGGGTCCTTGGTGCATAGTCTCTCTATCTCGTCAGGTTGACAAGGATGATTGATCGACCACGTCTGCGCTTAGATAGCGATGTGTCACTCAATGAATCGATCTATAACATAGAAATCACGTATATATAATCGAGGGGGTTGTGAGGATTTGGGTTCATTCAGGCCCCTAACGACCGCCAGCAAGTGTTTCATGCCGTTACGCACCTTTTTTTTTCATCGAGATTGGGTTGGTGTTCAGTGCCGTGGGTACAAGATCGAAAAGAATGCATTGGAATCGAGCTACTATGGTCAGTGCACTGTGAGATTGGAGATTCCGTAAGTAACTCAGTGAATGCTTTCTAAGATCTAAGAGGGGCTTTTTGATTTGTTTACTCAACTCGTAAAGGCAAAGAAAAAAGGGATCCGCCTCGAATCAAAACGTTCTTTCTTTTCTTTTTCTACGCTACGAGATTTCTTCTCTTATGAAATTTATAGTTTGATCGGGGGCGGTACACTTAACTTATAACTTATAACTTATA----------------------------GGTATAAGAATAAGCTTAGATCTCATTTAGAGTGAAATATAAACGAAATAGAAGAAAATCAAAGAAGATATATCAAGGATTCGTTTTATTCTGAATCTTTCTACTGCCGATGGTCAGAATGTTACACCATACGGTTAGGCGTCCTATCTCGATCAGACACACACCATATTAGGGCGAAATCAACCGAACTTGAAGTCCCATGTTACGTTACGCTACCGCCACGAAATAACTACCTCTTTTCTTTTGGAAAGAACAGAACAAAGAGATGAAGACCCCGGCAAAGACCACTTTGAATGAGCAGGTTTCACGCTCAAAAGGATATTTCGTCAATAGATGGGGCAGAAGGAGAAAGAAAGCAAGCATTGGG
>CB04
TTCTCGTGTGTACCAGATTTATTTCACTGAGAGCCCCTCTGTAAAAGAGGAAAACAGCGACTAATTGATACTAAAGTAAAGCTGGACCCGATCGACCGACCCGTAGAATGGATTTTGTTCATCATGCACATAGAATAAATGAAGTTATTTGGTGCATAGCTCATCTCCCTCGACCAATTAATTAC----------TATAATATAATATAATATACCGGATGGGCTTTTTGTGCCCTAGGGAACGGAACGGCTACTTCATGATACGAGAGGGAAGAGACTACACATGGATGATAAGAGATGCCCGACTTAATTGAGCCATTTACATAATATAACTAGTGGTCGCCTTCGAACCGAACTACAAGAGTTTTAAGTATCATAATGGGTCCTTGGTGCATAGTCTCTCTATCTCGTCAGGTTGACAAGGATGATTGATCGACCACGTCTGCGCTTAGATAGCGATGTGTCACTCAATGAATCGATCTATAACATAGAAATCACGTATATATAATCGAGGGGGTTGTGAGGATTTGGGTTCATTCAGGCCCCTAACGACCGCCAGCAAGTGTTTCATGCCGTTACGCACCTTTTTTTTTCATCGAGATTGGGTTGGTGTTCAGTGCCGTGGGTACAAGATCGAAAAGAATGCATTGGAATCGAGCTACTATGGTCAGTGCACTGTGAGATTGGAGATTCCGTAAGTAACTCAGTGAATGCTTTCTAAGATCTAAGAGGGGCTTTTTGATTTGTTTACTCAACTCGTAAAGGCAAAGAAAAAAGGGATCCGCCTCGAATCAAAACGTTCTTTCTTTTCTTTTTCTACGCTACGAGATTTCTTCTCTTATGAAATTTATAGTTTGATCGGGGGCGGTACACTTAACTTATAACTTATAACTTATA----------------------------GGTATAAGAATAAGCTTAGATCTCATTTAGAGTGAAATATAAACGAAATAGAAGAAAATCAAAGAAGATATATCAAGGATTCGTTTTATTCTGAATCTTTCTACTGCCGATGGTCAGAATGTTACACCATACGGTTAGGCGTCCTATCTCGATCAGACACACACCATATTAGGGCGAAATCAACCGAACTTGAAGTCCCATGTTACGTTACGCTACCGCCACGAAATAACTACCTCTTTTCTTTTGGAAAGAACAGAACAAAGAGATGAAGACCCCGGCAAAGACCACTTTGAATGAGCAGGTTTCACGCTCAAAAGGATATTTCGTCAATAGATGGGGCAGAAGGAGAAAGAAAGCAAGCATTGGG
>CB05
TTCTCGTGTGTACCAGATTTATTTCACTGAGAGCCCCTCTGTAAAAGAGGAAAACAGCGACTAATTGATACTAAAGTAAAGCTGGACCCGATCGACCGACCCGTAGAATGGATTTTGTTCATCATGCACATAGAATAAATGAAGTTATTTGGTGCATAGCTCATCTCCCTCGACCAATTAATTAC-----TATAATATAATATAATATAATATACCGGATGGGCTTTTTGTGCCCTAGGGAACGGAACGGCTACTTCATGATACGAGAGGGAAGAGACTACACATGGATGATAAGAGATGCCCGACTTAATTGAGCCATTTACATAATATAACTAGTGGTCGCCTTCGAACCGAACTACAAGAGTTTTAAGTATCATAATGGGTCCTTGGTGCATAGTCTCTCTATCTCGTCAGGTTGACAAGGATGATTGATCGACCACGTCTGCGCTTAGATAGCGATGTGTCACTCAATGAATCGATCTATAACATAGAAATCACGTATATATAATCGAGGGGGTTGTGAGGATTTGGGTTCATTCAGGCCCCTAACGACCGCCAGCAAGTGTTTCATGCCGTTACGCACCTTTTTTTTTCATCGAGATTGGGTTGGTGTTCAGTGCCGTGGGTACAAGATCGAAAAGAATGCATTGGAATCGAGCTACTATGGTCAGTGCACTGTGAGATTGGAGATTCCGTAAGTAACTCAGTGAATGCTTTCTAAGATCTAAGAGGGGCTTTTTGATTTGTTTACTCAACTCGTAAAGGCAAAGAAAAAAGGGATCCGCCTCGAATCAAAACGTTCTTTCTTTTCTTTTTCTACGCTACGAGATTTCTTCTCTTATGAAATTTATAGTTTGATCGGGGGCGGTACACTTAACTTATAACTTATAACTTATA----------------------------GGTATAAGAATAAGCTTAGATCTCATTTAGAGTGAAATATAAACGAAATAGAAGAAAATCAAAGAAGATATATCAAGGATTCGTTTTATTCTGAATCTTTCTACTGCCGATGGTCAGAATGTTACACCATACGGTTAGGCGTCCTATCTCGATCAGACACACACCATATTAGGGCGAAATCAACCGAACTTGAAGTCCCATGTTACGTTACGCTACCGCCACGAAATAACTACCTCTTTTCTTTTGGAAAGAACAGAACAAAGAGATGAAGACCCCGGCAAAGACCACTTTGAATGAGCAGGTTTCACGCTCAAAAGGATATTTCGTCAATAGATGGGGCAGAAGGAGAAAGAAAGCAAGCATTGGG
>CB06
TTCTCGTGTGTACCAGATTTATTTCACTGAGAGCCCCTCTGTAAAAGAGGAAAACAGCGACTAATTGATACTAAAGTAAAGCTGGACCCGATCGACCGACCCGTAGAATGGATTTTGTTCATCATGCACATAGAATAAATGAAGTTATTTGGTGCATAGCTCATCTCCCTCGACCAATTAATTAC----------TATAATATAATATAATATACCGGATGGGCTTTTTGTGCCCTAGGGAACGGAACGGCTACTTCATGATACGAGAGGGAAGAGACTACACATGGATGATAAGAGATGCCCGACTTAATTGAGCCATTTACATAATATAACTAGTGGTCGCCTTCGAACCGAACTACAAGAGTTTTAAGTATCATAATGGGTCCTTGGTGCATAGTCTCTCTATCTCGTCAGGTTGACAAGGATGATTGATCGACCACGTCTGCGCTTAGATAGCGATGTGTCACTCAATGAATCGATCTATAACATAGAAATCACGTATATATAATCGAGGGGGTTGTGAGGATTTGGGTTCATTCAGGCCCCTAACGACCGCCAGCAAGTGTTTCATGCCGTTACGCACCTTTTTTTTTCATCGAGATTGGGTTGGTGTTCAGTGCCGTGGGTACAAGATCGAAAAGAATGCATTGGAATCGAGCTACTATGGTCAGTGCACTGTGAGATTGGAGATTCCGTAAGTAACTCAGTGAATGCTTTCTAAGATCTAAGAGGGGCTTTTTGATTTGTTTACTCAACTCGTAAAGGCAAAGAAAAAAGGGATCCGCCTCGAATCAAAACGTTCTTTCTTTTCTTTTTCTACGCTACGAGATTTCTTCTCTTATGAAATTTATAGTTTGATCGGGGGCGGTACACTTAACTTATAACTTATAACTTATA----------------------------GGTATAAGAATAAGCTTAGATCTCATTTAGAGTGAAATATAAACGAAATAGAAGAAAATCAAAGAAGATATATCAAGGATTCGTTTTATTCTGAATCTTTCTACTGCCGATGGTCAGAATGTTACACCATACGGTTAGGCGTCCTATCTCGATCAGACACACACCATATTAGGGCGAAATCAACCGAACTTGAAGTCCCATGTTACGTTACGCTACCGCCACGAAATAACTACCTCTTTTCTTTTGGAAAGAACAGAACAAAGAGATGAAGACCCCGGCAAAGACCACTTTGAATGAGCAGGTTTCACGCTCAAAAGGATATTTCGTCAATAGATGGGGCAGAAGGAGAAAGAAAGCAAGCATTGGG
>CB07
TTCTCGTGTGTACCAGATTTATTTCACTGAGAGCCCCTCTGTAAAAGAGGAAAACAGCGACTAATTGATACTAAAGTAAAGCTGGACCCGATCGACCGACCCGTAGAATGGATTTTGTTCATCATGCACATAGAATAAATGAAGTTATTTGGTGCATAGCTCATCTCCCTCGACCAATTAATTAC----------TATAATATAATATAATATACCGGATGGGCTTTTTGTGCCCTAGGGAACGGAACGGCTACTTCATGATACGAGAGGGAAGAGACTACACATGGATGATAAGAGATGCCCGACTTAATTGAGCCATTTACATAATATAACTAGTGGTCGCCTTCGAACCGAACTACAAGAGTTTTAAGTATCATAATGGGTCCTTGGTGCATAGTCTCTCTATCTCGTCAGGTTGACAAGGATGATTGATCGACCACGTCTGCGCTTAGATAGCGATGTGTCACTCAATGAATCGATCTATAACATAGAAATCACGTATATATAATCGAGGGGGTTGTGAGGATTTGGGTTCATTCAGGCCCCTAACGACCGCCAGCAAGTGTTTCATGCCGTTACGCACCTTTTTTTTTCATCGAGATTGGGTTGGTGTTCAGTGCCGTGGGTACAAGATCGAAAAGAATGCATTGGAATCGAGCTACTATGGTCAGTGCACTGTGAGATTGGAGATTCCGTAAGTAACTCAGTGAATGCTTTCTAAGATCTAAGAGGGGCTTTTTGATTTGTTTACTCAACTCGTAAAGGCAAAGAAAAAAGGGATCCGCCTCGAATCAAAACGTTCTTTCTTTTCTTTTTCTACGCTACGAGATTTCTTCTCTTATGAAATTTATAGTTTGATCGGGGGCGGTACACTTAACTTATAACTTATAACTTATA----------------------------GGTATAAGAATAAGCTTAGATCTCATTTAGAGTGAAATATAAACGAAATAGAAGAAAATCAAAGAAGATATATCAAGGATTCGTTTTATTCTGAATCTTTCTACTGCCGATGGTCAGAATGTTACACCATACGGTTAGGCGTCCTATCTCGATCAGACACACACCATATTAGGGCGAAATCAACCGAACTTGAAGTCCCATGTTACGTTACGCTACCGCCACGAAATAACTACCTCTTTTCTTTTGGAAAGAACAGAACAAAGAGATGAAGACCCCGGCAAAGACCACTTTGAATGAGCAGGTTTCACGCTCAAAAGGATATTTCGTCAATAGATGGGGCAGAAGGAGAAAGAAAGCAAGCATTGGG
>CB08
TTCTCGTGTGTACCAGATTTATTTCACTGAGAGCCCCTCTGTAAAAGAGGAAAACAGCGACTAATTGATACTAAAGTAAAGCTGGACCCGATCGACCGACCCGTAGAATGGATTTTGTTCATCATGCACATAGAATAAATGAAGTTATTTGGTGCATAGCTCATCTCCCTCGACCAATTAATTAC-----TATAATATAATATAATATAATATACCGGATGGGCTTTTTGTGCCCTAGGGAACGGAACGGCTACTTCATGATACGAGAGGGAAGAGACTACACATGGATGATAAGAGATGCCCGACTTAATTGAGCCATTTACATAATATAACTAGTGGTCGCCTTCGAACCGAACTACAAGAGTTTTAAGTATCATAATGGGTCCTTGGTGCATAGTCTCTCTATCTCGTCAGGTTGACAAGGATGATTGATCGACCACGTCTGCGCTTAGATAGCGATGTGTCACTCAATGAATCGATCTATAACATAGAAATCACGTATATATAATCGAGGGGGTTGTGAGGATTTGGGTTCATTCAGGCCCCTAACGACCGCCAGCAAGTGTTTCATGCCGTTACGCACCTTTTTTTTTCATCGAGATTGGGTTGGTGTTCAGTGCCGTGGGTACAAGATCGAAAAGAATGCATTGGAATCGAGCTACTATGGTCAGTGCACTGTGAGATTGGAGATTCCGTAAGTAACTCAGTGAATGCTTTCTAAGATCTAAGAGGGGCTTTTTGATTTGTTTACTCAACTCGTAAAGGCAAAGAAAAAAGGGATCCGCCTCGAATCAAAACGTTCTTTCTTTTCTTTTTCTACGCTACGAGATTTCTTCTCTTATGAAATTTATAGTTTGATCGGGGGCGGTACACTTAACTTATAACTTATAACTTATA----------------------------GGTATAAGAATAAGCTTAGATCTCATTTAGAGTGAAATATAAACGAAATAGAAGAAAATCAAAGAAGATATATCAAGGATTCGTTTTATTCTGAATCTTTCTACTGCCGATGGTCAGAATGTTACACCATACGGTTAGGCGTCCTATCTCGATCAGACACACACCATATTAGGGCGAAATCAACCGAACTTGAAGTCCCATGTTACGTTACGCTACCGCCACGAAATAACTACCTCTTTTCTTTTGGAAAGAACAGAACAAAGAGATGAAGACCCCGGCAAAGACCACTTTGAATGAGCAGGTTTCACGCTCAAAAGGATATTTCGTCAATAGATGGGGCAGAAGGAGAAAGAAAGCAAGCATTGGG
>CB09
TTCTCGTGTGTACCAGATTTATTTCACTGAGAGCCCCTCTGTAAAAGAGGAAAACAGCGACTAATTGATACTAAAGTAAAGCTGGACCCGATCGACCGACCCGTAGAATGGATTTTGTTCATCATGCACATAGAATAAATGAAGTTATTTGGTGCATAGCTCATCTCCCTCGACCAATTAATTAC-----TATAATATAATATAATATAATATACCGGATGGGCTTTTTGTGCCCTAGGGAACGGAACGGCTACTTCATGATACGAGAGGGAAGAGACTACACATGGATGATAAGAGATGCCCGACTTAATTGAGCCATTTACATAATATAACTAGTGGTCGCCTTCGAACCGAACTACAAGAGTTTTAAGTATCATAATGGGTCCTTGGTGCATAGTCTCTCTATCTCGTCAGGTTGACAAGGATGATTGATCGACCACGTCTGCGCTTAGATAGCGATGTGTCACTCAATGAATCGATCTATAACATAGAAATCACGTATATATAATCGAGGGGGTTGTGAGGATTTGGGTTCATTCAGGCCCCTAACGACCGCCAGCAAGTGTTTCATGCCGTTACGCACCTTTTTTTTTCATCGAGATTGGGTTGGTGTTCAGTGCCGTGGGTACAAGATCGAAAAGAATGCATTGGAATCGAGCTACTATGGTCAGTGCACTGTGAGATTGGAGATTCCGTAAGTAACTCAGTGAATGCTTTCTAAGATCTAAGAGGGGCTTTTTGATTTGTTTACTCAACTCGTAAAGGCAAAGAAAAAAGGGATCCGCCTCGAATCAAAACGTTCTTTCTTTTCTTTTTCTACGCTACGAGATTTCTTCTCTTATGAAATTTATAGTTTGATCGGGGGCGGTACACTTAACTTATAACTTATAACTTATA----------------------------GGTATAAGAATAAGCTTAGATCTCATTTAGAGTGAAATATAAACGAAATAGAAGAAAATCAAAGAAGATATATCAAGGATTCGTTTTATTCTGAATCTTTCTACTGCCGATGGTCAGAATGTTACACCATACGGTTAGGCGTCCTATCTCGATCAGACACACACCATATTAGGGCGAAATCAACCGAACTTGAAGTCCCATGTTACGTTACGCTACCGCCACGAAATAACTACCTCTTTTCTTTTGGAAAGAACAGAACAAAGAGATGAAGACCCCGGCAAAGACCACTTTGAATGAGCAGGTTTCACGCTCAAAAGGATATTTCGTCAATAGATGGGGCAGAAGGAGAAAGAAAGCAAGCATTGGG
>CB10
TTCTCGTGTGTACCAGATTTATTTCACTGAGAGCCCCTCTGTAAAAGAGGAAAACAGCGACTAATTGATACTAAAGTAAAGCTGGACCCGATCGACCGACCCGTAGAATGGATTTTGTTCATCATGCACATAGAATAAATGAAGTTATTTGGTGCATAGCTCATCTCCCTCGACCAATTAATTAC-----TATAATATAATATAATATAATATACCGGATGGGCTTTTTGTGCCCTAGGGAACGGAACGGCTACTTCATGATACGAGAGGGAAGAGACTACACATGGATGATAAGAGATGCCCGACTTAATTGAGCCATTTACATAATATAACTAGTGGTCGCCTTCGAACCGAACTACAAGAGTTTTAAGTATCATAATGGGTCCTTGGTGCATAGTCTCTCTATCTCGTCAGGTTGACAAGGATGATTGATCGACCACGTCTGCGCTTAGATAGCGATGTGTCACTCAATGAATCGATCTATAACATAGAAATCACGTATATATAATCGAGGGGGTTGTGAGGATTTGGGTTCATTCAGGCCCCTAACGACCGCCAGCAAGTGTTTCATGCCGTTACGCACCTTTTTTTTTCATCGAGATTGGGTTGGTGTTCAGTGCCGTGGGTACAAGATCGAAAAGAATGCATTGGAATCGAGCTACTATGGTCAGTGCACTGTGAGATTGGAGATTCCGTAAGTAACTCAGTGAATGCTTTCTAAGATCTAAGAGGGGCTTTTTGATTTGTTTACTCAACTCGTAAAGGCAAAGAAAAAAGGGATCCGCCTCGAATCAAAACGTTCTTTCTTTTCTTTTTCTACGCTACGAGATTTCTTCTCTTATGAAATTTATAGTTTGATCGGGGGCGGTACACTTAACTTATAACTTATAACTTATA----------------------------GGTATAAGAATAAGCTTAGATCTCATTTAGAGTGAAATATAAACGAAATAGAAGAAAATCAAAGAAGATATATCAAGGATTCGTTTTATTCTGAATCTTTCTACTGCCGATGGTCAGAATGTTACACCATACGGTTAGGCGTCCTATCTCGATCAGACACACACCATATTAGGGCGAAATCAACCGAACTTGAAGTCCCATGTTACGTTACGCTACCGCCACGAAATAACTACCTCTTTTCTTTTGGAAAGAACAGAACAAAGAGATGAAGACCCCGGCAAAGACCACTTTGAATGAGCAGGTTTCACGCTCAAAAGGATATTTCGTCAATAGATGGGGCAGAAGGAGAAAGAAAGCAAGCATTGGG
>CB11
TTCTCGTGTGTACCAGATTTATTTCACTGAGAGCCCCTCTGTAAAAGAGGAAAACAGCGACTAATTGATACTAAAGTAAAGCTGGACCCGATCGACCGACCCGTAGAATGGATTTTGTTCATCATGCACATAGAATAAATGAAGTTATTTGGTGCATAGCTCATCTCCCTCGACCAATTAATTAC-----TATAATATAATATAATATAATATACCGGATGGGCTTTTTGTGCCCTAGGGAACGGAACGGCTACTTCATGATACGAGAGGGAAGAGACTACACATGGATGATAAGAGATGCCCGACTTAATTGAGCCATTTACATAATATAACTAGTGGTCGCCTTCGAACCGAACTACAAGAGTTTTAAGTATCATAATGGGTCCTTGGTGCATAGTCTCTCTATCTCGTCAGGTTGACAAGGATGATTGATCGACCACGTCTGCGCTTAGATAGCGATGTGTCACTCAATGAATCGATCTATAACATAGAAATCACGTATATATAATCGAGGGGGTTGTGAGGATTTGGGTTCATTCAGGCCCCTAACGACCGCCAGCAAGTGTTTCATGCCGTTACGCACCTTTTTTTTTCATCGAGATTGGGTTGGTGTTCAGTGCCGTGGGTACAAGATCGAAAAGAATGCATTGGAATCGAGCTACTATGGTCAGTGCACTGTGAGATTGGAGATTCCGTAAGTAACTCAGTGAATGCTTTCTAAGATCTAAGAGGGGCTTTTTGATTTGTTTACTCAACTCGTAAAGGCAAAGAAAAAAGGGATCCGCCTCGAATCAAAACGTTCTTTCTTTTCTTTTTCTACGCTACGAGATTTCTTCTCTTATGAAATTTATAGTTTGATCGGGGGCGGTACACTTAACTTATAACTTATAACTTATA----------------------------GGTATAAGAATAAGCTTAGATCTCATTTAGAGTGAAATATAAACGAAATAGAAGAAAATCAAAGAAGATATATCAAGGATTCGTTTTATTCTGAATCTTTCTACTGCCGATGGTCAGAATGTTACACCATACGGTTAGGCGTCCTATCTCGATCAGACACACACCATATTAGGGCGAAATCAACCGAACTTGAAGTCCCATGTTACGTTACGCTACCGCCACGAAATAACTACCTCTTTTCTTTTGGAAAGAACAGAACAAAGAGATGAAGACCCCGGCAAAGACCACTTTGAATGAGCAGGTTTCACGCTCAAAAGGATATTTCGTCAATAGATGGGGCAGAAGGAGAAAGAAAGCAAGCATTGGG
>CB12
TTCTCGTGTGTACCAGATTTATTTCACTGAGAGCCCCTCTGTAAAAGAGGAAAACAGCGACTAATTGATACTAAAGTAAAGCTGGACCCGATCGACCGACCCGTAGAATGGATTTTGTTCATCATGCACATAGAATAAATGAAGTTATTTGGTGCATAGCTCATCTCCCTCGACCAATTAATTAC----------TATAATATAATATAATATACCGGATGGGCTTTTTGTGCCCTAGGGAACGGAACGGCTACTTCATGATACGAGAGGGAAGAGACTACACATGGATGATAAGAGATGCCCGACTTAATTGAGCCATTTACATAATATAACTAGTGGTCGCCTTCGAACCGAACTACAAGAGTTTTAAGTATCATAATGGGTCCTTGGTGCATAGTCTCTCTATCTCGTCAGGTTGACAAGGATGATTGATCGACCACGTCTGCGCTTAGATAGCGATGTGTCACTCAATGAATCGATCTATAACATAGAAATCACGTATATATAATCGAGGGGGTTGTGAGGATTTGGGTTCATTCAGGCCCCTAACGACCGCCAGCAAGTGTTTCATGCCGTTACGCACCTTTTTTTTTCATCGAGATTGGGTTGGTGTTCAGTGCCGTGGGTACAAGATCGAAAAGAATGCATTGGAATCGAGCTACTATGGTCAGTGCACTGTGAGATTGGAGATTCCGTAAGTAACTCAGTGAATGCTTTCTAAGATCTAAGAGGGGCTTTTTGATTTGTTTACTCAACTCGTAAAGGCAAAGAAAAAAGGGATCCGCCTCGAATCAAAACGTTCTTTCTTTTCTTTTTCTACGCTACGAGATTTCTTCTCTTATGAAATTTATAGTTTGATCGGGGGCGGTACACTTAACTTATAACTTATAACTTATA----------------------------GGTATAAGAATAAGCTTAGATCTCATTTAGAGTGAAATATAAACGAAATAGAAGAAAATCAAAGAAGATATATCAAGGATTCGTTTTATTCTGAATCTTTCTACTGCCGATGGTCAGAATGTTACACCATACGGTTAGGCGTCCTATCTCGATCAGACACACACCATATTAGGGCGAAATCAACCGAACTTGAAGTCCCATGTTACGTTACGCTACCGCCACGAAATAACTACCTCTTTTCTTTTGGAAAGAACAGAACAAAGAGATGAAGACCCCGGCAAAGACCACTTTGAATGAGCAGGTTTCACGCTCAAAAGGATATTTCGTCAATAGATGGGGCAGAAGGAGAAAGAAAGCAAGCATTGGG
>CB13
TTCTCGTGTGTACCAGATTTATTTCACTGAGAGCCCCTCTGTAAAAGAGGAAAACAGCGACTAATTGATACTAAAGTAAAGCTGGACCCGATCGACCGACCCGTAGAATGGATTTTGTTCATCATGCACATAGAATAAATGAAGTTATTTGGTGCATAGCTCATCTCCCTCGACCAATTAATTAC-----TATAATATAATATAATATAATATACCGGATGGGCTTTTTGTGCCCTAGGGAACGGAACGGCTACTTCATGATACGAGAGGGAAGAGACTACACATGGATGATAAGAGATGCCCGACTTAATTGAGCCATTTACATAATATAACTAGTGGTCGCCTTCGAACCGAACTACAAGAGTTTTAAGTATCATAATGGGTCCTTGGTGCATAGTCTCTCTATCTCGTCAGGTTGACAAGGATGATTGATCGACCACGTCTGCGCTTAGATAGCGATGTGTCACTCAATGAATCGATCTATAACATAGAAATCACGTATATATAATCGAGGGGGTTGTGAGGATTTGGGTTCATTCAGGCCCCTAACGACCGCCAGCAAGTGTTTCATGCCGTTACGCACCTTTTTTTTTCATCGAGATTGGGTTGGTGTTCAGTGCCGTGGGTACAAGATCGAAAAGAATGCATTGGAATCGAGCTACTATGGTCAGTGCACTGTGAGATTGGAGATTCCGTAAGTAACTCAGTGAATGCTTTCTAAGATCTAAGAGGGGCTTTTTGATTTGTTTACTCAACTCGTAAAGGCAAAGAAAAAAGGGATCCGCCTCGAATCAAAACGTTCTTTCTTTTCTTTTTCTACGCTACGAGATTTCTTCTCTTATGAAATTTATAGTTTGATCGGGGGCGGTACACTTAACTTATAACTTATAACTTATA----------------------------GGTATAAGAATAAGCTTAGATCTCATTTAGAGTGAAATATAAACGAAATAGAAGAAAATCAAAGAAGATATATCAAGGATTCGTTTTATTCTGAATCTTTCTACTGCCGATGGTCAGAATGTTACACCATACGGTTAGGCGTCCTATCTCGATCAGACACACACCATATTAGGGCGAAATCAACCGAACTTGAAGTCCCATGTTACGTTACGCTACCGCCACGAAATAACTACCTCTTTTCTTTTGGAAAGAACAGAACAAAGAGATGAAGACCCCGGCAAAGACCACTTTGAATGAGCAGGTTTCACGCTCAAAAGGATATTTCGTCAATAGATGGGGCAGAAGGAGAAAGAAAGCAAGCATTGGG
>CB14
TTCTCGTGTGTACCAGATTTATTTCACTGAGAGCCCCTCTGTAAAAGAGGAAAACAGCGACTAATTGATACTAAAGTAAAGCTGGACCCGATCGACCGACCCGTAGAATGGATTTTGTTCATCATGCACATAGAATAAATGAAGTTATTTGGTGCATAGCTCATCTCCCTCGACCAATTAATTAC----------TATAATATAATATAATATACCGGATGGGCTTTTTGTGCCCTAGGGAACGGAACGGCTACTTCATGATACGAGAGGGAAGAGACTACACATGGATGATAAGAGATGCCCGACTTAATTGAGCCATTTACATAATATAACTAGTGGTCGCCTTCGAACCGAACTACAAGAGTTTTAAGTATCATAATGGGTCCTTGGTGCATAGTCTCTCTATCTCGTCAGGTTGACAAGGATGATTGATCGACCACGTCTGCGCTTAGATAGCGATGTGTCACTCAATGAATCGATCTATAACATAGAAATCACGTATATATAATCGAGGGGGTTGTGAGGATTTGGGTTCATTCAGGCCCCTAACGACCGCCAGCAAGTGTTTCATGCCGTTACGCACCTTTTTTTTTCATCGAGATTGGGTTGGTGTTCAGTGCCGTGGGTACAAGATCGAAAAGAATGCATTGGAATCGAGCTACTATGGTCAGTGCACTGTGAGATTGGAGATTCCGTAAGTAACTCAGTGAATGCTTTCTAAGATCTAAGAGGGGCTTTTTGATTTGTTTACTCAACTCGTAAAGGCAAAGAAAAAAGGGATCCGCCTCGAATCAAAACGTTCTTTCTTTTCTTTTTCTACGCTACGAGATTTCTTCTCTTATGAAATTTATAGTTTGATCGGGGGCGGTACACTTAACTTATAACTTATAACTTATA----------------------------GGTATAAGAATAAGCTTAGATCTCATTTAGAGTGAAATATAAACGAAATAGAAGAAAATCAAAGAAGATATATCAAGGATTCGTTTTATTCTGAATCTTTCTACTGCCGATGGTCAGAATGTTACACCATACGGTTAGGCGTCCTATCTCGATCAGACACACACCATATTAGGGCGAAATCAACCGAACTTGAAGTCCCATGTTACGTTACGCTACCGCCACGAAATAACTACCTCTTTTCTTTTGGAAAGAACAGAACAAAGAGATGAAGACCCCGGCAAAGACCACTTTGAATGAGCAGGTTTCACGCTCAAAAGGATATTTCGTCAATAGATGGGGCAGAAGGAGAAAGAAAGCAAGCATTGGG
>CB15
TTCTCGTGTGTACCAGATTTATTTCACTGAGAGCCCCTCTGTAAAAGAGGAAAACAGCGACTAATTGATACTAAAGTAAAGCTGGACCCGATCGACCGACCCGTAGAATGGATTTTGTTCATCATGCACATAGAATAAATGAAGTTATTTGGTGCATAGCTCATCTCCCTCGACCAATTAATTAC----------TATAATATAATATAATATACCGGATGGGCTTTTTGTGCCCTAGGGAACGGAACGGCTACTTCATGATACGAGAGGGAAGAGACTACACATGGATGATAAGAGATGCCCGACTTAATTGAGCCATTTACATAATATAACTAGTGGTCGCCTTCGAACCGAACTACAAGAGTTTTAAGTATCATAATGGGTCCTTGGTGCATAGTCTCTCTATCTCGTCAGGTTGACAAGGATGATTGATCGACCACGTCTGCGCTTAGATAGCGATGTGTCACTCAATGAATCGATCTATAACATAGAAATCACGTATATATAATCGAGGGGGTTGTGAGGATTTGGGTTCATTCAGGCCCCTAACGACCGCCAGCAAGTGTTTCATGCCGTTACGCACCTTTTTTTTTCATCGAGATTGGGTTGGTGTTCAGTGCCGTGGGTACAAGATCGAAAAGAATGCATTGGAATCGAGCTACTATGGTCAGTGCACTGTGAGATTGGAGATTCCGTAAGTAACTCAGTGAATGCTTTCTAAGATCTAAGAGGGGCTTTTTGATTTGTTTACTCAACTCGTAAAGGCAAAGAAAAAAGGGATCCGCCTCGAATCAAAACGTTCTTTCTTTTCTTTTTCTACGCTACGAGATTTCTTCTCTTATGAAATTTATAGTTTGATCGGGGGCGGTACACTTAACTTATAACTTATAACTTATA----------------------------GGTATAAGAATAAGCTTAGATCTCATTTAGAGTGAAATATAAACGAAATAGAAGAAAATCAAAGAAGATATATCAAGGATTCGTTTTATTCTGAATCTTTCTACTGCCGATGGTCAGAATGTTACACCATACGGTTAGGCGTCCTATCTCGATCAGACACACACCATATTAGGGCGAAATCAACCGAACTTGAAGTCCCATGTTACGTTACGCTACCGCCACGAAATAACTACCTCTTTTCTTTTGGAAAGAACAGAACAAAGAGATGAAGACCCCGGCAAAGACCACTTTGAATGAGCAGGTTTCACGCTCAAAAGGATATTTCGTCAATAGATGGGGCAGAAGGAGAAAGAAAGCAAGCATTGGG
>CB16
TTCTCGTGTGTACCAGATTTATTTCACTGAGAGCCCCTCTGTAAAAGAGGAAAACAGCGACTAATTGATACTAAAGTAAAGCTGGACCCGATCGACCGACCCGTAGAATGGATTTTGTTCATCATGCACATAGAATAAATGAAGTTATTTGGTGCATAGCTCATCTCCCTCGACCAATTAATTAC-----TATAATATAATATAATATAATATACCGGATGGGCTTTTTGTGCCCTAGGGAACGGAACGGCTACTTCATGATACGAGAGGGAAGAGACTACACATGGATGATAAGAGATGCCCGACTTAATTGAGCCATTTACATAATATAACTAGTGGTCGCCTTCGAACCGAACTACAAGAGTTTTAAGTATCATAATGGGTCCTTGGTGCATAGTCTCTCTATCTCGTCAGGTTGACAAGGATGATTGATCGACCACGTCTGCGCTTAGATAGCGATGTGTCACTCAATGAATCGATCTATAACATAGAAATCACGTATATATAATCGAGGGGGTTGTGAGGATTTGGGTTCATTCAGGCCCCTAACGACCGCCAGCAAGTGTTTCATGCCGTTACGCACCTTTTTTTTTCATCGAGATTGGGTTGGTGTTCAGTGCCGTGGGTACAAGATCGAAAAGAATGCATTGGAATCGAGCTACTATGGTCAGTGCACTGTGAGATTGGAGATTCCGTAAGTAACTCAGTGAATGCTTTCTAAGATCTAAGAGGGGCTTTTTGATTTGTTTACTCAACTCGTAAAGGCAAAGAAAAAAGGGATCCGCCTCGAATCAAAACGTTCTTTCTTTTCTTTTTCTACGCTACGAGATTTCTTCTCTTATGAAATTTATAGTTTGATCGGGGGCGGTACACTTAACTTATAACTTATAACTTATA----------------------------GGTATAAGAATAAGCTTAGATCTCATTTAGAGTGAAATATAAACGAAATAGAAGAAAATCAAAGAAGATATATCAAGGATTCGTTTTATTCTGAATCTTTCTACTGCCGATGGTCAGAATGTTACACCATACGGTTAGGCGTCCTATCTCGATCAGACACACACCATATTAGGGCGAAATCAACCGAACTTGAAGTCCCATGTTACGTTACGCTACCGCCACGAAATAACTACCTCTTTTCTTTTGGAAAGAACAGAACAAAGAGATGAAGACCCCGGCAAAGACCACTTTGAATGAGCAGGTTTCACGCTCAAAAGGATATTTCGTCAATAGATGGGGCAGAAGGAGAAAGAAAGCAAGCATTGGG
>CB17
TTCTCGTGTGTACCAGATTTATTTCACTGAGAGCCCCTCTGTAAAAGAGGAAAACAGCGACTAATTGATACTAAAGTAAAGCTGGACCCGATCGACCGACCCGTAGAATGGATTTTGTTCATCATGCACATAGAATAAATGAAGTTATTTGGTGCATAGCTCATCTCCCTCGACCAATTAATTAC-----TATAATATAATATAATATAATATACCGGATGGGCTTTTTGTGCCCTAGGGAACGGAACGGCTACTTCATGATACGAGAGGGAAGAGACTACACATGGATGATAAGAGATGCCCGACTTAATTGAGCCATTTACATAATATAACTAGTGGTCGCCTTCGAACCGAACTACAAGAGTTTTAAGTATCATAATGGGTCCTTGGTGCATAGTCTCTCTATCTCGTCAGGTTGACAAGGATGATTGATCGACCACGTCTGCGCTTAGATAGCGATGTGTCACTCAATGAATCGATCTATAACATAGAAATCACGTATATATAATCGAGGGGGTTGTGAGGATTTGGGTTCATTCAGGCCCCTAACGACCGCCAGCAAGTGTTTCATGCCGTTACGCACCTTTTTTTTTCATCGAGATTGGGTTGGTGTTCAGTGCCGTGGGTACAAGATCGAAAAGAATGCATTGGAATCGAGCTACTATGGTCAGTGCACTGTGAGATTGGAGATTCCGTAAGTAACTCAGTGAATGCTTTCTAAGATCTAAGAGGGGCTTTTTGATTTGTTTACTCAACTCGTAAAGGCAAAGAAAAAAGGGATCCGCCTCGAATCAAAACGTTCTTTCTTTTCTTTTTCTACGCTACGAGATTTCTTCTCTTATGAAATTTATAGTTTGATCGGGGGCGGTACACTTAACTTATAACTTATAACTTATA----------------------------GGTATAAGAATAAGCTTAGATCTCATTTAGAGTGAAATATAAACGAAATAGAAGAAAATCAAAGAAGATATATCAAGGATTCGTTTTATTCTGAATCTTTCTACTGCCGATGGTCAGAATGTTACACCATACGGTTAGGCGTCCTATCTCGATCAGACACACACCATATTAGGGCGAAATCAACCGAACTTGAAGTCCCATGTTACGTTACGCTACCGCCACGAAATAACTACCTCTTTTCTTTTGGAAAGAACAGAACAAAGAGATGAAGACCCCGGCAAAGACCACTTTGAATGAGCAGGTTTCACGCTCAAAAGGATATTTCGTCAATAGATGGGGCAGAAGGAGAAAGAAAGCAAGCATTGGG
>CB18
TTCTCGTGTGTACCAGATTTATTTCACTGAGAGCCCCTCTGTAAAAGAGGAAAACAGCGACTAATTGATACTAAAGTAAAGCTGGACCCGATCGACCGACCCGTAGAATGGATTTTGTTCATCATGCACATAGAATAAATGAAGTTATTTGGTGCATAGCTCATCTCCCTCGACCAATTAATTAC----------TATAATATAATATAATATACCGGATGGGCTTTTTGTGCCCTAGGGAACGGAACGGCTACTTCATGATACGAGAGGGAAGAGACTACACATGGATGATAAGAGATGCCCGACTTAATTGAGCCATTTACATAATATAACTAGTGGTCGCCTTCGAACCGAACTACAAGAGTTTTAAGTATCATAATGGGTCCTTGGTGCATAGTCTCTCTATCTCGTCAGGTTGACAAGGATGATTGATCGACCACGTCTGCGCTTAGATAGCGATGTGTCACTCAATGAATCGATCTATAACATAGAAATCACGTATATATAATCGAGGGGGTTGTGAGGATTTGGGTTCATTCAGGCCCCTAACGACCGCCAGCAAGTGTTTCATGCCGTTACGCACCTTTTTTTTTCATCGAGATTGGGTTGGTGTTCAGTGCCGTGGGTACAAGATCGAAAAGAATGCATTGGAATCGAGCTACTATGGTCAGTGCACTGTGAGATTGGAGATTCCGTAAGTAACTCAGTGAATGCTTTCTAAGATCTAAGAGGGGCTTTTTGATTTGTTTACTCAACTCGTAAAGGCAAAGAAAAAAGGGATCCGCCTCGAATCAAAACGTTCTTTCTTTTCTTTTTCTACGCTACGAGATTTCTTCTCTTATGAAATTTATAGTTTGATCGGGGGCGGTACACTTAACTTATAACTTATAACTTATA----------------------------GGTATAAGAATAAGCTTAGATCTCATTTAGAGTGAAATATAAACGAAATAGAAGAAAATCAAAGAAGATATATCAAGGATTCGTTTTATTCTGAATCTTTCTACTGCCGATGGTCAGAATGTTACACCATACGGTTAGGCGTCCTATCTCGATCAGACACACACCATATTAGGGCGAAATCAACCGAACTTGAAGTCCCATGTTACGTTACGCTACCGCCACGAAATAACTACCTCTTTTCTTTTGGAAAGAACAGAACAAAGAGATGAAGACCCCGGCAAAGACCACTTTGAATGAGCAGGTTTCACGCTCAAAAGGATATTTCGTCAATAGATGGGGCAGAAGGAGAAAGAAAGCAAGCATTGGG
>CB19
TTCTCGTGTGTACCAGATTTATTTCACTGAGAGCCCCTCTGTAAAAGAGGAAAACAGCGACTAATTGATACTAAAGTAAAGCTGGACCCGATCGACCGACCCGTAGAATGGATTTTGTTCATCATGCACATAGAATAAATGAAGTTATTTGGTGCATAGCTCATCTCCCTCGACCAATTAATTAC-----TATAATATAATATAATATAATATACCGGATGGGCTTTTTGTGCCCTAGGGAACGGAACGGCTACTTCATGATACGAGAGGGAAGAGACTACACATGGATGATAAGAGATGCCCGACTTAATTGAGCCATTTACATAATATAACTAGTGGTCGCCTTCGAACCGAACTACAAGAGTTTTAAGTATCATAATGGGTCCTTGGTGCATAGTCTCTCTATCTCGTCAGGTTGACAAGGATGATTGATCGACCACGTCTGCGCTTAGATAGCGATGTGTCACTCAATGAATCGATCTATAACATAGAAATCACGTATATATAATCGAGGGGGTTGTGAGGATTTGGGTTCATTCAGGCCCCTAACGACCGCCAGCAAGTGTTTCATGCCGTTACGCACCTTTTTTTTTCATCGAGATTGGGTTGGTGTTCAGTGCCGTGGGTACAAGATCGAAAAGAATGCATTGGAATCGAGCTACTATGGTCAGTGCACTGTGAGATTGGAGATTCCGTAAGTAACTCAGTGAATGCTTTCTAAGATCTAAGAGGGGCTTTTTGATTTGTTTACTCAACTCGTAAAGGCAAAGAAAAAAGGGATCCGCCTCGAATCAAAACGTTCTTTCTTTTCTTTTTCTACGCTACGAGATTTCTTCTCTTATGAAATTTATAGTTTGATCGGGGGCGGTACACTTAACTTATAACTTATAACTTATA----------------------------GGTATAAGAATAAGCTTAGATCTCATTTAGAGTGAAATATAAACGAAATAGAAGAAAATCAAAGAAGATATATCAAGGATTCGTTTTATTCTGAATCTTTCTACTGCCGATGGTCAGAATGTTACACCATACGGTTAGGCGTCCTATCTCGATCAGACACACACCATATTAGGGCGAAATCAACCGAACTTGAAGTCCCATGTTACGTTACGCTACCGCCACGAAATAACTACCTCTTTTCTTTTGGAAAGAACAGAACAAAGAGATGAAGACCCCGGCAAAGACCACTTTGAATGAGCAGGTTTCACGCTCAAAAGGATATTTCGTCAATAGATGGGGCAGAAGGAGAAAGAAAGCAAGCATTGGG
>CB20
TTCTCGTGTGTACCAGATTTATTTCACTGAGAGCCCCTCTGTAAAAGAGGAAAACAGCGACTAATTGATACTAAAGTAAAGCTGGACCCGATCGACCGACCCGTAGAATGGATTTTGTTCATCATGCACATAGAATAAATGAAGTTATTTGGTGCATAGCTCATCTCCCTCGACCAATTAATTAC-----TATAATATAATATAATATAATATACCGGATGGGCTTTTTGTGCCCTAGGGAACGGAACGGCTACTTCATGATACGAGAGGGAAGAGACTACACATGGATGATAAGAGATGCCCGACTTAATTGAGCCATTTACATAATATAACTAGTGGTCGCCTTCGAACCGAACTACAAGAGTTTTAAGTATCATAATGGGTCCTTGGTGCATAGTCTCTCTATCTCGTCAGGTTGACAAGGATGATTGATCGACCACGTCTGCGCTTAGATAGCGATGTGTCACTCAATGAATCGATCTATAACATAGAAATCACGTATATATAATCGAGGGGGTTGTGAGGATTTGGGTTCATTCAGGCCCCTAACGACCGCCAGCAAGTGTTTCATGCCGTTACGCACCTTTTTTTTTCATCGAGATTGGGTTGGTGTTCAGTGCCGTGGGTACAAGATCGAAAAGAATGCATTGGAATCGAGCTACTATGGTCAGTGCACTGTGAGATTGGAGATTCCGTAAGTAACTCAGTGAATGCTTTCTAAGATCTAAGAGGGGCTTTTTGATTTGTTTACTCAACTCGTAAAGGCAAAGAAAAAAGGGATCCGCCTCGAATCAAAACGTTCTTTCTTTTCTTTTTCTACGCTACGAGATTTCTTCTCTTATGAAATTTATAGTTTGATCGGGGGCGGTACACTTAACTTATAACTTATAACTTATA----------------------------GGTATAAGAATAAGCTTAGATCTCATTTAGAGTGAAATATAAACGAAATAGAAGAAAATCAAAGAAGATATATCAAGGATTCGTTTTATTCTGAATCTTTCTACTGCCGATGGTCAGAATGTTACACCATACGGTTAGGCGTCCTATCTCGATCAGACACACACCATATTAGGGCGAAATCAACCGAACTTGAAGTCCCATGTTACGTTACGCTACCGCCACGAAATAACTACCTCTTTTCTTTTGGAAAGAACAGAACAAAGAGATGAAGACCCCGGCAAAGACCACTTTGAATGAGCAGGTTTCACGCTCAAAAGGATATTTCGTCAATAGATGGGGCAGAAGGAGAAAGAAAGCAAGCATTGGG
>CB21
TTCTCGTGTGTACCAGATTTATTTCACTGAGAGCCCCTCTGTAAAAGAGGAAAACAGCGACTAATTGATACTAAAGTAAAGCTGGACCCGATCGACCGACCCGTAGAATGGATTTTGTTCATCATGCACATAGAATAAATGAAGTTATTTGGTGCATAGCTCATCTCCCTCGACCAATTAATTAC-----TATAATATAATATAATATAATATACCGGATGGGCTTTTTGTGCCCTAGGGAACGGAACGGCTACTTCATGATACGAGAGGGAAGAGACTACACATGGATGATAAGAGATGCCCGACTTAATTGAGCCATTTACATAATATAACTAGTGGTCGCCTTCGAACCGAACTACAAGAGTTTTAAGTATCATAATGGGTCCTTGGTGCATAGTCTCTCTATCTCGTCAGGTTGACAAGGATGATTGATCGACCACGTCTGCGCTTAGATAGCGATGTGTCACTCAATGAATCGATCTATAACATAGAAATCACGTATATATAATCGAGGGGGTTGTGAGGATTTGGGTTCATTCAGGCCCCTAACGACCGCCAGCAAGTGTTTCATGCCGTTACGCACCTTTTTTTTTCATCGAGATTGGGTTGGTGTTCAGTGCCGTGGGTACAAGATCGAAAAGAATGCATTGGAATCGAGCTACTATGGTCAGTGCACTGTGAGATTGGAGATTCCGTAAGTAACTCAGTGAATGCTTTCTAAGATCTAAGAGGGGCTTTTTGATTTGTTTACTCAACTCGTAAAGGCAAAGAAAAAAGGGATCCGCCTCGAATCAAAACGTTCTTTCTTTTCTTTTTCTACGCTACGAGATTTCTTCTCTTATGAAATTTATAGTTTGATCGGGGGCGGTACACTTAACTTATAACTTATAACTTATA----------------------------GGTATAAGAATAAGCTTAGATCTCATTTAGAGTGAAATATAAACGAAATAGAAGAAAATCAAAGAAGATATATCAAGGATTCGTTTTATTCTGAATCTTTCTACTGCCGATGGTCAGAATGTTACACCATACGGTTAGGCGTCCTATCTCGATCAGACACACACCATATTAGGGCGAAATCAACCGAACTTGAAGTCCCATGTTACGTTACGCTACCGCCACGAAATAACTACCTCTTTTCTTTTGGAAAGAACAGAACAAAGAGATGAAGACCCCGGCAAAGACCACTTTGAATGAGCAGGTTTCACGCTCAAAAGGATATTTCGTCAATAGATGGGGCAGAAGGAGAAAGAAAGCAAGCATTGGG
>CB22
TTCTCGTGTGTACCAGATTTATTTCACTGAGAGCCCCTCTGTAAAAGAGGAAAACAGCGACTAATTGATACTAAAGTAAAGCTGGACCCGATCGACCGACCCGTAGAATGGATTTTGTTCATCATGCACATAGAATAAATGAAGTTATTTGGTGCATAGCTCATCTCCCTCGACCAATTAATTAC-----TATAATATAATATAATATAATATACCGGATGGGCTTTTTGTGCCCTAGGGAACGGAACGGCTACTTCATGATACGAGAGGGAAGAGACTACACATGGATGATAAGAGATGCCCGACTTAATTGAGCCATTTACATAATATAACTAGTGGTCGCCTTCGAACCGAACTACAAGAGTTTTAAGTATCATAATGGGTCCTTGGTGCATAGTCTCTCTATCTCGTCAGGTTGACAAGGATGATTGATCGACCACGTCTGCGCTTAGATAGCGATGTGTCACTCAATGAATCGATCTATAACATAGAAATCACGTATATATAATCGAGGGGGTTGTGAGGATTTGGGTTCATTCAGGCCCCTAACGACCGCCAGCAAGTGTTTCATGCCGTTACGCACCTTTTTTTTTCATCGAGATTGGGTTGGTGTTCAGTGCCGTGGGTACAAGATCGAAAAGAATGCATTGGAATCGAGCTACTATGGTCAGTGCACTGTGAGATTGGAGATTCCGTAAGTAACTCAGTGAATGCTTTCTAAGATCTAAGAGGGGCTTTTTGATTTGTTTACTCAACTCGTAAAGGCAAAGAAAAAAGGGATCCGCCTCGAATCAAAACGTTCTTTCTTTTCTTTTTCTACGCTACGAGATTTCTTCTCTTATGAAATTTATAGTTTGATCGGGGGCGGTACACTTAACTTATAACTTATAACTTATA----------------------------GGTATAAGAATAAGCTTAGATCTCATTTAGAGTGAAATATAAACGAAATAGAAGAAAATCAAAGAAGATATATCAAGGATTCGTTTTATTCTGAATCTTTCTACTGCCGATGGTCAGAATGTTACACCATACGGTTAGGCGTCCTATCTCGATCAGACACACACCATATTAGGGCGAAATCAACCGAACTTGAAGTCCCATGTTACGTTACGCTACCGCCACGAAATAACTACCTCTTTTCTTTTGGAAAGAACAGAACAAAGAGATGAAGACCCCGGCAAAGACCACTTTGAATGAGCAGGTTTCACGCTCAAAAGGATATTTCGTCAATAGATGGGGCAGAAGGAGAAAGAAAGCAAGCATTGGG
>CB23
TTCTCGTGTGTACCAGATTTATTTCACTGAGAGCCCCTCTGTAAAAGAGGAAAACAGCGACTAATTGATACTAAAGTAAAGCTGGACCCGATCGACCGACCCGTAGAATGGATTTTGTTCATCATGCACATAGAATAAATGAAGTTATTTGGTGCATAGCTCATCTCCCTCGACCAATTAATTAC-----TATAATATAATATAATATAATATACCGGATGGGCTTTTTGTGCCCTAGGGAACGGAACGGCTACTTCATGATACGAGAGGGAAGAGACTACACATGGATGATAAGAGATGCCCGACTTAATTGAGCCATTTACATAATATAACTAGTGGTCGCCTTCGAACCGAACTACAAGAGTTTTAAGTATCATAATGGGTCCTTGGTGCATAGTCTCTCTATCTCGTCAGGTTGACAAGGATGATTGATCGACCACGTCTGCGCTTAGATAGCGATGTGTCACTCAATGAATCGATCTATAACATAGAAATCACGTATATATAATCGAGGGGGTTGTGAGGATTTGGGTTCATTCAGGCCCCTAACGACCGCCAGCAAGTGTTTCATGCCGTTACGCACCTTTTTTTTTCATCGAGATTGGGTTGGTGTTCAGTGCCGTGGGTACAAGATCGAAAAGAATGCATTGGAATCGAGCTACTATGGTCAGTGCACTGTGAGATTGGAGATTCCGTAAGTAACTCAGTGAATGCTTTCTAAGATCTAAGAGGGGCTTTTTGATTTGTTTACTCAACTCGTAAAGGCAAAGAAAAAAGGGATCCGCCTCGAATCAAAACGTTCTTTCTTTTCTTTTTCTACGCTACGAGATTTCTTCTCTTATGAAATTTATAGTTTGATCGGGGGCGGTACACTTAACTTATAACTTATAACTTATA----------------------------GGTATAAGAATAAGCTTAGATCTCATTTAGAGTGAAATATAAACGAAATAGAAGAAAATCAAAGAAGATATATCAAGGATTCGTTTTATTCTGAATCTTTCTACTGCCGATGGTCAGAATGTTACACCATACGGTTAGGCGTCCTATCTCGATCAGACACACACCATATTAGGGCGAAATCAACCGAACTTGAAGTCCCATGTTACGTTACGCTACCGCCACGAAATAACTACCTCTTTTCTTTTGGAAAGAACAGAACAAAGAGATGAAGACCCCGGCAAAGACCACTTTGAATGAGCAGGTTTCACGCTCAAAAGGATATTTCGTCAATAGATGGGGCAGAAGGAGAAAGAAAGCAAGCATTGGG
>CB24
TTCTCGTGTGTACCAGATTTATTTCACTGAGAGCCCCTCTGTAAAAGAGGAAAACAGCGACTAATTGATACTAAAGTAAAGCTGGACCCGATCGACCGACCCGTAGAATGGATTTTGTTCATCATGCACATAGAATAAATGAAGTTATTTGGTGCATAGCTCATCTCCCTCGACCAATTAATTAC-----TATAATATAATATAATATAATATACCGGATGGGCTTTTTGTGCCCTAGGGAACGGAACGGCTACTTCATGATACGAGAGGGAAGAGACTACACATGGATGATAAGAGATGCCCGACTTAATTGAGCCATTTACATAATATAACTAGTGGTCGCCTTCGAACCGAACTACAAGAGTTTTAAGTATCATAATGGGTCCTTGGTGCATAGTCTCTCTATCTCGTCAGGTTGACAAGGATGATTGATCGACCACGTCTGCGCTTAGATAGCGATGTGTCACTCAATGAATCGATCTATAACATAGAAATCACGTATATATAATCGAGGGGGTTGTGAGGATTTGGGTTCATTCAGGCCCCTAACGACCGCCAGCAAGTGTTTCATGCCGTTACGCACCTTTTTTTTTCATCGAGATTGGGTTGGTGTTCAGTGCCGTGGGTACAAGATCGAAAAGAATGCATTGGAATCGAGCTACTATGGTCAGTGCACTGTGAGATTGGAGATTCCGTAAGTAACTCAGTGAATGCTTTCTAAGATCTAAGAGGGGCTTTTTGATTTGTTTACTCAACTCGTAAAGGCAAAGAAAAAAGGGATCCGCCTCGAATCAAAACGTTCTTTCTTTTCTTTTTCTACGCTACGAGATTTCTTCTCTTATGAAATTTATAGTTTGATCGGGGGCGGTACACTTAACTTATAACTTATAACTTATA----------------------------GGTATAAGAATAAGCTTAGATCTCATTTAGAGTGAAATATAAACGAAATAGAAGAAAATCAAAGAAGATATATCAAGGATTCGTTTTATTCTGAATCTTTCTACTGCCGATGGTCAGAATGTTACACCATACGGTTAGGCGTCCTATCTCGATCAGACACACACCATATTAGGGCGAAATCAACCGAACTTGAAGTCCCATGTTACGTTACGCTACCGCCACGAAATAACTACCTCTTTTCTTTTGGAAAGAACAGAACAAAGAGATGAAGACCCCGGCAAAGACCACTTTGAATGAGCAGGTTTCACGCTCAAAAGGATATTTCGTCAATAGATGGGGCAGAAGGAGAAAGAAAGCAAGCATTGGG
>CB25
TTCTCGTGTGTACCAGATTTATTTCACTGAGAGCCCCTCTGTAAAAGAGGAAAACAGCGACTAATTGATACTAAAGTAAAGCTGGACCCGATCGACCGACCCGTAGAATGGATTTTGTTCATCATGCACATAGAATAAATGAAGTTATTTGGTGCATAGCTCATCTCCCTCGACCAATTAATTAC-----TATAATATAATATAATATAATATACCGGATGGGCTTTTTGTGCCCTAGGGAACGGAACGGCTACTTCATGATACGAGAGGGAAGAGACTACACATGGATGATAAGAGATGCCCGACTTAATTGAGCCATTTACATAATATAACTAGTGGTCGCCTTCGAACCGAACTACAAGAGTTTTAAGTATCATAATGGGTCCTTGGTGCATAGTCTCTCTATCTCGTCAGGTTGACAAGGATGATTGATCGACCACGTCTGCGCTTAGATAGCGATGTGTCACTCAATGAATCGATCTATAACATAGAAATCACGTATATATAATCGAGGGGGTTGTGAGGATTTGGGTTCATTCAGGCCCCTAACGACCGCCAGCAAGTGTTTCATGCCGTTACGCACCTTTTTTTTTCATCGAGATTGGGTTGGTGTTCAGTGCCGTGGGTACAAGATCGAAAAGAATGCATTGGAATCGAGCTACTATGGTCAGTGCACTGTGAGATTGGAGATTCCGTAAGTAACTCAGTGAATGCTTTCTAAGATCTAAGAGGGGCTTTTTGATTTGTTTACTCAACTCGTAAAGGCAAAGAAAAAAGGGATCCGCCTCGAATCAAAACGTTCTTTCTTTTCTTTTTCTACGCTACGAGATTTCTTCTCTTATGAAATTTATAGTTTGATCGGGGGCGGTACACTTAACTTATAACTTATAACTTATA----------------------------GGTATAAGAATAAGCTTAGATCTCATTTAGAGTGAAATATAAACGAAATAGAAGAAAATCAAAGAAGATATATCAAGGATTCGTTTTATTCTGAATCTTTCTACTGCCGATGGTCAGAATGTTACACCATACGGTTAGGCGTCCTATCTCGATCAGACACACACCATATTAGGGCGAAATCAACCGAACTTGAAGTCCCATGTTACGTTACGCTACCGCCACGAAATAACTACCTCTTTTCTTTTGGAAAGAACAGAACAAAGAGATGAAGACCCCGGCAAAGACCACTTTGAATGAGCAGGTTTCACGCTCAAAAGGATATTTCGTCAATAGATGGGGCAGAAGGAGAAAGAAAGCAAGCATTGGG
>CH01
TTCTCGTGTGTACCAGATTTATTTCACTGAGAGCCCCTCTGTAAAAGAGGAAAACAGCGACTAATTGATACTAAAGTAAAGCTGGACCCGATCGACCGACCCGTAGAATGGATTTTGTTCATCATGCACATAGAATAAATGAAGTTATTTGGTGCATAGCTCATCTCCCTCGACCAATTAATTACTATAATATAATATAATATAATATAATATACCGGATGGGCTTTTTGTGCCCTAGGGAACGGAACGGCTACTTCATGATACGAGAGGGAAGAGACTACACATGGATGATAAGAGATGCCCGACTTAATTGAGCCATTTACATAATATAACTAGTGGTCGCCTTCGAACCGAACTACAAGAGTTTTAAGTATCATAATGGGTCCTTGGTGCATAGTCTCTCTATCTCGTCAGGTTGACAAGGATGATTGATCGACCACGTCTGCGCTTAGATAGCGATGTGTCACTCAATGAATCGATCTATAACATAGAAATCACGTATATATAATCGAGGGGGTTGTGAGGATTTGGGTTCATTCAGGCCCCTAACGACCGCCAGCAAGTGTTTCATGCCGTTACGCACCTTTTTTTTTCATCGAGATTGGGTTGGTGTTCAGTGCCGTGGGTACAAGATCGAAAAGAATGCATTGGAATCGAGCTACTATGGTCAGTGCACTGTGAGATTGGAGATTCCGTAAGTAACTCAGTG----CTTTCTAAGATCTAAGAGGGGCTTTTTGATTTGTTTACTCAACTCGTAAAGGCAAAGAAAAAAGGGATCCGCCTCGAATCAAAACGTTCTTTCTTTTCTTTTTCTACGCTACGAGATTTCTTCTCTTATGAAATTTATAGTTTGATCGGGGGCGGTACACTTAACTTATAACTTATAACTTATAACTTATAACTTATA--------------GGTATAAGAATAAGCTTAGATCTCATTTAGAGTGAAATATAAACGAAATAGAAGAAAATCAAAGAAGATATATCAAGGATTCGTTTTATTCTGAATCTTTCTACTGCCGATGGTCAGAATGTTACACCATACGGTTAGGCGTCCTATCTCGATCAGACACACACCATATTAGGGCGAAATCAACCGAACTTGAAGTCCCATGTTACGTTACGCTACCACCACGAAATAACTACCTCTTTTCTTTTGGAAAGAACAGAACAAAGAGATGAAGACCCCGGCAAAGACCACTTTGAATGAGCAGGTTTCACGCTCAAAAGGATATTTCGTCAATAGATGGGGCAGAAGGAGAAAGAAAGCAAGCATTGGG
>CH02
TTCTCGTGTGTACCAGATTTATTTCACTGAGAGCCCCTCTGTAAAAGAGGAAAACAGCGACTAATTGATACTAAAGTAAAGCTGGACCCGATCGACCGACCCGTAGAATGGATTTTGTTCATCATGCACATAGAATAAATGAAGTTATTTGGTGCATAGCTCATCTCCCTCGACCAATTAATTACTATAATATAATATAATATAATATAATATACCGGATGGGCTTTTTGTGCCCTAGGGAACGGAACGGCTACTTCATGATACGAGAGGGAAGAGACTACACATGGATGATAAGAGATGCCCGACTTAATTGAGCCATTTACATAATATAACTAGTGGTCGCCTTCGAACCGAACTACAAGAGTTTTAAGTATCATAATGGGTCCTTGGTGCATAGTCTCTCTATCTCGTCAGGTTGACAAGGATGATTGATCGACCACGTCTGCGCTTAGATAGCGATGTGTCACTCAATGAATCGATCTATAACATAGAAATCACGTATATATAATCGAGGGGGTTGTGAGGATTTGGGTTCATTCAGGCCCCTAACGACCGCCAGCAAGTGTTTCATGCCGTTACGCACCTTTTTTTTTCATCGAGATTGGGTTGGTGTTCAGTGCCGTGGGTACAAGATCGAAAAGAATGCATTGGAATCGAGCTACTATGGTCAGTGCACTGTGAGATTGGAGATTCCGTAAGTAACTCAGTG----CTTTCTAAGATCTAAGAGGGGCTTTTTGATTTGTTTACTCAACTCGTAAAGGCAAAGAAAAAAGGGATCCGCCTCGAATCAAAACGTTCTTTCTTTTCTTTTTCTACGCTACGAGATTTCTTCTCTTATGAAATTTATAGTTTGATCGGGGGCGGTACACTTAACTTATAACTTATAACTTATAACTTATAACTTATA--------------GGTATAAGAATAAGCTTAGATCTCATTTAGAGTGAAATATAAACGAAATAGAAGAAAATCAAAGAAGATATATCAAGGATTCGTTTTATTCTGAATCTTTCTACTGCCGATGGTCAGAATGTTACACCATACGGTTAGGCGTCCTATCTCGATCAGACACACACCATATTAGGGCGAAATCAACCGAACTTGAAGTCCCATGTTACGTTACGCTACCACCACGAAATAACTACCTCTTTTCTTTTGGAAAGAACAGAACAAAGAGATGAAGACCCCGGCAAAGACCACTTTGAATGAGCAGGTTTCACGCTCAAAAGGATATTTCGTCAATAGATGGGGCAGAAGGAGAAAGAAAGCAAGCATTGGG
>CH03
TTCTCGTGTGTACCAGATTTATTTCACTGAGAGCCCCTCTGTAAAAGAGGAAAACAGCGACTAATTGATACTAAAGTAAAGCTGGACCCGATCGACCGACCCGTAGAATGGATTTTGTTCATCATGCACATAGAATAAATGAAGTTATTTGGTGCATAGCTCATCTCCCTCGACCAATTAATTACTATAATATAATATAATATAATATAATATACCGGATGGGCTTTTTGTGCCCTAGGGAACGGAACGGCTACTTCATGATACGAGAGGGAAGAGACTACACATGGATGATAAGAGATGCCCGACTTAATTGAGCCATTTACATAATATAACTAGTGGTCGCCTTCGAACCGAACTACAAGAGTTTTAAGTATCATAATGGGTCCTTGGTGCATAGTCTCTCTATCTCGTCAGGTTGACAAGGATGATTGATCGACCACGTCTGCGCTTAGATAGCGATGTGTCACTCAATGAATCGATCTATAACATAGAAATCACGTATATATAATCGAGGGGGTTGTGAGGATTTGGGTTCATTCAGGCCCCTAACGACCGCCAGCAAGTGTTTCATGCCGTTACGCACCTTTTTTTTTCATCGAGATTGGGTTGGTGTTCAGTGCCGTGGGTACAAGATCGAAAAGAATGCATTGGAATCGAGCTACTATGGTCAGTGCACTGTGAGATTGGAGATTCCGTAAGTAACTCAGTG----CTTTCTAAGATCTAAGAGGGGCTTTTTGATTTGTTTACTCAACTCGTAAAGGCAAAGAAAAAAGGGATCCGCCTCGAATCAAAACGTTCTTTCTTTTCTTTTTCTACGCTACGAGATTTCTTCTCTTATGAAATTTATAGTTTGATCGGGGGCGGTACACTTAACTTATAACTTATAACTTATAACTTATAACTTATA--------------GGTATAAGAATAAGCTTAGATCTCATTTAGAGTGAAATATAAACGAAATAGAAGAAAATCAAAGAAGATATATCAAGGATTCGTTTTATTCTGAATCTTTCTACTGCCGATGGTCAGAATGTTACACCATACGGTTAGGCGTCCTATCTCGATCAGACACACACCATATTAGGGCGAAATCAACCGAACTTGAAGTCCCATGTTACGTTACGCTACCACCACGAAATAACTACCTCTTTTCTTTTGGAAAGAACAGAACAAAGAGATGAAGACCCCGGCAAAGACCACTTTGAATGAGCAGGTTTCACGCTCAAAAGGATATTTCGTCAATAGATGGGGCAGAAGGAGAAAGAAAGCAAGCATTGGG
>CH04
TTCTCGTGTGTACCAGATTTATTTCACTGAGAGCCCCTCTGTAAAAGAGGAAAACAGCGACTAATTGATACTAAAGTAAAGCTGGACCCGATCGACCGACCCGTAGAATGGATTTTGTTCATCATGCACATAGAATAAATGAAGTTATTTGGTGCATAGCTCATCTCCCTCGACCAATTAATTACTATAATATAATATAATATAATATAATATACCGGATGGGCTTTTTGTGCCCTAGGGAACGGAACGGCTACTTCATGATACGAGAGGGAAGAGACTACACATGGATGATAAGAGATGCCCGACTTAATTGAGCCATTTACATAATATAACTAGTGGTCGCCTTCGAACCGAACTACAAGAGTTTTAAGTATCATAATGGGTCCTTGGTGCATAGTCTCTCTATCTCGTCAGGTTGACAAGGATGATTGATCGACCACGTCTGCGCTTAGATAGCGATGTGTCACTCAATGAATCGATCTATAACATAGAAATCACGTATATATAATCGAGGGGGTTGTGAGGATTTGGGTTCATTCAGGCCCCTAACGACCGCCAGCAAGTGTTTCATGCCGTTACGCACCTTTTTTTTTCATCGAGATTGGGTTGGTGTTCAGTGCCGTGGGTACAAGATCGAAAAGAATGCATTGGAATCGAGCTACTATGGTCAGTGCACTGTGAGATTGGAGATTCCGTAAGTAACTCAGTG----CTTTCTAAGATCTAAGAGGGGCTTTTTGATTTGTTTACTCAACTCGTAAAGGCAAAGAAAAAAGGGATCCGCCTCGAATCAAAACGTTCTTTCTTTTCTTTTTCTACGCTACGAGATTTCTTCTCTTATGAAATTTATAGTTTGATCGGGGGCGGTACACTTAACTTATAACTTATAACTTATAACTTATAACTTATA--------------GGTATAAGAATAAGCTTAGATCTCATTTAGAGTGAAATATAAACGAAATAGAAGAAAATCAAAGAAGATATATCAAGGATTCGTTTTATTCTGAATCTTTCTACTGCCGATGGTCAGAATGTTACACCATACGGTTAGGCGTCCTATCTCGATCAGACACACACCATATTAGGGCGAAATCAACCGAACTTGAAGTCCCATGTTACGTTACGCTACCACCACGAAATAACTACCTCTTTTCTTTTGGAAAGAACAGAACAAAGAGATGAAGACCCCGGCAAAGACCACTTTGAATGAGCAGGTTTCACGCTCAAAAGGATATTTCGTCAATAGATGGGGCAGAAGGAGAAAGAAAGCAAGCATTGGG
>CH05
TTCTCGTGTGTACCAGATTTATTTCACTGAGAGCCCCTCTGTAAAAGAGGAAAACAGCGACTAATTGATACTAAAGTAAAGCTGGACCCGATCGACCGACCCGTAGAATGGATTTTGTTCATCATGCACATAGAATAAATGAAGTTATTTGGTGCATAGCTCATCTCCCTCGACCAATTAATTACTATAATATAATATAATATAATATAATATACCGGATGGGCTTTTTGTGCCCTAGGGAACGGAACGGCTACTTCATGATACGAGAGGGAAGAGACTACACATGGATGATAAGAGATGCCCGACTTAATTGAGCCATTTACATAATATAACTAGTGGTCGCCTTCGAACCGAACTACAAGAGTTTTAAGTATCATAATGGGTCCTTGGTGCATAGTCTCTCTATCTCGTCAGGTTGACAAGGATGATTGATCGACCACGTCTGCGCTTAGATAGCGATGTGTCACTCAATGAATCGATCTATAACATAGAAATCACGTATATATAATCGAGGGGGTTGTGAGGATTTGGGTTCATTCAGGCCCCTAACGACCGCCAGCAAGTGTTTCATGCCGTTACGCACCTTTTTTTTTCATCGAGATTGGGTTGGTGTTCAGTGCCGTGGGTACAAGATCGAAAAGAATGCATTGGAATCGAGCTACTATGGTCAGTGCACTGTGAGATTGGAGATTCCGTAAGTAACTCAGTG----CTTTCTAAGATCTAAGAGGGGCTTTTTGATTTGTTTACTCAACTCGTAAAGGCAAAGAAAAAAGGGATCCGCCTCGAATCAAAACGTTCTTTCTTTTCTTTTTCTACGCTACGAGATTTCTTCTCTTATGAAATTTATAGTTTGATCGGGGGCGGTACACTTAACTTATAACTTATAACTTATAACTTATAACTTATA--------------GGTATAAGAATAAGCTTAGATCTCATTTAGAGTGAAATATAAACGAAATAGAAGAAAATCAAAGAAGATATATCAAGGATTCGTTTTATTCTGAATCTTTCTACTGCCGATGGTCAGAATGTTACACCATACGGTTAGGCGTCCTATCTCGATCAGACACACACCATATTAGGGCGAAATCAACCGAACTTGAAGTCCCATGTTACGTTACGCTACCACCACGAAATAACTACCTCTTTTCTTTTGGAAAGAACAGAACAAAGAGATGAAGACCCCGGCAAAGACCACTTTGAATGAGCAGGTTTCACGCTCAAAAGGATATTTCGTCAATAGATGGGGCAGAAGGAGAAAGAAAGCAAGCATTGGG
>CH06
TTCTCGTGTGTACCAGATTTATTTCACTGAGAGCCCCTCTGTAAAAGAGGAAAACAGCGACTAATTGATACTAAAGTAAAGCTGGACCCGATCGACCGACCCGTAGAATGGATTTTGTTCATCATGCACATAGAATAAATGAAGTTATTTGGTGCATAGCTCATCTCCCTCGACCAATTAATTACTATAATATAATATAATATAATATAATATACCGGATGGGCTTTTTGTGCCCTAGGGAACGGAACGGCTACTTCATGATACGAGAGGGAAGAGACTACACATGGATGATAAGAGATGCCCGACTTAATTGAGCCATTTACATAATATAACTAGTGGTCGCCTTCGAACCGAACTACAAGAGTTTTAAGTATCATAATGGGTCCTTGGTGCATAGTCTCTCTATCTCGTCAGGTTGACAAGGATGATTGATCGACCACGTCTGCGCTTAGATAGCGATGTGTCACTCAATGAATCGATCTATAACATAGAAATCACGTATATATAATCGAGGGGGTTGTGAGGATTTGGGTTCATTCAGGCCCCTAACGACCGCCAGCAAGTGTTTCATGCCGTTACGCACCTTTTTTTTTCATCGAGATTGGGTTGGTGTTCAGTGCCGTGGGTACAAGATCGAAAAGAATGCATTGGAATCGAGCTACTATGGTCAGTGCACTGTGAGATTGGAGATTCCGTAAGTAACTCAGTG----CTTTCTAAGATCTAAGAGGGGCTTTTTGATTTGTTTACTCAACTCGTAAAGGCAAAGAAAAAAGGGATCCGCCTCGAATCAAAACGTTCTTTCTTTTCTTTTTCTACGCTACGAGATTTCTTCTCTTATGAAATTTATAGTTTGATCGGGGGCGGTACACTTAACTTATAACTTATAACTTATAACTTATAACTTATA--------------GGTATAAGAATAAGCTTAGATCTCATTTAGAGTGAAATATAAACGAAATAGAAGAAAATCAAAGAAGATATATCAAGGATTCGTTTTATTCTGAATCTTTCTACTGCCGATGGTCAGAATGTTACACCATACGGTTAGGCGTCCTATCTCGATCAGACACACACCATATTAGGGCGAAATCAACCGAACTTGAAGTCCCATGTTACGTTACGCTACCACCACGAAATAACTACCTCTTTTCTTTTGGAAAGAACAGAACAAAGAGATGAAGACCCCGGCAAAGACCACTTTGAATGAGCAGGTTTCACGCTCAAAAGGATATTTCGTCAATAGATGGGGCAGAAGGAGAAAGAAAGCAAGCATTGGG
>CH07
TTCTCGTGTGTACCAGATTTATTTCACTGAGAGCCCCTCTGTAAAAGAGGAAAACAGCGACTAATTGATACTAAAGTAAAGCTGGACCCGATCGACCGACCCGTAGAATGGATTTTGTTCATCATGCACATAGAATAAATGAAGTTATTTGGTGCATAGCTCATCTCCCTCGACCAATTAATTACTATAATATAATATAATATAATATAATATACCGGATGGGCTTTTTGTGCCCTAGGGAACGGAACGGCTACTTCATGATACGAGAGGGAAGAGACTACACATGGATGATAAGAGATGCCCGACTTAATTGAGCCATTTACATAATATAACTAGTGGTCGCCTTCGAACCGAACTACAAGAGTTTTAAGTATCATAATGGGTCCTTGGTGCATAGTCTCTCTATCTCGTCAGGTTGACAAGGATGATTGATCGACCACGTCTGCGCTTAGATAGCGATGTGTCACTCAATGAATCGATCTATAACATAGAAATCACGTATATATAATCGAGGGGGTTGTGAGGATTTGGGTTCATTCAGGCCCCTAACGACCGCCAGCAAGTGTTTCATGCCGTTACGCACCTTTTTTTTTCATCGAGATTGGGTTGGTGTTCAGTGCCGTGGGTACAAGATCGAAAAGAATGCATTGGAATCGAGCTACTATGGTCAGTGCACTGTGAGATTGGAGATTCCGTAAGTAACTCAGTG----CTTTCTAAGATCTAAGAGGGGCTTTTTGATTTGTTTACTCAACTCGTAAAGGCAAAGAAAAAAGGGATCCGCCTCGAATCAAAACGTTCTTTCTTTTCTTTTTCTACGCTACGAGATTTCTTCTCTTATGAAATTTATAGTTTGATCGGGGGCGGTACACTTAACTTATAACTTATAACTTATAACTTATAACTTATA--------------GGTATAAGAATAAGCTTAGATCTCATTTAGAGTGAAATATAAACGAAATAGAAGAAAATCAAAGAAGATATATCAAGGATTCGTTTTATTCTGAATCTTTCTACTGCCGATGGTCAGAATGTTACACCATACGGTTAGGCGTCCTATCTCGATCAGACACACACCATATTAGGGCGAAATCAACCGAACTTGAAGTCCCATGTTACGTTACGCTACCACCACGAAATAACTACCTCTTTTCTTTTGGAAAGAACAGAACAAAGAGATGAAGACCCCGGCAAAGACCACTTTGAATGAGCAGGTTTCACGCTCAAAAGGATATTTCGTCAATAGATGGGGCAGAAGGAGAAAGAAAGCAAGCATTGGG
>CH08
TTCTCGTGTGTACCAGATTTATTTCACTGAGAGCCCCTCTGTAAAAGAGGAAAACAGCGACTAATTGATACTAAAGTAAAGCTGGACCCGATCGACCGACCCGTAGAATGGATTTTGTTCATCATGCACATAGAATAAATGAAGTTATTTGGTGCATAGCTCATCTCCCTCGACCAATTAATTACTATAATATAATATAATATAATATAATATACCGGATGGGCTTTTTGTGCCCTAGGGAACGGAACGGCTACTTCATGATACGAGAGGGAAGAGACTACACATGGATGATAAGAGATGCCCGACTTAATTGAGCCATTTACATAATATAACTAGTGGTCGCCTTCGAACCGAACTACAAGAGTTTTAAGTATCATAATGGGTCCTTGGTGCATAGTCTCTCTATCTCGTCAGGTTGACAAGGATGATTGATCGACCACGTCTGCGCTTAGATAGCGATGTGTCACTCAATGAATCGATCTATAACATAGAAATCACGTATATATAATCGAGGGGGTTGTGAGGATTTGGGTTCATTCAGGCCCCTAACGACCGCCAGCAAGTGTTTCATGCCGTTACGCACCTTTTTTTTTCATCGAGATTGGGTTGGTGTTCAGTGCCGTGGGTACAAGATCGAAAAGAATGCATTGGAATCGAGCTACTATGGTCAGTGCACTGTGAGATTGGAGATTCCGTAAGTAACTCAGTG----CTTTCTAAGATCTAAGAGGGGCTTTTTGATTTGTTTACTCAACTCGTAAAGGCAAAGAAAAAAGGGATCCGCCTCGAATCAAAACGTTCTTTCTTTTCTTTTTCTACGCTACGAGATTTCTTCTCTTATGAAATTTATAGTTTGATCGGGGGCGGTACACTTAACTTATAACTTATAACTTATAACTTATAACTTATA--------------GGTATAAGAATAAGCTTAGATCTCATTTAGAGTGAAATATAAACGAAATAGAAGAAAATCAAAGAAGATATATCAAGGATTCGTTTTATTCTGAATCTTTCTACTGCCGATGGTCAGAATGTTACACCATACGGTTAGGCGTCCTATCTCGATCAGACACACACCATATTAGGGCGAAATCAACCGAACTTGAAGTCCCATGTTACGTTACGCTACCACCACGAAATAACTACCTCTTTTCTTTTGGAAAGAACAGAACAAAGAGATGAAGACCCCGGCAAAGACCACTTTGAATGAGCAGGTTTCACGCTCAAAAGGATATTTCGTCAATAGATGGGGCAGAAGGAGAAAGAAAGCAAGCATTGGG
>CH09
TTCTCGTGTGTACCAGATTTATTTCACTGAGAGCCCCTCTGTAAAAGAGGAAAACAGCGACTAATTGATACTAAAGTAAAGCTGGACCCGATCGACCGACCCGTAGAATGGATTTTGTTCATCATGCACATAGAATAAATGAAGTTATTTGGTGCATAGCTCATCTCCCTCGACCAATTAATTACTATAATATAATATAATATAATATAATATACCGGATGGGCTTTTTGTGCCCTAGGGAACGGAACGGCTACTTCATGATACGAGAGGGAAGAGACTACACATGGATGATAAGAGATGCCCGACTTAATTGAGCCATTTACATAATATAACTAGTGGTCGCCTTCGAACCGAACTACAAGAGTTTTAAGTATCATAATGGGTCCTTGGTGCATAGTCTCTCTATCTCGTCAGGTTGACAAGGATGATTGATCGACCACGTCTGCGCTTAGATAGCGATGTGTCACTCAATGAATCGATCTATAACATAGAAATCACGTATATATAATCGAGGGGGTTGTGAGGATTTGGGTTCATTCAGGCCCCTAACGACCGCCAGCAAGTGTTTCATGCCGTTACGCACCTTTTTTTTTCATCGAGATTGGGTTGGTGTTCAGTGCCGTGGGTACAAGATCGAAAAGAATGCATTGGAATCGAGCTACTATGGTCAGTGCACTGTGAGATTGGAGATTCCGTAAGTAACTCAGTG----CTTTCTAAGATCTAAGAGGGGCTTTTTGATTTGTTTACTCAACTCGTAAAGGCAAAGAAAAAAGGGATCCGCCTCGAATCAAAACGTTCTTTCTTTTCTTTTTCTACGCTACGAGATTTCTTCTCTTATGAAATTTATAGTTTGATCGGGGGCGGTACACTTAACTTATAACTTATAACTTATAACTTATAACTTATA--------------GGTATAAGAATAAGCTTAGATCTCATTTAGAGTGAAATATAAACGAAATAGAAGAAAATCAAAGAAGATATATCAAGGATTCGTTTTATTCTGAATCTTTCTACTGCCGATGGTCAGAATGTTACACCATACGGTTAGGCGTCCTATCTCGATCAGACACACACCATATTAGGGCGAAATCAACCGAACTTGAAGTCCCATGTTACGTTACGCTACCACCACGAAATAACTACCTCTTTTCTTTTGGAAAGAACAGAACAAAGAGATGAAGACCCCGGCAAAGACCACTTTGAATGAGCAGGTTTCACGCTCAAAAGGATATTTCGTCAATAGATGGGGCAGAAGGAGAAAGAAAGCAAGCATTGGG
>CH10
TTCTCGTGTGTACCAGATTTATTTCACTGAGAGCCCCTCTGTAAAAGAGGAAAACAGCGACTAATTGATACTAAAGTAAAGCTGGACCCGATCGACCGACCCGTAGAATGGATTTTGTTCATCATGCACATAGAATAAATGAAGTTATTTGGTGCATAGCTCATCTCCCTCGACCAATTAATTACTATAATATAATATAATATAATATAATATACCGGATGGGCTTTTTGTGCCCTAGGGAACGGAACGGCTACTTCATGATACGAGAGGGAAGAGACTACACATGGATGATAAGAGATGCCCGACTTAATTGAGCCATTTACATAATATAACTAGTGGTCGCCTTCGAACCGAACTACAAGAGTTTTAAGTATCATAATGGGTCCTTGGTGCATAGTCTCTCTATCTCGTCAGGTTGACAAGGATGATTGATCGACCACGTCTGCGCTTAGATAGCGATGTGTCACTCAATGAATCGATCTATAACATAGAAATCACGTATATATAATCGAGGGGGTTGTGAGGATTTGGGTTCATTCAGGCCCCTAACGACCGCCAGCAAGTGTTTCATGCCGTTACGCACCTTTTTTTTTCATCGAGATTGGGTTGGTGTTCAGTGCCGTGGGTACAAGATCGAAAAGAATGCATTGGAATCGAGCTACTATGGTCAGTGCACTGTGAGATTGGAGATTCCGTAAGTAACTCAGTG----CTTTCTAAGATCTAAGAGGGGCTTTTTGATTTGTTTACTCAACTCGTAAAGGCAAAGAAAAAAGGGATCCGCCTCGAATCAAAACGTTCTTTCTTTTCTTTTTCTACGCTACGAGATTTCTTCTCTTATGAAATTTATAGTTTGATCGGGGGCGGTACACTTAACTTATAACTTATAACTTATAACTTATAACTTATA--------------GGTATAAGAATAAGCTTAGATCTCATTTAGAGTGAAATATAAACGAAATAGAAGAAAATCAAAGAAGATATATCAAGGATTCGTTTTATTCTGAATCTTTCTACTGCCGATGGTCAGAATGTTACACCATACGGTTAGGCGTCCTATCTCGATCAGACACACACCATATTAGGGCGAAATCAACCGAACTTGAAGTCCCATGTTACGTTACGCTACCACCACGAAATAACTACCTCTTTTCTTTTGGAAAGAACAGAACAAAGAGATGAAGACCCCGGCAAAGACCACTTTGAATGAGCAGGTTTCACGCTCAAAAGGATATTTCGTCAATAGATGGGGCAGAAGGAGAAAGAAAGCAAGCATTGGG
>CH11
TTCTCGTGTGTACCAGATTTATTTCACTGAGAGCCCCTCTGTAAAAGAGGAAAACAGCGACTAATTGATACTAAAGTAAAGCTGGACCCGATCGACCGACCCGTAGAATGGATTTTGTTCATCATGCACATAGAATAAATGAAGTTATTTGGTGCATAGCTCATCTCCCTCGACCAATTAATTACTATAATATAATATAATATAATATAATATACCGGATGGGCTTTTTGTGCCCTAGGGAACGGAACGGCTACTTCATGATACGAGAGGGAAGAGACTACACATGGATGATAAGAGATGCCCGACTTAATTGAGCCATTTACATAATATAACTAGTGGTCGCCTTCGAACCGAACTACAAGAGTTTTAAGTATCATAATGGGTCCTTGGTGCATAGTCTCTCTATCTCGTCAGGTTGACAAGGATGATTGATCGACCACGTCTGCGCTTAGATAGCGATGTGTCACTCAATGAATCGATCTATAACATAGAAATCACGTATATATAATCGAGGGGGTTGTGAGGATTTGGGTTCATTCAGGCCCCTAACGACCGCCAGCAAGTGTTTCATGCCGTTACGCACCTTTTTTTTTCATCGAGATTGGGTTGGTGTTCAGTGCCGTGGGTACAAGATCGAAAAGAATGCATTGGAATCGAGCTACTATGGTCAGTGCACTGTGAGATTGGAGATTCCGTAAGTAACTCAGTG----CTTTCTAAGATCTAAGAGGGGCTTTTTGATTTGTTTACTCAACTCGTAAAGGCAAAGAAAAAAGGGATCCGCCTCGAATCAAAACGTTCTTTCTTTTCTTTTTCTACGCTACGAGATTTCTTCTCTTATGAAATTTATAGTTTGATCGGGGGCGGTACACTTAACTTATAACTTATAACTTATAACTTATAACTTATA--------------GGTATAAGAATAAGCTTAGATCTCATTTAGAGTGAAATATAAACGAAATAGAAGAAAATCAAAGAAGATATATCAAGGATTCGTTTTATTCTGAATCTTTCTACTGCCGATGGTCAGAATGTTACACCATACGGTTAGGCGTCCTATCTCGATCAGACACACACCATATTAGGGCGAAATCAACCGAACTTGAAGTCCCATGTTACGTTACGCTACCACCACGAAATAACTACCTCTTTTCTTTTGGAAAGAACAGAACAAAGAGATGAAGACCCCGGCAAAGACCACTTTGAATGAGCAGGTTTCACGCTCAAAAGGATATTTCGTCAATAGATGGGGCAGAAGGAGAAAGAAAGCAAGCATTGGG
>CH12
TTCTCGTGTGTACCAGATTTATTTCACTGAGAGCCCCTCTGTAAAAGAGGAAAACAGCGACTAATTGATACTAAAGTAAAGCTGGACCCGATCGACCGACCCGTAGAATGGATTTTGTTCATCATGCACATAGAATAAATGAAGTTATTTGGTGCATAGCTCATCTCCCTCGACCAATTAATTACTATAATATAATATAATATAATATAATATACCGGATGGGCTTTTTGTGCCCTAGGGAACGGAACGGCTACTTCATGATACGAGAGGGAAGAGACTACACATGGATGATAAGAGATGCCCGACTTAATTGAGCCATTTACATAATATAACTAGTGGTCGCCTTCGAACCGAACTACAAGAGTTTTAAGTATCATAATGGGTCCTTGGTGCATAGTCTCTCTATCTCGTCAGGTTGACAAGGATGATTGATCGACCACGTCTGCGCTTAGATAGCGATGTGTCACTCAATGAATCGATCTATAACATAGAAATCACGTATATATAATCGAGGGGGTTGTGAGGATTTGGGTTCATTCAGGCCCCTAACGACCGCCAGCAAGTGTTTCATGCCGTTACGCACCTTTTTTTTTCATCGAGATTGGGTTGGTGTTCAGTGCCGTGGGTACAAGATCGAAAAGAATGCATTGGAATCGAGCTACTATGGTCAGTGCACTGTGAGATTGGAGATTCCGTAAGTAACTCAGTG----CTTTCTAAGATCTAAGAGGGGCTTTTTGATTTGTTTACTCAACTCGTAAAGGCAAAGAAAAAAGGGATCCGCCTCGAATCAAAACGTTCTTTCTTTTCTTTTTCTACGCTACGAGATTTCTTCTCTTATGAAATTTATAGTTTGATCGGGGGCGGTACACTTAACTTATAACTTATAACTTATAACTTATAACTTATA--------------GGTATAAGAATAAGCTTAGATCTCATTTAGAGTGAAATATAAACGAAATAGAAGAAAATCAAAGAAGATATATCAAGGATTCGTTTTATTCTGAATCTTTCTACTGCCGATGGTCAGAATGTTACACCATACGGTTAGGCGTCCTATCTCGATCAGACACACACCATATTAGGGCGAAATCAACCGAACTTGAAGTCCCATGTTACGTTACGCTACCACCACGAAATAACTACCTCTTTTCTTTTGGAAAGAACAGAACAAAGAGATGAAGACCCCGGCAAAGACCACTTTGAATGAGCAGGTTTCACGCTCAAAAGGATATTTCGTCAATAGATGGGGCAGAAGGAGAAAGAAAGCAAGCATTGGG
>CH13
TTCTCGTGTGTACCAGATTTATTTCACTGAGAGCCCCTCTGTAAAAGAGGAAAACAGCGACTAATTGATACTAAAGTAAAGCTGGACCCGATCGACCGACCCGTAGAATGGATTTTGTTCATCATGCACATAGAATAAATGAAGTTATTTGGTGCATAGCTCATCTCCCTCGACCAATTAATTACTATAATATAATATAATATAATATAATATACCGGATGGGCTTTTTGTGCCCTAGGGAACGGAACGGCTACTTCATGATACGAGAGGGAAGAGACTACACATGGATGATAAGAGATGCCCGACTTAATTGAGCCATTTACATAATATAACTAGTGGTCGCCTTCGAACCGAACTACAAGAGTTTTAAGTATCATAATGGGTCCTTGGTGCATAGTCTCTCTATCTCGTCAGGTTGACAAGGATGATTGATCGACCACGTCTGCGCTTAGATAGCGATGTGTCACTCAATGAATCGATCTATAACATAGAAATCACGTATATATAATCGAGGGGGTTGTGAGGATTTGGGTTCATTCAGGCCCCTAACGACCGCCAGCAAGTGTTTCATGCCGTTACGCACCTTTTTTTTTCATCGAGATTGGGTTGGTGTTCAGTGCCGTGGGTACAAGATCGAAAAGAATGCATTGGAATCGAGCTACTATGGTCAGTGCACTGTGAGATTGGAGATTCCGTAAGTAACTCAGTG----CTTTCTAAGATCTAAGAGGGGCTTTTTGATTTGTTTACTCAACTCGTAAAGGCAAAGAAAAAAGGGATCCGCCTCGAATCAAAACGTTCTTTCTTTTCTTTTTCTACGCTACGAGATTTCTTCTCTTATGAAATTTATAGTTTGATCGGGGGCGGTACACTTAACTTATAACTTATAACTTATAACTTATAACTTATA--------------GGTATAAGAATAAGCTTAGATCTCATTTAGAGTGAAATATAAACGAAATAGAAGAAAATCAAAGAAGATATATCAAGGATTCGTTTTATTCTGAATCTTTCTACTGCCGATGGTCAGAATGTTACACCATACGGTTAGGCGTCCTATCTCGATCAGACACACACCATATTAGGGCGAAATCAACCGAACTTGAAGTCCCATGTTACGTTACGCTACCACCACGAAATAACTACCTCTTTTCTTTTGGAAAGAACAGAACAAAGAGATGAAGACCCCGGCAAAGACCACTTTGAATGAGCAGGTTTCACGCTCAAAAGGATATTTCGTCAATAGATGGGGCAGAAGGAGAAAGAAAGCAAGCATTGGG
>CH14
TTCTCGTGTGTACCAGATTTATTTCACTGAGAGCCCCTCTGTAAAAGAGGAAAACAGCGACTAATTGATACTAAAGTAAAGCTGGACCCGATCGACCGACCCGTAGAATGGATTTTGTTCATCATGCACATAGAATAAATGAAGTTATTTGGTGCATAGCTCATCTCCCTCGACCAATTAATTACTATAATATAATATAATATAATATAATATACCGGATGGGCTTTTTGTGCCCTAGGGAACGGAACGGCTACTTCATGATACGAGAGGGAAGAGACTACACATGGATGATAAGAGATGCCCGACTTAATTGAGCCATTTACATAATATAACTAGTGGTCGCCTTCGAACCGAACTACAAGAGTTTTAAGTATCATAATGGGTCCTTGGTGCATAGTCTCTCTATCTCGTCAGGTTGACAAGGATGATTGATCGACCACGTCTGCGCTTAGATAGCGATGTGTCACTCAATGAATCGATCTATAACATAGAAATCACGTATATATAATCGAGGGGGTTGTGAGGATTTGGGTTCATTCAGGCCCCTAACGACCGCCAGCAAGTGTTTCATGCCGTTACGCACCTTTTTTTTTCATCGAGATTGGGTTGGTGTTCAGTGCCGTGGGTACAAGATCGAAAAGAATGCATTGGAATCGAGCTACTATGGTCAGTGCACTGTGAGATTGGAGATTCCGTAAGTAACTCAGTG----CTTTCTAAGATCTAAGAGGGGCTTTTTGATTTGTTTACTCAACTCGTAAAGGCAAAGAAAAAAGGGATCCGCCTCGAATCAAAACGTTCTTTCTTTTCTTTTTCTACGCTACGAGATTTCTTCTCTTATGAAATTTATAGTTTGATCGGGGGCGGTACACTTAACTTATAACTTATAACTTATAACTTATAACTTATA--------------GGTATAAGAATAAGCTTAGATCTCATTTAGAGTGAAATATAAACGAAATAGAAGAAAATCAAAGAAGATATATCAAGGATTCGTTTTATTCTGAATCTTTCTACTGCCGATGGTCAGAATGTTACACCATACGGTTAGGCGTCCTATCTCGATCAGACACACACCATATTAGGGCGAAATCAACCGAACTTGAAGTCCCATGTTACGTTACGCTACCACCACGAAATAACTACCTCTTTTCTTTTGGAAAGAACAGAACAAAGAGATGAAGACCCCGGCAAAGACCACTTTGAATGAGCAGGTTTCACGCTCAAAAGGATATTTCGTCAATAGATGGGGCAGAAGGAGAAAGAAAGCAAGCATTGGG
>CH15
TTCTCGTGTGTACCAGATTTATTTCACTGAGAGCCCCTCTGTAAAAGAGGAAAACAGCGACTAATTGATACTAAAGTAAAGCTGGACCCGATCGACCGACCCGTAGAATGGATTTTGTTCATCATGCACATAGAATAAATGAAGTTATTTGGTGCATAGCTCATCTCCCTCGACCAATTAATTACTATAATATAATATAATATAATATAATATACCGGATGGGCTTTTTGTGCCCTAGGGAACGGAACGGCTACTTCATGATACGAGAGGGAAGAGACTACACATGGATGATAAGAGATGCCCGACTTAATTGAGCCATTTACATAATATAACTAGTGGTCGCCTTCGAACCGAACTACAAGAGTTTTAAGTATCATAATGGGTCCTTGGTGCATAGTCTCTCTATCTCGTCAGGTTGACAAGGATGATTGATCGACCACGTCTGCGCTTAGATAGCGATGTGTCACTCAATGAATCGATCTATAACATAGAAATCACGTATATATAATCGAGGGGGTTGTGAGGATTTGGGTTCATTCAGGCCCCTAACGACCGCCAGCAAGTGTTTCATGCCGTTACGCACCTTTTTTTTTCATCGAGATTGGGTTGGTGTTCAGTGCCGTGGGTACAAGATCGAAAAGAATGCATTGGAATCGAGCTACTATGGTCAGTGCACTGTGAGATTGGAGATTCCGTAAGTAACTCAGTG----CTTTCTAAGATCTAAGAGGGGCTTTTTGATTTGTTTACTCAACTCGTAAAGGCAAAGAAAAAAGGGATCCGCCTCGAATCAAAACGTTCTTTCTTTTCTTTTTCTACGCTACGAGATTTCTTCTCTTATGAAATTTATAGTTTGATCGGGGGCGGTACACTTAACTTATAACTTATAACTTATAACTTATAACTTATA--------------GGTATAAGAATAAGCTTAGATCTCATTTAGAGTGAAATATAAACGAAATAGAAGAAAATCAAAGAAGATATATCAAGGATTCGTTTTATTCTGAATCTTTCTACTGCCGATGGTCAGAATGTTACACCATACGGTTAGGCGTCCTATCTCGATCAGACACACACCATATTAGGGCGAAATCAACCGAACTTGAAGTCCCATGTTACGTTACGCTACCACCACGAAATAACTACCTCTTTTCTTTTGGAAAGAACAGAACAAAGAGATGAAGACCCCGGCAAAGACCACTTTGAATGAGCAGGTTTCACGCTCAAAAGGATATTTCGTCAATAGATGGGGCAGAAGGAGAAAGAAAGCAAGCATTGGG
>CH16
TTCTCGTGTGTACCAGATTTATTTCACTGAGAGCCCCTCTGTAAAAGAGGAAAACAGCGACTAATTGATACTAAAGTAAAGCTGGACCCGATCGACCGACCCGTAGAATGGATTTTGTTCATCATGCACATAGAATAAATGAAGTTATTTGGTGCATAGCTCATCTCCCTCGACCAATTAATTACTATAATATAATATAATATAATATAATATACCGGATGGGCTTTTTGTGCCCTAGGGAACGGAACGGCTACTTCATGATACGAGAGGGAAGAGACTACACATGGATGATAAGAGATGCCCGACTTAATTGAGCCATTTACATAATATAACTAGTGGTCGCCTTCGAACCGAACTACAAGAGTTTTAAGTATCATAATGGGTCCTTGGTGCATAGTCTCTCTATCTCGTCAGGTTGACAAGGATGATTGATCGACCACGTCTGCGCTTAGATAGCGATGTGTCACTCAATGAATCGATCTATAACATAGAAATCACGTATATATAATCGAGGGGGTTGTGAGGATTTGGGTTCATTCAGGCCCCTAACGACCGCCAGCAAGTGTTTCATGCCGTTACGCACCTTTTTTTTTCATCGAGATTGGGTTGGTGTTCAGTGCCGTGGGTACAAGATCGAAAAGAATGCATTGGAATCGAGCTACTATGGTCAGTGCACTGTGAGATTGGAGATTCCGTAAGTAACTCAGTG----CTTTCTAAGATCTAAGAGGGGCTTTTTGATTTGTTTACTCAACTCGTAAAGGCAAAGAAAAAAGGGATCCGCCTCGAATCAAAACGTTCTTTCTTTTCTTTTTCTACGCTACGAGATTTCTTCTCTTATGAAATTTATAGTTTGATCGGGGGCGGTACACTTAACTTATAACTTATAACTTATAACTTATAACTTATA--------------GGTATAAGAATAAGCTTAGATCTCATTTAGAGTGAAATATAAACGAAATAGAAGAAAATCAAAGAAGATATATCAAGGATTCGTTTTATTCTGAATCTTTCTACTGCCGATGGTCAGAATGTTACACCATACGGTTAGGCGTCCTATCTCGATCAGACACACACCATATTAGGGCGAAATCAACCGAACTTGAAGTCCCATGTTACGTTACGCTACCACCACGAAATAACTACCTCTTTTCTTTTGGAAAGAACAGAACAAAGAGATGAAGACCCCGGCAAAGACCACTTTGAATGAGCAGGTTTCACGCTCAAAAGGATATTTCGTCAATAGATGGGGCAGAAGGAGAAAGAAAGCAAGCATTGGG
>CH17
TTCTCGTGTGTACCAGATTTATTTCACTGAGAGCCCCTCTGTAAAAGAGGAAAACAGCGACTAATTGATACTAAAGTAAAGCTGGACCCGATCGACCGACCCGTAGAATGGATTTTGTTCATCATGCACATAGAATAAATGAAGTTATTTGGTGCATAGCTCATCTCCCTCGACCAATTAATTACTATAATATAATATAATATAATATAATATACCGGATGGGCTTTTTGTGCCCTAGGGAACGGAACGGCTACTTCATGATACGAGAGGGAAGAGACTACACATGGATGATAAGAGATGCCCGACTTAATTGAGCCATTTACATAATATAACTAGTGGTCGCCTTCGAACCGAACTACAAGAGTTTTAAGTATCATAATGGGTCCTTGGTGCATAGTCTCTCTATCTCGTCAGGTTGACAAGGATGATTGATCGACCACGTCTGCGCTTAGATAGCGATGTGTCACTCAATGAATCGATCTATAACATAGAAATCACGTATATATAATCGAGGGGGTTGTGAGGATTTGGGTTCATTCAGGCCCCTAACGACCGCCAGCAAGTGTTTCATGCCGTTACGCACCTTTTTTTTTCATCGAGATTGGGTTGGTGTTCAGTGCCGTGGGTACAAGATCGAAAAGAATGCATTGGAATCGAGCTACTATGGTCAGTGCACTGTGAGATTGGAGATTCCGTAAGTAACTCAGTG----CTTTCTAAGATCTAAGAGGGGCTTTTTGATTTGTTTACTCAACTCGTAAAGGCAAAGAAAAAAGGGATCCGCCTCGAATCAAAACGTTCTTTCTTTTCTTTTTCTACGCTACGAGATTTCTTCTCTTATGAAATTTATAGTTTGATCGGGGGCGGTACACTTAACTTATAACTTATAACTTATAACTTATAACTTATA--------------GGTATAAGAATAAGCTTAGATCTCATTTAGAGTGAAATATAAACGAAATAGAAGAAAATCAAAGAAGATATATCAAGGATTCGTTTTATTCTGAATCTTTCTACTGCCGATGGTCAGAATGTTACACCATACGGTTAGGCGTCCTATCTCGATCAGACACACACCATATTAGGGCGAAATCAACCGAACTTGAAGTCCCATGTTACGTTACGCTACCACCACGAAATAACTACCTCTTTTCTTTTGGAAAGAACAGAACAAAGAGATGAAGACCCCGGCAAAGACCACTTTGAATGAGCAGGTTTCACGCTCAAAAGGATATTTCGTCAATAGATGGGGCAGAAGGAGAAAGAAAGCAAGCATTGGG
>CH18
TTCTCGTGTGTACCAGATTTATTTCACTGAGAGCCCCTCTGTAAAAGAGGAAAACAGCGACTAATTGATACTAAAGTAAAGCTGGACCCGATCGACCGACCCGTAGAATGGATTTTGTTCATCATGCACATAGAATAAATGAAGTTATTTGGTGCATAGCTCATCTCCCTCGACCAATTAATTACTATAATATAATATAATATAATATAATATACCGGATGGGCTTTTTGTGCCCTAGGGAACGGAACGGCTACTTCATGATACGAGAGGGAAGAGACTACACATGGATGATAAGAGATGCCCGACTTAATTGAGCCATTTACATAATATAACTAGTGGTCGCCTTCGAACCGAACTACAAGAGTTTTAAGTATCATAATGGGTCCTTGGTGCATAGTCTCTCTATCTCGTCAGGTTGACAAGGATGATTGATCGACCACGTCTGCGCTTAGATAGCGATGTGTCACTCAATGAATCGATCTATAACATAGAAATCACGTATATATAATCGAGGGGGTTGTGAGGATTTGGGTTCATTCAGGCCCCTAACGACCGCCAGCAAGTGTTTCATGCCGTTACGCACCTTTTTTTTTCATCGAGATTGGGTTGGTGTTCAGTGCCGTGGGTACAAGATCGAAAAGAATGCATTGGAATCGAGCTACTATGGTCAGTGCACTGTGAGATTGGAGATTCCGTAAGTAACTCAGTG----CTTTCTAAGATCTAAGAGGGGCTTTTTGATTTGTTTACTCAACTCGTAAAGGCAAAGAAAAAAGGGATCCGCCTCGAATCAAAACGTTCTTTCTTTTCTTTTTCTACGCTACGAGATTTCTTCTCTTATGAAATTTATAGTTTGATCGGGGGCGGTACACTTAACTTATAACTTATAACTTATAACTTATAACTTATA--------------GGTATAAGAATAAGCTTAGATCTCATTTAGAGTGAAATATAAACGAAATAGAAGAAAATCAAAGAAGATATATCAAGGATTCGTTTTATTCTGAATCTTTCTACTGCCGATGGTCAGAATGTTACACCATACGGTTAGGCGTCCTATCTCGATCAGACACACACCATATTAGGGCGAAATCAACCGAACTTGAAGTCCCATGTTACGTTACGCTACCACCACGAAATAACTACCTCTTTTCTTTTGGAAAGAACAGAACAAAGAGATGAAGACCCCGGCAAAGACCACTTTGAATGAGCAGGTTTCACGCTCAAAAGGATATTTCGTCAATAGATGGGGCAGAAGGAGAAAGAAAGCAAGCATTGGG
>CH19
TTCTCGTGTGTACCAGATTTATTTCACTGAGAGCCCCTCTGTAAAAGAGGAAAACAGCGACTAATTGATACTAAAGTAAAGCTGGACCCGATCGACCGACCCGTAGAATGGATTTTGTTCATCATGCACATAGAATAAATGAAGTTATTTGGTGCATAGCTCATCTCCCTCGACCAATTAATTACTATAATATAATATAATATAATATAATATACCGGATGGGCTTTTTGTGCCCTAGGGAACGGAACGGCTACTTCATGATACGAGAGGGAAGAGACTACACATGGATGATAAGAGATGCCCGACTTAATTGAGCCATTTACATAATATAACTAGTGGTCGCCTTCGAACCGAACTACAAGAGTTTTAAGTATCATAATGGGTCCTTGGTGCATAGTCTCTCTATCTCGTCAGGTTGACAAGGATGATTGATCGACCACGTCTGCGCTTAGATAGCGATGTGTCACTCAATGAATCGATCTATAACATAGAAATCACGTATATATAATCGAGGGGGTTGTGAGGATTTGGGTTCATTCAGGCCCCTAACGACCGCCAGCAAGTGTTTCATGCCGTTACGCACCTTTTTTTTTCATCGAGATTGGGTTGGTGTTCAGTGCCGTGGGTACAAGATCGAAAAGAATGCATTGGAATCGAGCTACTATGGTCAGTGCACTGTGAGATTGGAGATTCCGTAAGTAACTCAGTG----CTTTCTAAGATCTAAGAGGGGCTTTTTGATTTGTTTACTCAACTCGTAAAGGCAAAGAAAAAAGGGATCCGCCTCGAATCAAAACGTTCTTTCTTTTCTTTTTCTACGCTACGAGATTTCTTCTCTTATGAAATTTATAGTTTGATCGGGGGCGGTACACTTAACTTATAACTTATAACTTATAACTTATAACTTATA--------------GGTATAAGAATAAGCTTAGATCTCATTTAGAGTGAAATATAAACGAAATAGAAGAAAATCAAAGAAGATATATCAAGGATTCGTTTTATTCTGAATCTTTCTACTGCCGATGGTCAGAATGTTACACCATACGGTTAGGCGTCCTATCTCGATCAGACACACACCATATTAGGGCGAAATCAACCGAACTTGAAGTCCCATGTTACGTTACGCTACCACCACGAAATAACTACCTCTTTTCTTTTGGAAAGAACAGAACAAAGAGATGAAGACCCCGGCAAAGACCACTTTGAATGAGCAGGTTTCACGCTCAAAAGGATATTTCGTCAATAGATGGGGCAGAAGGAGAAAGAAAGCAAGCATTGGG
>CH20
TTCTCGTGTGTACCAGATTTATTTCACTGAGAGCCCCTCTGTAAAAGAGGAAAACAGCGACTAATTGATACTAAAGTAAAGCTGGACCCGATCGACCGACCCGTAGAATGGATTTTGTTCATCATGCACATAGAATAAATGAAGTTATTTGGTGCATAGCTCATCTCCCTCGACCAATTAATTACTATAATATAATATAATATAATATAATATACCGGATGGGCTTTTTGTGCCCTAGGGAACGGAACGGCTACTTCATGATACGAGAGGGAAGAGACTACACATGGATGATAAGAGATGCCCGACTTAATTGAGCCATTTACATAATATAACTAGTGGTCGCCTTCGAACCGAACTACAAGAGTTTTAAGTATCATAATGGGTCCTTGGTGCATAGTCTCTCTATCTCGTCAGGTTGACAAGGATGATTGATCGACCACGTCTGCGCTTAGATAGCGATGTGTCACTCAATGAATCGATCTATAACATAGAAATCACGTATATATAATCGAGGGGGTTGTGAGGATTTGGGTTCATTCAGGCCCCTAACGACCGCCAGCAAGTGTTTCATGCCGTTACGCACCTTTTTTTTTCATCGAGATTGGGTTGGTGTTCAGTGCCGTGGGTACAAGATCGAAAAGAATGCATTGGAATCGAGCTACTATGGTCAGTGCACTGTGAGATTGGAGATTCCGTAAGTAACTCAGTG----CTTTCTAAGATCTAAGAGGGGCTTTTTGATTTGTTTACTCAACTCGTAAAGGCAAAGAAAAAAGGGATCCGCCTCGAATCAAAACGTTCTTTCTTTTCTTTTTCTACGCTACGAGATTTCTTCTCTTATGAAATTTATAGTTTGATCGGGGGCGGTACACTTAACTTATAACTTATAACTTATAACTTATAACTTATA--------------GGTATAAGAATAAGCTTAGATCTCATTTAGAGTGAAATATAAACGAAATAGAAGAAAATCAAAGAAGATATATCAAGGATTCGTTTTATTCTGAATCTTTCTACTGCCGATGGTCAGAATGTTACACCATACGGTTAGGCGTCCTATCTCGATCAGACACACACCATATTAGGGCGAAATCAACCGAACTTGAAGTCCCATGTTACGTTACGCTACCACCACGAAATAACTACCTCTTTTCTTTTGGAAAGAACAGAACAAAGAGATGAAGACCCCGGCAAAGACCACTTTGAATGAGCAGGTTTCACGCTCAAAAGGATATTTCGTCAATAGATGGGGCAGAAGGAGAAAGAAAGCAAGCATTGGG
>CH21
TTCTCGTGTGTACCAGATTTATTTCACTGAGAGCCCCTCTGTAAAAGAGGAAAACAGCGACTAATTGATACTAAAGTAAAGCTGGACCCGATCGACCGACCCGTAGAATGGATTTTGTTCATCATGCACATAGAATAAATGAAGTTATTTGGTGCATAGCTCATCTCCCTCGACCAATTAATTACTATAATATAATATAATATAATATAATATACCGGATGGGCTTTTTGTGCCCTAGGGAACGGAACGGCTACTTCATGATACGAGAGGGAAGAGACTACACATGGATGATAAGAGATGCCCGACTTAATTGAGCCATTTACATAATATAACTAGTGGTCGCCTTCGAACCGAACTACAAGAGTTTTAAGTATCATAATGGGTCCTTGGTGCATAGTCTCTCTATCTCGTCAGGTTGACAAGGATGATTGATCGACCACGTCTGCGCTTAGATAGCGATGTGTCACTCAATGAATCGATCTATAACATAGAAATCACGTATATATAATCGAGGGGGTTGTGAGGATTTGGGTTCATTCAGGCCCCTAACGACCGCCAGCAAGTGTTTCATGCCGTTACGCACCTTTTTTTTTCATCGAGATTGGGTTGGTGTTCAGTGCCGTGGGTACAAGATCGAAAAGAATGCATTGGAATCGAGCTACTATGGTCAGTGCACTGTGAGATTGGAGATTCCGTAAGTAACTCAGTG----CTTTCTAAGATCTAAGAGGGGCTTTTTGATTTGTTTACTCAACTCGTAAAGGCAAAGAAAAAAGGGATCCGCCTCGAATCAAAACGTTCTTTCTTTTCTTTTTCTACGCTACGAGATTTCTTCTCTTATGAAATTTATAGTTTGATCGGGGGCGGTACACTTAACTTATAACTTATAACTTATAACTTATAACTTATA--------------GGTATAAGAATAAGCTTAGATCTCATTTAGAGTGAAATATAAACGAAATAGAAGAAAATCAAAGAAGATATATCAAGGATTCGTTTTATTCTGAATCTTTCTACTGCCGATGGTCAGAATGTTACACCATACGGTTAGGCGTCCTATCTCGATCAGACACACACCATATTAGGGCGAAATCAACCGAACTTGAAGTCCCATGTTACGTTACGCTACCACCACGAAATAACTACCTCTTTTCTTTTGGAAAGAACAGAACAAAGAGATGAAGACCCCGGCAAAGACCACTTTGAATGAGCAGGTTTCACGCTCAAAAGGATATTTCGTCAATAGATGGGGCAGAAGGAGAAAGAAAGCAAGCATTGGG
>CH22
TTCTCGTGTGTACCAGATTTATTTCACTGAGAGCCCCTCTGTAAAAGAGGAAAACAGCGACTAATTGATACTAAAGTAAAGCTGGACCCGATCGACCGACCCGTAGAATGGATTTTGTTCATCATGCACATAGAATAAATGAAGTTATTTGGTGCATAGCTCATCTCCCTCGACCAATTAATTACTATAATATAATATAATATAATATAATATACCGGATGGGCTTTTTGTGCCCTAGGGAACGGAACGGCTACTTCATGATACGAGAGGGAAGAGACTACACATGGATGATAAGAGATGCCCGACTTAATTGAGCCATTTACATAATATAACTAGTGGTCGCCTTCGAACCGAACTACAAGAGTTTTAAGTATCATAATGGGTCCTTGGTGCATAGTCTCTCTATCTCGTCAGGTTGACAAGGATGATTGATCGACCACGTCTGCGCTTAGATAGCGATGTGTCACTCAATGAATCGATCTATAACATAGAAATCACGTATATATAATCGAGGGGGTTGTGAGGATTTGGGTTCATTCAGGCCCCTAACGACCGCCAGCAAGTGTTTCATGCCGTTACGCACCTTTTTTTTTCATCGAGATTGGGTTGGTGTTCAGTGCCGTGGGTACAAGATCGAAAAGAATGCATTGGAATCGAGCTACTATGGTCAGTGCACTGTGAGATTGGAGATTCCGTAAGTAACTCAGTG----CTTTCTAAGATCTAAGAGGGGCTTTTTGATTTGTTTACTCAACTCGTAAAGGCAAAGAAAAAAGGGATCCGCCTCGAATCAAAACGTTCTTTCTTTTCTTTTTCTACGCTACGAGATTTCTTCTCTTATGAAATTTATAGTTTGATCGGGGGCGGTACACTTAACTTATAACTTATAACTTATAACTTATAACTTATA--------------GGTATAAGAATAAGCTTAGATCTCATTTAGAGTGAAATATAAACGAAATAGAAGAAAATCAAAGAAGATATATCAAGGATTCGTTTTATTCTGAATCTTTCTACTGCCGATGGTCAGAATGTTACACCATACGGTTAGGCGTCCTATCTCGATCAGACACACACCATATTAGGGCGAAATCAACCGAACTTGAAGTCCCATGTTACGTTACGCTACCACCACGAAATAACTACCTCTTTTCTTTTGGAAAGAACAGAACAAAGAGATGAAGACCCCGGCAAAGACCACTTTGAATGAGCAGGTTTCACGCTCAAAAGGATATTTCGTCAATAGATGGGGCAGAAGGAGAAAGAAAGCAAGCATTGGG
>DC01
TTCTCGTGTGTACCAGATTTATTTCACTGAGAGCCCCTCTGTAAAAGAGGAAAACAGCGACTAATTGATACTAAAGTAAAGCTGGACCCGATCGACCGACCCGTAGAATGGATTTTGTTCATCATGCACATAGAATAAATGAAGTTATTTGGTGCATAGCTCATCTCCCTCGACCAATTAATTAC----------TATAATATAATATAATATACCGGATGGGCTTTTTGTGCCCTAGGGAACGGAACGGCTACTTCATGATACGAGAGGGAAGAGACTACACATGGATGATAAGAGATGCCCGACTTAATTGAGCCATTTACATAATATAACTAGTGGTCGCCTTCGAACCGAACTACAAGAGTTTTAAGTATCATAATGGGTCCTTGGTGCATAGTCTCTCTATCTCGTCAGGTTGACAAGGATGATTGATCGACCACGTCTGCGCTTAGATAGCGATGTGTCACTCAATGAATCGATCTATAACATAGAAATCACGTATATATAATCGAGGGGGTTGTGAGGATTTGGGTTCATTCAGGCCCCTAACGACCGCCAGCAAGTGTTTCATGCCGTTACGCACCTTTTTTTTTCATCGAGATTGGGTTGGTGTTCAGTGCCGTGGGTACAAGATCGAAAAGAATGCATTGGAATCGAGCTACTATGGTCAGTGCACTGTGAGATTGGAGATTCCGTAAGTAACTCAGTG----CTTTCTAAGATCTAAGAGGGGCTTTTTGATTTGTTTACTCAACTCGTAAAGGCAAAGAAAAAAGGGATCCGCCTCGAATCAAAACGTTCTTTCTTTTCTTTTTCTACGCTACGAGATTTCTTCTCTTATGAAATTTATAGTTTGATCGGGGGCGGTACACTTAACTTATAACTTATAACTTATAACTTATAACTTATAACTTATAACTTATAGGTATAAGAATAAGCTTAGATCTCATTTAGAGTGAAATATAAACGAAATAGAAGAAAATCAAAGAAGATATATCAAGGATTCGTTTTATTCTGAATCTTTCTACTGCCGATGGTCAGAATGTTACACCATACGGTTAGGCGTCCTATCTCGATCAGACACACACCATATTAGGGCGAAATCAACCGAACTTGAAGTCCCATGTTACGTTACGCTACCACCACGAAATAACTACCTCTTTTCTTTTGGAAAGAACAGAACAAAGAGATGAAGACCCCGGCAAAGACCACTTTGAATGAGCAGGTTTCACGCTCAAAAGGATATTTCGTCAATAGATGGGGCAGAAGGAGAAAGAAAGCAAGCATTGGG
>DC02
TTCTCGTGTGTACCAGATTTATTTCACTGAGAGCCCCTCTGTAAAAGAGGAAAACAGCGACTAATTGATACTAAAGTAAAGCTGGACCCGATCGACCGACCCGTAGAATGGATTTTGTTCATCATGCACATAGAATAAATGAAGTTATTTGGTGCATAGCTCATCTCCCTCGACCAATTAATTAC----------TATAATATAATATAATATACCGGATGGGCTTTTTGTGCCCTAGGGAACGGAACGGCTACTTCATGATACGAGAGGGAAGAGACTACACATGGATGATAAGAGATGCCCGACTTAATTGAGCCATTTACATAATATAACTAGTGGTCGCCTTCGAACCGAACTACAAGAGTTTTAAGTATCATAATGGGTCCTTGGTGCATAGTCTCTCTATCTCGTCAGGTTGACAAGGATGATTGATCGACCACGTCTGCGCTTAGATAGCGATGTGTCACTCAATGAATCGATCTATAACATAGAAATCACGTATATATAATCGAGGGGGTTGTGAGGATTTGGGTTCATTCAGGCCCCTAACGACCGCCAGCAAGTGTTTCATGCCGTTACGCACCTTTTTTTTTCATCGAGATTGGGTTGGTGTTCAGTGCCGTGGGTACAAGATCGAAAAGAATGCATTGGAATCGAGCTACTATGGTCAGTGCACTGTGAGATTGGAGATTCCGTAAGTAACTCAGTG----CTTTCTAAGATCTAAGAGGGGCTTTTTGATTTGTTTACTCAACTCGTAAAGGCAAAGAAAAAAGGGATCCGCCTCGAATCAAAACGTTCTTTCTTTTCTTTTTCTACGCTACGAGATTTCTTCTCTTATGAAATTTATAGTTTGATCGGGGGCGGTACACTTAACTTATAACTTATAACTTATAACTTATAACTTATAACTTATAACTTATAGGTATAAGAATAAGCTTAGATCTCATTTAGAGTGAAATATAAACGAAATAGAAGAAAATCAAAGAAGATATATCAAGGATTCGTTTTATTCTGAATCTTTCTACTGCCGATGGTCAGAATGTTACACCATACGGTTAGGCGTCCTATCTCGATCAGACACACACCATATTAGGGCGAAATCAACCGAACTTGAAGTCCCATGTTACGTTACGCTACCACCACGAAATAACTACCTCTTTTCTTTTGGAAAGAACAGAACAAAGAGATGAAGACCCCGGCAAAGACCACTTTGAATGAGCAGGTTTCACGCTCAAAAGGATATTTCGTCAATAGATGGGGCAGAAGGAGAAAGAAAGCAAGCATTGGG
>DC03
TTCTCGTGTGTACCAGATTTATTTCACTGAGAGCCCCTCTGTAAAAGAGGAAAACAGCGACTAATTGATACTAAAGTAAAGCTGGACCCGATCGACCGACCCGTAGAATGGATTTTGTTCATCATGCACATAGAATAAATGAAGTTATTTGGTGCATAGCTCATCTCCCTCGACCAATTAATTAC----------TATAATATAATATAATATACCGGATGGGCTTTTTGTGCCCTAGGGAACGGAACGGCTACTTCATGATACGAGAGGGAAGAGACTACACATGGATGATAAGAGATGCCCGACTTAATTGAGCCATTTACATAATATAACTAGTGGTCGCCTTCGAACCGAACTACAAGAGTTTTAAGTATCATAATGGGTCCTTGGTGCATAGTCTCTCTATCTCGTCAGGTTGACAAGGATGATTGATCGACCACGTCTGCGCTTAGATAGCGATGTGTCACTCAATGAATCGATCTATAACATAGAAATCACGTATATATAATCGAGGGGGTTGTGAGGATTTGGGTTCATTCAGGCCCCTAACGACCGCCAGCAAGTGTTTCATGCCGTTACGCACCTTTTTTTTTCATCGAGATTGGGTTGGTGTTCAGTGCCGTGGGTACAAGATCGAAAAGAATGCATTGGAATCGAGCTACTATGGTCAGTGCACTGTGAGATTGGAGATTCCGTAAGTAACTCAGTG----CTTTCTAAGATCTAAGAGGGGCTTTTTGATTTGTTTACTCAACTCGTAAAGGCAAAGAAAAAAGGGATCCGCCTCGAATCAAAACGTTCTTTCTTTTCTTTTTCTACGCTACGAGATTTCTTCTCTTATGAAATTTATAGTTTGATCGGGGGCGGTACACTTAACTTATAACTTATAACTTATAACTTATAACTTATAACTTATAACTTATAGGTATAAGAATAAGCTTAGATCTCATTTAGAGTGAAATATAAACGAAATAGAAGAAAATCAAAGAAGATATATCAAGGATTCGTTTTATTCTGAATCTTTCTACTGCCGATGGTCAGAATGTTACACCATACGGTTAGGCGTCCTATCTCGATCAGACACACACCATATTAGGGCGAAATCAACCGAACTTGAAGTCCCATGTTACGTTACGCTACCACCACGAAATAACTACCTCTTTTCTTTTGGAAAGAACAGAACAAAGAGATGAAGACCCCGGCAAAGACCACTTTGAATGAGCAGGTTTCACGCTCAAAAGGATATTTCGTCAATAGATGGGGCAGAAGGAGAAAGAAAGCAAGCATTGGG
>DC04
TTCTCGTGTGTACCAGATTTATTTCACTGAGAGCCCCTCTGTAAAAGAGGAAAACAGCGACTAATTGATACTAAAGTAAAGCTGGACCCGATCGACCGACCCGTAGAATGGATTTTGTTCATCATGCACATAGAATAAATGAAGTTATTTGGTGCATAGCTCATCTCCCTCGACCAATTAATTAC----------TATAATATAATATAATATACCGGATGGGCTTTTTGTGCCCTAGGGAACGGAACGGCTACTTCATGATACGAGAGGGAAGAGACTACACATGGATGATAAGAGATGCCCGACTTAATTGAGCCATTTACATAATATAACTAGTGGTCGCCTTCGAACCGAACTACAAGAGTTTTAAGTATCATAATGGGTCCTTGGTGCATAGTCTCTCTATCTCGTCAGGTTGACAAGGATGATTGATCGACCACGTCTGCGCTTAGATAGCGATGTGTCACTCAATGAATCGATCTATAACATAGAAATCACGTATATATAATCGAGGGGGTTGTGAGGATTTGGGTTCATTCAGGCCCCTAACGACCGCCAGCAAGTGTTTCATGCCGTTACGCACCTTTTTTTTTCATCGAGATTGGGTTGGTGTTCAGTGCCGTGGGTACAAGATCGAAAAGAATGCATTGGAATCGAGCTACTATGGTCAGTGCACTGTGAGATTGGAGATTCCGTAAGTAACTCAGTG----CTTTCTAAGATCTAAGAGGGGCTTTTTGATTTGTTTACTCAACTCGTAAAGGCAAAGAAAAAAGGGATCCGCCTCGAATCAAAACGTTCTTTCTTTTCTTTTTCTACGCTACGAGATTTCTTCTCTTATGAAATTTATAGTTTGATCGGGGGCGGTACACTTAACTTATAACTTATAACTTATAACTTATAACTTATAACTTATA-------GGTATAAGAATAAGCTTAGATCTCATTTAGAGTGAAATATAAACGAAATAGAAGAAAATCAAAGAAGATATATCAAGGATTCGTTTTATTCTGAATCTTTCTACTGCCGATGGTCAGAATGTTACACCATACGGTTAGGCGTCCTATCTCGATCAGACACACACCATATTAGGGCGAAATCAACCGAACTTGAAGTCCCATGTTACGTTACGCTACCACCACGAAATAACTACCTCTTTTCTTTTGGAAAGAACAGAACAAAGAGATGAAGACCCCGGCAAAGACCACTTTGAATGAGCAGGTTTCACGCTCAAAAGGATATTTCGTCAATAGATGGGGCAGAAGGAGAAAGAAAGCAAGCATTGGG
>DC05
TTCTCGTGTGTACCAGATTTATTTCACTGAGAGCCCCTCTGTAAAAGAGGAAAACAGCGACTAATTGATACTAAAGTAAAGCTGGACCCGATCGACCGACCCGTAGAATGGATTTTGTTCATCATGCACATAGAATAAATGAAGTTATTTGGTGCATAGCTCATCTCCCTCGACCAATTAATTAC----------TATAATATAATATAATATACCGGATGGGCTTTTTGTGCCCTAGGGAACGGAACGGCTACTTCATGATACGAGAGGGAAGAGACTACACATGGATGATAAGAGATGCCCGACTTAATTGAGCCATTTACATAATATAACTAGTGGTCGCCTTCGAACCGAACTACAAGAGTTTTAAGTATCATAATGGGTCCTTGGTGCATAGTCTCTCTATCTCGTCAGGTTGACAAGGATGATTGATCGACCACGTCTGCGCTTAGATAGCGATGTGTCACTCAATGAATCGATCTATAACATAGAAATCACGTATATATAATCGAGGGGGTTGTGAGGATTTGGGTTCATTCAGGCCCCTAACGACCGCCAGCAAGTGTTTCATGCCGTTACGCACCTTTTTTTTTCATCGAGATTGGGTTGGTGTTCAGTGCCGTGGGTACAAGATCGAAAAGAATGCATTGGAATCGAGCTACTATGGTCAGTGCACTGTGAGATTGGAGATTCCGTAAGTAACTCAGTG----CTTTCTAAGATCTAAGAGGGGCTTTTTGATTTGTTTACTCAACTCGTAAAGGCAAAGAAAAAAGGGATCCGCCTCGAATCAAAACGTTCTTTCTTTTCTTTTTCTACGCTACGAGATTTCTTCTCTTATGAAATTTATAGTTTGATCGGGGGCGGTACACTTAACTTATAACTTATAACTTATAACTTATAACTTATAACTTATAACTTATAGGTATAAGAATAAGCTTAGATCTCATTTAGAGTGAAATATAAACGAAATAGAAGAAAATCAAAGAAGATATATCAAGGATTCGTTTTATTCTGAATCTTTCTACTGCCGATGGTCAGAATGTTACACCATACGGTTAGGCGTCCTATCTCGATCAGACACACACCATATTAGGGCGAAATCAACCGAACTTGAAGTCCCATGTTACGTTACGCTACCACCACGAAATAACTACCTCTTTTCTTTTGGAAAGAACAGAACAAAGAGATGAAGACCCCGGCAAAGACCACTTTGAATGAGCAGGTTTCACGCTCAAAAGGATATTTCGTCAATAGATGGGGCAGAAGGAGAAAGAAAGCAAGCATTGGG
>DC06
TTCTCGTGTGTACCAGATTTATTTCACTGAGAGCCCCTCTGTAAAAGAGGAAAACAGCGACTAATTGATACTAAAGTAAAGCTGGACCCGATCGACCGACCCGTAGAATGGATTTTGTTCATCATGCACATAGAATAAATGAAGTTATTTGGTGCATAGCTCATCTCCCTCGACCAATTAATTAC----------TATAATATAATATAATATACCGGATGGGCTTTTTGTGCCCTAGGGAACGGAACGGCTACTTCATGATACGAGAGGGAAGAGACTACACATGGATGATAAGAGATGCCCGACTTAATTGAGCCATTTACATAATATAACTAGTGGTCGCCTTCGAACCGAACTACAAGAGTTTTAAGTATCATAATGGGTCCTTGGTGCATAGTCTCTCTATCTCGTCAGGTTGACAAGGATGATTGATCGACCACGTCTGCGCTTAGATAGCGATGTGTCACTCAATGAATCGATCTATAACATAGAAATCACGTATATATAATCGAGGGGGTTGTGAGGATTTGGGTTCATTCAGGCCCCTAACGACCGCCAGCAAGTGTTTCATGCCGTTACGCACCTTTTTTTTTCATCGAGATTGGGTTGGTGTTCAGTGCCGTGGGTACAAGATCGAAAAGAATGCATTGGAATCGAGCTACTATGGTCAGTGCACTGTGAGATTGGAGATTCCGTAAGTAACTCAGTG----CTTTCTAAGATCTAAGAGGGGCTTTTTGATTTGTTTACTCAACTCGTAAAGGCAAAGAAAAAAGGGATCCGCCTCGAATCAAAACGTTCTTTCTTTTCTTTTTCTACGCTACGAGATTTCTTCTCTTATGAAATTTATAGTTTGATCGGGGGCGGTACACTTAACTTATAACTTATAACTTATAACTTATAACTTATAACTTATAACTTATAGGTATAAGAATAAGCTTAGATCTCATTTAGAGTGAAATATAAACGAAATAGAAGAAAATCAAAGAAGATATATCAAGGATTCGTTTTATTCTGAATCTTTCTACTGCCGATGGTCAGAATGTTACACCATACGGTTAGGCGTCCTATCTCGATCAGACACACACCATATTAGGGCGAAATCAACCGAACTTGAAGTCCCATGTTACGTTACGCTACCACCACGAAATAACTACCTCTTTTCTTTTGGAAAGAACAGAACAAAGAGATGAAGACCCCGGCAAAGACCACTTTGAATGAGCAGGTTTCACGCTCAAAAGGATATTTCGTCAATAGATGGGGCAGAAGGAGAAAGAAAGCAAGCATTGGG
>DC07
TTCTCGTGTGTACCAGATTTATTTCACTGAGAGCCCCTCTGTAAAAGAGGAAAACAGCGACTAATTGATACTAAAGTAAAGCTGGACCCGATCGACCGACCCGTAGAATGGATTTTGTTCATCATGCACATAGAATAAATGAAGTTATTTGGTGCATAGCTCATCTCCCTCGACCAATTAATTAC----------TATAATATAATATAATATACCGGATGGGCTTTTTGTGCCCTAGGGAACGGAACGGCTACTTCATGATACGAGAGGGAAGAGACTACACATGGATGATAAGAGATGCCCGACTTAATTGAGCCATTTACATAATATAACTAGTGGTCGCCTTCGAACCGAACTACAAGAGTTTTAAGTATCATAATGGGTCCTTGGTGCATAGTCTCTCTATCTCGTCAGGTTGACAAGGATGATTGATCGACCACGTCTGCGCTTAGATAGCGATGTGTCACTCAATGAATCGATCTATAACATAGAAATCACGTATATATAATCGAGGGGGTTGTGAGGATTTGGGTTCATTCAGGCCCCTAACGACCGCCAGCAAGTGTTTCATGCCGTTACGCACCTTTTTTTTTCATCGAGATTGGGTTGGTGTTCAGTGCCGTGGGTACAAGATCGAAAAGAATGCATTGGAATCGAGCTACTATGGTCAGTGCACTGTGAGATTGGAGATTCCGTAAGTAACTCAGTG----CTTTCTAAGATCTAAGAGGGGCTTTTTGATTTGTTTACTCAACTCGTAAAGGCAAAGAAAAAAGGGATCCGCCTCGAATCAAAACGTTCTTTCTTTTCTTTTTCTACGCTACGAGATTTCTTCTCTTATGAAATTTATAGTTTGATCGGGGGCGGTACACTTAACTTATAACTTATAACTTATAACTTATAACTTATAACTTATAACTTATAGGTATAAGAATAAGCTTAGATCTCATTTAGAGTGAAATATAAACGAAATAGAAGAAAATCAAAGAAGATATATCAAGGATTCGTTTTATTCTGAATCTTTCTACTGCCGATGGTCAGAATGTTACACCATACGGTTAGGCGTCCTATCTCGATCAGACACACACCATATTAGGGCGAAATCAACCGAACTTGAAGTCCCATGTTACGTTACGCTACCACCACGAAATAACTACCTCTTTTCTTTTGGAAAGAACAGAACAAAGAGATGAAGACCCCGGCAAAGACCACTTTGAATGAGCAGGTTTCACGCTCAAAAGGATATTTCGTCAATAGATGGGGCAGAAGGAGAAAGAAAGCAAGCATTGGG
>DC08
TTCTCGTGTGTACCAGATTTATTTCACTGAGAGCCCCTCTGTAAAAGAGGAAAACAGCGACTAATTGATACTAAAGTAAAGCTGGACCCGATCGACCGACCCGTAGAATGGATTTTGTTCATCATGCACATAGAATAAATGAAGTTATTTGGTGCATAGCTCATCTCCCTCGACCAATTAATTAC----------TATAATATAATATAATATACCGGATGGGCTTTTTGTGCCCTAGGGAACGGAACGGCTACTTCATGATACGAGAGGGAAGAGACTACACATGGATGATAAGAGATGCCCGACTTAATTGAGCCATTTACATAATATAACTAGTGGTCGCCTTCGAACCGAACTACAAGAGTTTTAAGTATCATAATGGGTCCTTGGTGCATAGTCTCTCTATCTCGTCAGGTTGACAAGGATGATTGATCGACCACGTCTGCGCTTAGATAGCGATGTGTCACTCAATGAATCGATCTATAACATAGAAATCACGTATATATAATCGAGGGGGTTGTGAGGATTTGGGTTCATTCAGGCCCCTAACGACCGCCAGCAAGTGTTTCATGCCGTTACGCACCTTTTTTTTTCATCGAGATTGGGTTGGTGTTCAGTGCCGTGGGTACAAGATCGAAAAGAATGCATTGGAATCGAGCTACTATGGTCAGTGCACTGTGAGATTGGAGATTCCGTAAGTAACTCAGTG----CTTTCTAAGATCTAAGAGGGGCTTTTTGATTTGTTTACTCAACTCGTAAAGGCAAAGAAAAAAGGGATCCGCCTCGAATCAAAACGTTCTTTCTTTTCTTTTTCTACGCTACGAGATTTCTTCTCTTATGAAATTTATAGTTTGATCGGGGGCGGTACACTTAACTTATAACTTATAACTTATAACTTATAACTTATAACTTATAACTTATAGGTATAAGAATAAGCTTAGATCTCATTTAGAGTGAAATATAAACGAAATAGAAGAAAATCAAAGAAGATATATCAAGGATTCGTTTTATTCTGAATCTTTCTACTGCCGATGGTCAGAATGTTACACCATACGGTTAGGCGTCCTATCTCGATCAGACACACACCATATTAGGGCGAAATCAACCGAACTTGAAGTCCCATGTTACGTTACGCTACCACCACGAAATAACTACCTCTTTTCTTTTGGAAAGAACAGAACAAAGAGATGAAGACCCCGGCAAAGACCACTTTGAATGAGCAGGTTTCACGCTCAAAAGGATATTTCGTCAATAGATGGGGCAGAAGGAGAAAGAAAGCAAGCATTGGG
>DC09
TTCTCGTGTGTACCAGATTTATTTCACTGAGAGCCCCTCTGTAAAAGAGGAAAACAGCGACTAATTGATACTAAAGTAAAGCTGGACCCGATCGACCGACCCGTAGAATGGATTTTGTTCATCATGCACATAGAATAAATGAAGTTATTTGGTGCATAGCTCATCTCCCTCGACCAATTAATTAC----------TATAATATAATATAATATACCGGATGGGCTTTTTGTGCCCTAGGGAACGGAACGGCTACTTCATGATACGAGAGGGAAGAGACTACACATGGATGATAAGAGATGCCCGACTTAATTGAGCCATTTACATAATATAACTAGTGGTCGCCTTCGAACCGAACTACAAGAGTTTTAAGTATCATAATGGGTCCTTGGTGCATAGTCTCTCTATCTCGTCAGGTTGACAAGGATGATTGATCGACCACGTCTGCGCTTAGATAGCGATGTGTCACTCAATGAATCGATCTATAACATAGAAATCACGTATATATAATCGAGGGGGTTGTGAGGATTTGGGTTCATTCAGGCCCCTAACGACCGCCAGCAAGTGTTTCATGCCGTTACGCACCTTTTTTTTTCATCGAGATTGGGTTGGTGTTCAGTGCCGTGGGTACAAGATCGAAAAGAATGCATTGGAATCGAGCTACTATGGTCAGTGCACTGTGAGATTGGAGATTCCGTAAGTAACTCAGTG----CTTTCTAAGATCTAAGAGGGGCTTTTTGATTTGTTTACTCAACTCGTAAAGGCAAAGAAAAAAGGGATCCGCCTCGAATCAAAACGTTCTTTCTTTTCTTTTTCTACGCTACGAGATTTCTTCTCTTATGAAATTTATAGTTTGATCGGGGGCGGTACACTTAACTTATAACTTATAACTTATAACTTATAACTTATAACTTATAACTTATAGGTATAAGAATAAGCTTAGATCTCATTTAGAGTGAAATATAAACGAAATAGAAGAAAATCAAAGAAGATATATCAAGGATTCGTTTTATTCTGAATCTTTCTACTGCCGATGGTCAGAATGTTACACCATACGGTTAGGCGTCCTATCTCGATCAGACACACACCATATTAGGGCGAAATCAACCGAACTTGAAGTCCCATGTTACGTTACGCTACCACCACGAAATAACTACCTCTTTTCTTTTGGAAAGAACAGAACAAAGAGATGAAGACCCCGGCAAAGACCACTTTGAATGAGCAGGTTTCACGCTCAAAAGGATATTTCGTCAATAGATGGGGCAGAAGGAGAAAGAAAGCAAGCATTGGG
>DC10
TTCTCGTGTGTACCAGATTTATTTCACTGAGAGCCCCTCTGTAAAAGAGGAAAACAGCGACTAATTGATACTAAAGTAAAGCTGGACCCGATCGACCGACCCGTAGAATGGATTTTGTTCATCATGCACATAGAATAAATGAAGTTATTTGGTGCATAGCTCATCTCCCTCGACCAATTAATTAC----------TATAATATAATATAATATACCGGATGGGCTTTTTGTGCCCTAGGGAACGGAACGGCTACTTCATGATACGAGAGGGAAGAGACTACACATGGATGATAAGAGATGCCCGACTTAATTGAGCCATTTACATAATATAACTAGTGGTCGCCTTCGAACCGAACTACAAGAGTTTTAAGTATCATAATGGGTCCTTGGTGCATAGTCTCTCTATCTCGTCAGGTTGACAAGGATGATTGATCGACCACGTCTGCGCTTAGATAGCGATGTGTCACTCAATGAATCGATCTATAACATAGAAATCACGTATATATAATCGAGGGGGTTGTGAGGATTTGGGTTCATTCAGGCCCCTAACGACCGCCAGCAAGTGTTTCATGCCGTTACGCACCTTTTTTTTTCATCGAGATTGGGTTGGTGTTCAGTGCCGTGGGTACAAGATCGAAAAGAATGCATTGGAATCGAGCTACTATGGTCAGTGCACTGTGAGATTGGAGATTCCGTAAGTAACTCAGTG----CTTTCTAAGATCTAAGAGGGGCTTTTTGATTTGTTTACTCAACTCGTAAAGGCAAAGAAAAAAGGGATCCGCCTCGAATCAAAACGTTCTTTCTTTTCTTTTTCTACGCTACGAGATTTCTTCTCTTATGAAATTTATAGTTTGATCGGGGGCGGTACACTTAACTTATAACTTATAACTTATAACTTATAACTTATAACTTATA-------GGTATAAGAATAAGCTTAGATCTCATTTAGAGTGAAATATAAACGAAATAGAAGAAAATCAAAGAAGATATATCAAGGATTCGTTTTATTCTGAATCTTTCTACTGCCGATGGTCAGAATGTTACACCATACGGTTAGGCGTCCTATCTCGATCAGACACACACCATATTAGGGCGAAATCAACCGAACTTGAAGTCCCATGTTACGTTACGCTACCACCACGAAATAACTACCTCTTTTCTTTTGGAAAGAACAGAACAAAGAGATGAAGACCCCGGCAAAGACCACTTTGAATGAGCAGGTTTCACGCTCAAAAGGATATTTCGTCAATAGATGGGGCAGAAGGAGAAAGAAAGCAAGCATTGGG
>DC11
TTCTCGTGTGTACCAGATTTATTTCACTGAGAGCCCCTCTGTAAAAGAGGAAAACAGCGACTAATTGATACTAAAGTAAAGCTGGACCCGATCGACCGACCCGTAGAATGGATTTTGTTCATCATGCACATAGAATAAATGAAGTTATTTGGTGCATAGCTCATCTCCCTCGACCAATTAATTAC----------TATAATATAATATAATATACCGGATGGGCTTTTTGTGCCCTAGGGAACGGAACGGCTACTTCATGATACGAGAGGGAAGAGACTACACATGGATGATAAGAGATGCCCGACTTAATTGAGCCATTTACATAATATAACTAGTGGTCGCCTTCGAACCGAACTACAAGAGTTTTAAGTATCATAATGGGTCCTTGGTGCATAGTCTCTCTATCTCGTCAGGTTGACAAGGATGATTGATCGACCACGTCTGCGCTTAGATAGCGATGTGTCACTCAATGAATCGATCTATAACATAGAAATCACGTATATATAATCGAGGGGGTTGTGAGGATTTGGGTTCATTCAGGCCCCTAACGACCGCCAGCAAGTGTTTCATGCCGTTACGCACCTTTTTTTTTCATCGAGATTGGGTTGGTGTTCAGTGCCGTGGGTACAAGATCGAAAAGAATGCATTGGAATCGAGCTACTATGGTCAGTGCACTGTGAGATTGGAGATTCCGTAAGTAACTCAGTG----CTTTCTAAGATCTAAGAGGGGCTTTTTGATTTGTTTACTCAACTCGTAAAGGCAAAGAAAAAAGGGATCCGCCTCGAATCAAAACGTTCTTTCTTTTCTTTTTCTACGCTACGAGATTTCTTCTCTTATGAAATTTATAGTTTGATCGGGGGCGGTACACTTAACTTATAACTTATAACTTATAACTTATAACTTATAACTTATAACTTATAGGTATAAGAATAAGCTTAGATCTCATTTAGAGTGAAATATAAACGAAATAGAAGAAAATCAAAGAAGATATATCAAGGATTCGTTTTATTCTGAATCTTTCTACTGCCGATGGTCAGAATGTTACACCATACGGTTAGGCGTCCTATCTCGATCAGACACACACCATATTAGGGCGAAATCAACCGAACTTGAAGTCCCATGTTACGTTACGCTACCACCACGAAATAACTACCTCTTTTCTTTTGGAAAGAACAGAACAAAGAGATGAAGACCCCGGCAAAGACCACTTTGAATGAGCAGGTTTCACGCTCAAAAGGATATTTCGTCAATAGATGGGGCAGAAGGAGAAAGAAAGCAAGCATTGGG
>DC12
TTCTCGTGTGTACCAGATTTATTTCACTGAGAGCCCCTCTGTAAAAGAGGAAAACAGCGACTAATTGATACTAAAGTAAAGCTGGACCCGATCGACCGACCCGTAGAATGGATTTTGTTCATCATGCACATAGAATAAATGAAGTTATTTGGTGCATAGCTCATCTCCCTCGACCAATTAATTAC----------TATAATATAATATAATATACCGGATGGGCTTTTTGTGCCCTAGGGAACGGAACGGCTACTTCATGATACGAGAGGGAAGAGACTACACATGGATGATAAGAGATGCCCGACTTAATTGAGCCATTTACATAATATAACTAGTGGTCGCCTTCGAACCGAACTACAAGAGTTTTAAGTATCATAATGGGTCCTTGGTGCATAGTCTCTCTATCTCGTCAGGTTGACAAGGATGATTGATCGACCACGTCTGCGCTTAGATAGCGATGTGTCACTCAATGAATCGATCTATAACATAGAAATCACGTATATATAATCGAGGGGGTTGTGAGGATTTGGGTTCATTCAGGCCCCTAACGACCGCCAGCAAGTGTTTCATGCCGTTACGCACCTTTTTTTTTCATCGAGATTGGGTTGGTGTTCAGTGCCGTGGGTACAAGATCGAAAAGAATGCATTGGAATCGAGCTACTATGGTCAGTGCACTGTGAGATTGGAGATTCCGTAAGTAACTCAGTG----CTTTCTAAGATCTAAGAGGGGCTTTTTGATTTGTTTACTCAACTCGTAAAGGCAAAGAAAAAAGGGATCCGCCTCGAATCAAAACGTTCTTTCTTTTCTTTTTCTACGCTACGAGATTTCTTCTCTTATGAAATTTATAGTTTGATCGGGGGCGGTACACTTAACTTATAACTTATAACTTATAACTTATAACTTATAACTTATAACTTATAGGTATAAGAATAAGCTTAGATCTCATTTAGAGTGAAATATAAACGAAATAGAAGAAAATCAAAGAAGATATATCAAGGATTCGTTTTATTCTGAATCTTTCTACTGCCGATGGTCAGAATGTTACACCATACGGTTAGGCGTCCTATCTCGATCAGACACACACCATATTAGGGCGAAATCAACCGAACTTGAAGTCCCATGTTACGTTACGCTACCACCACGAAATAACTACCTCTTTTCTTTTGGAAAGAACAGAACAAAGAGATGAAGACCCCGGCAAAGACCACTTTGAATGAGCAGGTTTCACGCTCAAAAGGATATTTCGTCAATAGATGGGGCAGAAGGAGAAAGAAAGCAAGCATTGGG
>DC13
TTCTCGTGTGTACCAGATTTATTTCACTGAGAGCCCCTCTGTAAAAGAGGAAAACAGCGACTAATTGATACTAAAGTAAAGCTGGACCCGATCGACCGACCCGTAGAATGGATTTTGTTCATCATGCACATAGAATAAATGAAGTTATTTGGTGCATAGCTCATCTCCCTCGACCAATTAATTAC----------TATAATATAATATAATATACCGGATGGGCTTTTTGTGCCCTAGGGAACGGAACGGCTACTTCATGATACGAGAGGGAAGAGACTACACATGGATGATAAGAGATGCCCGACTTAATTGAGCCATTTACATAATATAACTAGTGGTCGCCTTCGAACCGAACTACAAGAGTTTTAAGTATCATAATGGGTCCTTGGTGCATAGTCTCTCTATCTCGTCAGGTTGACAAGGATGATTGATCGACCACGTCTGCGCTTAGATAGCGATGTGTCACTCAATGAATCGATCTATAACATAGAAATCACGTATATATAATCGAGGGGGTTGTGAGGATTTGGGTTCATTCAGGCCCCTAACGACCGCCAGCAAGTGTTTCATGCCGTTACGCACCTTTTTTTTTCATCGAGATTGGGTTGGTGTTCAGTGCCGTGGGTACAAGATCGAAAAGAATGCATTGGAATCGAGCTACTATGGTCAGTGCACTGTGAGATTGGAGATTCCGTAAGTAACTCAGTG----CTTTCTAAGATCTAAGAGGGGCTTTTTGATTTGTTTACTCAACTCGTAAAGGCAAAGAAAAAAGGGATCCGCCTCGAATCAAAACGTTCTTTCTTTTCTTTTTCTACGCTACGAGATTTCTTCTCTTATGAAATTTATAGTTTGATCGGGGGCGGTACACTTAACTTATAACTTATAACTTATAACTTATAACTTATAACTTATAACTTATAGGTATAAGAATAAGCTTAGATCTCATTTAGAGTGAAATATAAACGAAATAGAAGAAAATCAAAGAAGATATATCAAGGATTCGTTTTATTCTGAATCTTTCTACTGCCGATGGTCAGAATGTTACACCATACGGTTAGGCGTCCTATCTCGATCAGACACACACCATATTAGGGCGAAATCAACCGAACTTGAAGTCCCATGTTACGTTACGCTACCACCACGAAATAACTACCTCTTTTCTTTTGGAAAGAACAGAACAAAGAGATGAAGACCCCGGCAAAGACCACTTTGAATGAGCAGGTTTCACGCTCAAAAGGATATTTCGTCAATAGATGGGGCAGAAGGAGAAAGAAAGCAAGCATTGGG
>DC14
TTCTCGTGTGTACCAGATTTATTTCACTGAGAGCCCCTCTGTAAAAGAGGAAAACAGCGACTAATTGATACTAAAGTAAAGCTGGACCCGATCGACCGACCCGTAGAATGGATTTTGTTCATCATGCACATAGAATAAATGAAGTTATTTGGTGCATAGCTCATCTCCCTCGACCAATTAATTAC----------TATAATATAATATAATATACCGGATGGGCTTTTTGTGCCCTAGGGAACGGAACGGCTACTTCATGATACGAGAGGGAAGAGACTACACATGGATGATAAGAGATGCCCGACTTAATTGAGCCATTTACATAATATAACTAGTGGTCGCCTTCGAACCGAACTACAAGAGTTTTAAGTATCATAATGGGTCCTTGGTGCATAGTCTCTCTATCTCGTCAGGTTGACAAGGATGATTGATCGACCACGTCTGCGCTTAGATAGCGATGTGTCACTCAATGAATCGATCTATAACATAGAAATCACGTATATATAATCGAGGGGGTTGTGAGGATTTGGGTTCATTCAGGCCCCTAACGACCGCCAGCAAGTGTTTCATGCCGTTACGCACCTTTTTTTTTCATCGAGATTGGGTTGGTGTTCAGTGCCGTGGGTACAAGATCGAAAAGAATGCATTGGAATCGAGCTACTATGGTCAGTGCACTGTGAGATTGGAGATTCCGTAAGTAACTCAGTG----CTTTCTAAGATCTAAGAGGGGCTTTTTGATTTGTTTACTCAACTCGTAAAGGCAAAGAAAAAAGGGATCCGCCTCGAATCAAAACGTTCTTTCTTTTCTTTTTCTACGCTACGAGATTTCTTCTCTTATGAAATTTATAGTTTGATCGGGGGCGGTACACTTAACTTATAACTTATAACTTATAACTTATAACTTATAACTTATAACTTATAGGTATAAGAATAAGCTTAGATCTCATTTAGAGTGAAATATAAACGAAATAGAAGAAAATCAAAGAAGATATATCAAGGATTCGTTTTATTCTGAATCTTTCTACTGCCGATGGTCAGAATGTTACACCATACGGTTAGGCGTCCTATCTCGATCAGACACACACCATATTAGGGCGAAATCAACCGAACTTGAAGTCCCATGTTACGTTACGCTACCACCACGAAATAACTACCTCTTTTCTTTTGGAAAGAACAGAACAAAGAGATGAAGACCCCGGCAAAGACCACTTTGAATGAGCAGGTTTCACGCTCAAAAGGATATTTCGTCAATAGATGGGGCAGAAGGAGAAAGAAAGCAAGCATTGGG
>DC15
TTCTCGTGTGTACCAGATTTATTTCACTGAGAGCCCCTCTGTAAAAGAGGAAAACAGCGACTAATTGATACTAAAGTAAAGCTGGACCCGATCGACCGACCCGTAGAATGGATTTTGTTCATCATGCACATAGAATAAATGAAGTTATTTGGTGCATAGCTCATCTCCCTCGACCAATTAATTAC----------TATAATATAATATAATATACCGGATGGGCTTTTTGTGCCCTAGGGAACGGAACGGCTACTTCATGATACGAGAGGGAAGAGACTACACATGGATGATAAGAGATGCCCGACTTAATTGAGCCATTTACATAATATAACTAGTGGTCGCCTTCGAACCGAACTACAAGAGTTTTAAGTATCATAATGGGTCCTTGGTGCATAGTCTCTCTATCTCGTCAGGTTGACAAGGATGATTGATCGACCACGTCTGCGCTTAGATAGCGATGTGTCACTCAATGAATCGATCTATAACATAGAAATCACGTATATATAATCGAGGGGGTTGTGAGGATTTGGGTTCATTCAGGCCCCTAACGACCGCCAGCAAGTGTTTCATGCCGTTACGCACCTTTTTTTTTCATCGAGATTGGGTTGGTGTTCAGTGCCGTGGGTACAAGATCGAAAAGAATGCATTGGAATCGAGCTACTATGGTCAGTGCACTGTGAGATTGGAGATTCCGTAAGTAACTCAGTG----CTTTCTAAGATCTAAGAGGGGCTTTTTGATTTGTTTACTCAACTCGTAAAGGCAAAGAAAAAAGGGATCCGCCTCGAATCAAAACGTTCTTTCTTTTCTTTTTCTACGCTACGAGATTTCTTCTCTTATGAAATTTATAGTTTGATCGGGGGCGGTACACTTAACTTATAACTTATAACTTATAACTTATAACTTATAACTTATAACTTATAGGTATAAGAATAAGCTTAGATCTCATTTAGAGTGAAATATAAACGAAATAGAAGAAAATCAAAGAAGATATATCAAGGATTCGTTTTATTCTGAATCTTTCTACTGCCGATGGTCAGAATGTTACACCATACGGTTAGGCGTCCTATCTCGATCAGACACACACCATATTAGGGCGAAATCAACCGAACTTGAAGTCCCATGTTACGTTACGCTACCACCACGAAATAACTACCTCTTTTCTTTTGGAAAGAACAGAACAAAGAGATGAAGACCCCGGCAAAGACCACTTTGAATGAGCAGGTTTCACGCTCAAAAGGATATTTCGTCAATAGATGGGGCAGAAGGAGAAAGAAAGCAAGCATTGGG
>DC16
TTCTCGTGTGTACCAGATTTATTTCACTGAGAGCCCCTCTGTAAAAGAGGAAAACAGCGACTAATTGATACTAAAGTAAAGCTGGACCCGATCGACCGACCCGTAGAATGGATTTTGTTCATCATGCACATAGAATAAATGAAGTTATTTGGTGCATAGCTCATCTCCCTCGACCAATTAATTAC----------TATAATATAATATAATATACCGGATGGGCTTTTTGTGCCCTAGGGAACGGAACGGCTACTTCATGATACGAGAGGGAAGAGACTACACATGGATGATAAGAGATGCCCGACTTAATTGAGCCATTTACATAATATAACTAGTGGTCGCCTTCGAACCGAACTACAAGAGTTTTAAGTATCATAATGGGTCCTTGGTGCATAGTCTCTCTATCTCGTCAGGTTGACAAGGATGATTGATCGACCACGTCTGCGCTTAGATAGCGATGTGTCACTCAATGAATCGATCTATAACATAGAAATCACGTATATATAATCGAGGGGGTTGTGAGGATTTGGGTTCATTCAGGCCCCTAACGACCGCCAGCAAGTGTTTCATGCCGTTACGCACCTTTTTTTTTCATCGAGATTGGGTTGGTGTTCAGTGCCGTGGGTACAAGATCGAAAAGAATGCATTGGAATCGAGCTACTATGGTCAGTGCACTGTGAGATTGGAGATTCCGTAAGTAACTCAGTG----CTTTCTAAGATCTAAGAGGGGCTTTTTGATTTGTTTACTCAACTCGTAAAGGCAAAGAAAAAAGGGATCCGCCTCGAATCAAAACGTTCTTTCTTTTCTTTTTCTACGCTACGAGATTTCTTCTCTTATGAAATTTATAGTTTGATCGGGGGCGGTACACTTAACTTATAACTTATAACTTATAACTTATAACTTATAACTTATAACTTATAGGTATAAGAATAAGCTTAGATCTCATTTAGAGTGAAATATAAACGAAATAGAAGAAAATCAAAGAAGATATATCAAGGATTCGTTTTATTCTGAATCTTTCTACTGCCGATGGTCAGAATGTTACACCATACGGTTAGGCGTCCTATCTCGATCAGACACACACCATATTAGGGCGAAATCAACCGAACTTGAAGTCCCATGTTACGTTACGCTACCACCACGAAATAACTACCTCTTTTCTTTTGGAAAGAACAGAACAAAGAGATGAAGACCCCGGCAAAGACCACTTTGAATGAGCAGGTTTCACGCTCAAAAGGATATTTCGTCAATAGATGGGGCAGAAGGAGAAAGAAAGCAAGCATTGGG
>DC17
TTCTCGTGTGTACCAGATTTATTTCACTGAGAGCCCCTCTGTAAAAGAGGAAAACAGCGACTAATTGATACTAAAGTAAAGCTGGACCCGATCGACCGACCCGTAGAATGGATTTTGTTCATCATGCACATAGAATAAATGAAGTTATTTGGTGCATAGCTCATCTCCCTCGACCAATTAATTAC----------TATAATATAATATAATATACCGGATGGGCTTTTTGTGCCCTAGGGAACGGAACGGCTACTTCATGATACGAGAGGGAAGAGACTACACATGGATGATAAGAGATGCCCGACTTAATTGAGCCATTTACATAATATAACTAGTGGTCGCCTTCGAACCGAACTACAAGAGTTTTAAGTATCATAATGGGTCCTTGGTGCATAGTCTCTCTATCTCGTCAGGTTGACAAGGATGATTGATCGACCACGTCTGCGCTTAGATAGCGATGTGTCACTCAATGAATCGATCTATAACATAGAAATCACGTATATATAATCGAGGGGGTTGTGAGGATTTGGGTTCATTCAGGCCCCTAACGACCGCCAGCAAGTGTTTCATGCCGTTACGCACCTTTTTTTTTCATCGAGATTGGGTTGGTGTTCAGTGCCGTGGGTACAAGATCGAAAAGAATGCATTGGAATCGAGCTACTATGGTCAGTGCACTGTGAGATTGGAGATTCCGTAAGTAACTCAGTG----CTTTCTAAGATCTAAGAGGGGCTTTTTGATTTGTTTACTCAACTCGTAAAGGCAAAGAAAAAAGGGATCCGCCTCGAATCAAAACGTTCTTTCTTTTCTTTTTCTACGCTACGAGATTTCTTCTCTTATGAAATTTATAGTTTGATCGGGGGCGGTACACTTAACTTATAACTTATAACTTATAACTTATAACTTATAACTTATAACTTATAGGTATAAGAATAAGCTTAGATCTCATTTAGAGTGAAATATAAACGAAATAGAAGAAAATCAAAGAAGATATATCAAGGATTCGTTTTATTCTGAATCTTTCTACTGCCGATGGTCAGAATGTTACACCATACGGTTAGGCGTCCTATCTCGATCAGACACACACCATATTAGGGCGAAATCAACCGAACTTGAAGTCCCATGTTACGTTACGCTACCACCACGAAATAACTACCTCTTTTCTTTTGGAAAGAACAGAACAAAGAGATGAAGACCCCGGCAAAGACCACTTTGAATGAGCAGGTTTCACGCTCAAAAGGATATTTCGTCAATAGATGGGGCAGAAGGAGAAAGAAAGCAAGCATTGGG
>DC18
TTCTCGTGTGTACCAGATTTATTTCACTGAGAGCCCCTCTGTAAAAGAGGAAAACAGCGACTAATTGATACTAAAGTAAAGCTGGACCCGATCGACCGACCCGTAGAATGGATTTTGTTCATCATGCACATAGAATAAATGAAGTTATTTGGTGCATAGCTCATCTCCCTCGACCAATTAATTAC----------TATAATATAATATAATATACCGGATGGGCTTTTTGTGCCCTAGGGAACGGAACGGCTACTTCATGATACGAGAGGGAAGAGACTACACATGGATGATAAGAGATGCCCGACTTAATTGAGCCATTTACATAATATAACTAGTGGTCGCCTTCGAACCGAACTACAAGAGTTTTAAGTATCATAATGGGTCCTTGGTGCATAGTCTCTCTATCTCGTCAGGTTGACAAGGATGATTGATCGACCACGTCTGCGCTTAGATAGCGATGTGTCACTCAATGAATCGATCTATAACATAGAAATCACGTATATATAATCGAGGGGGTTGTGAGGATTTGGGTTCATTCAGGCCCCTAACGACCGCCAGCAAGTGTTTCATGCCGTTACGCACCTTTTTTTTTCATCGAGATTGGGTTGGTGTTCAGTGCCGTGGGTACAAGATCGAAAAGAATGCATTGGAATCGAGCTACTATGGTCAGTGCACTGTGAGATTGGAGATTCCGTAAGTAACTCAGTG----CTTTCTAAGATCTAAGAGGGGCTTTTTGATTTGTTTACTCAACTCGTAAAGGCAAAGAAAAAAGGGATCCGCCTCGAATCAAAACGTTCTTTCTTTTCTTTTTCTACGCTACGAGATTTCTTCTCTTATGAAATTTATAGTTTGATCGGGGGCGGTACACTTAACTTATAACTTATAACTTATAACTTATAACTTATAACTTATAACTTATAGGTATAAGAATAAGCTTAGATCTCATTTAGAGTGAAATATAAACGAAATAGAAGAAAATCAAAGAAGATATATCAAGGATTCGTTTTATTCTGAATCTTTCTACTGCCGATGGTCAGAATGTTACACCATACGGTTAGGCGTCCTATCTCGATCAGACACACACCATATTAGGGCGAAATCAACCGAACTTGAAGTCCCATGTTACGTTACGCTACCACCACGAAATAACTACCTCTTTTCTTTTGGAAAGAACAGAACAAAGAGATGAAGACCCCGGCAAAGACCACTTTGAATGAGCAGGTTTCACGCTCAAAAGGATATTTCGTCAATAGATGGGGCAGAAGGAGAAAGAAAGCAAGCATTGGG
>DC19
TTCTCGTGTGTACCAGATTTATTTCACTGAGAGCCCCTCTGTAAAAGAGGAAAACAGCGACTAATTGATACTAAAGTAAAGCTGGACCCGATCGACCGACCCGTAGAATGGATTTTGTTCATCATGCACATAGAATAAATGAAGTTATTTGGTGCATAGCTCATCTCCCTCGACCAATTAATTAC----------TATAATATAATATAATATACCGGATGGGCTTTTTGTGCCCTAGGGAACGGAACGGCTACTTCATGATACGAGAGGGAAGAGACTACACATGGATGATAAGAGATGCCCGACTTAATTGAGCCATTTACATAATATAACTAGTGGTCGCCTTCGAACCGAACTACAAGAGTTTTAAGTATCATAATGGGTCCTTGGTGCATAGTCTCTCTATCTCGTCAGGTTGACAAGGATGATTGATCGACCACGTCTGCGCTTAGATAGCGATGTGTCACTCAATGAATCGATCTATAACATAGAAATCACGTATATATAATCGAGGGGGTTGTGAGGATTTGGGTTCATTCAGGCCCCTAACGACCGCCAGCAAGTGTTTCATGCCGTTACGCACCTTTTTTTTTCATCGAGATTGGGTTGGTGTTCAGTGCCGTGGGTACAAGATCGAAAAGAATGCATTGGAATCGAGCTACTATGGTCAGTGCACTGTGAGATTGGAGATTCCGTAAGTAACTCAGTG----CTTTCTAAGATCTAAGAGGGGCTTTTTGATTTGTTTACTCAACTCGTAAAGGCAAAGAAAAAAGGGATCCGCCTCGAATCAAAACGTTCTTTCTTTTCTTTTTCTACGCTACGAGATTTCTTCTCTTATGAAATTTATAGTTTGATCGGGGGCGGTACACTTAACTTATAACTTATAACTTATAACTTATAACTTATAACTTATAACTTATAGGTATAAGAATAAGCTTAGATCTCATTTAGAGTGAAATATAAACGAAATAGAAGAAAATCAAAGAAGATATATCAAGGATTCGTTTTATTCTGAATCTTTCTACTGCCGATGGTCAGAATGTTACACCATACGGTTAGGCGTCCTATCTCGATCAGACACACACCATATTAGGGCGAAATCAACCGAACTTGAAGTCCCATGTTACGTTACGCTACCACCACGAAATAACTACCTCTTTTCTTTTGGAAAGAACAGAACAAAGAGATGAAGACCCCGGCAAAGACCACTTTGAATGAGCAGGTTTCACGCTCAAAAGGATATTTCGTCAATAGATGGGGCAGAAGGAGAAAGAAAGCAAGCATTGGG
>DC20
TTCTCGTGTGTACCAGATTTATTTCACTGAGAGCCCCTCTGTAAAAGAGGAAAACAGCGACTAATTGATACTAAAGTAAAGCTGGACCCGATCGACCGACCCGTAGAATGGATTTTGTTCATCATGCACATAGAATAAATGAAGTTATTTGGTGCATAGCTCATCTCCCTCGACCAATTAATTAC----------TATAATATAATATAATATACCGGATGGGCTTTTTGTGCCCTAGGGAACGGAACGGCTACTTCATGATACGAGAGGGAAGAGACTACACATGGATGATAAGAGATGCCCGACTTAATTGAGCCATTTACATAATATAACTAGTGGTCGCCTTCGAACCGAACTACAAGAGTTTTAAGTATCATAATGGGTCCTTGGTGCATAGTCTCTCTATCTCGTCAGGTTGACAAGGATGATTGATCGACCACGTCTGCGCTTAGATAGCGATGTGTCACTCAATGAATCGATCTATAACATAGAAATCACGTATATATAATCGAGGGGGTTGTGAGGATTTGGGTTCATTCAGGCCCCTAACGACCGCCAGCAAGTGTTTCATGCCGTTACGCACCTTTTTTTTTCATCGAGATTGGGTTGGTGTTCAGTGCCGTGGGTACAAGATCGAAAAGAATGCATTGGAATCGAGCTACTATGGTCAGTGCACTGTGAGATTGGAGATTCCGTAAGTAACTCAGTG----CTTTCTAAGATCTAAGAGGGGCTTTTTGATTTGTTTACTCAACTCGTAAAGGCAAAGAAAAAAGGGATCCGCCTCGAATCAAAACGTTCTTTCTTTTCTTTTTCTACGCTACGAGATTTCTTCTCTTATGAAATTTATAGTTTGATCGGGGGCGGTACACTTAACTTATAACTTATAACTTATAACTTATAACTTATAACTTATAACTTATAGGTATAAGAATAAGCTTAGATCTCATTTAGAGTGAAATATAAACGAAATAGAAGAAAATCAAAGAAGATATATCAAGGATTCGTTTTATTCTGAATCTTTCTACTGCCGATGGTCAGAATGTTACACCATACGGTTAGGCGTCCTATCTCGATCAGACACACACCATATTAGGGCGAAATCAACCGAACTTGAAGTCCCATGTTACGTTACGCTACCACCACGAAATAACTACCTCTTTTCTTTTGGAAAGAACAGAACAAAGAGATGAAGACCCCGGCAAAGACCACTTTGAATGAGCAGGTTTCACGCTCAAAAGGATATTTCGTCAATAGATGGGGCAGAAGGAGAAAGAAAGCAAGCATTGGG
>DC21
TTCTCGTGTGTACCAGATTTATTTCACTGAGAGCCCCTCTGTAAAAGAGGAAAACAGCGACTAATTGATACTAAAGTAAAGCTGGACCCGATCGACCGACCCGTAGAATGGATTTTGTTCATCATGCACATAGAATAAATGAAGTTATTTGGTGCATAGCTCATCTCCCTCGACCAATTAATTAC----------TATAATATAATATAATATACCGGATGGGCTTTTTGTGCCCTAGGGAACGGAACGGCTACTTCATGATACGAGAGGGAAGAGACTACACATGGATGATAAGAGATGCCCGACTTAATTGAGCCATTTACATAATATAACTAGTGGTCGCCTTCGAACCGAACTACAAGAGTTTTAAGTATCATAATGGGTCCTTGGTGCATAGTCTCTCTATCTCGTCAGGTTGACAAGGATGATTGATCGACCACGTCTGCGCTTAGATAGCGATGTGTCACTCAATGAATCGATCTATAACATAGAAATCACGTATATATAATCGAGGGGGTTGTGAGGATTTGGGTTCATTCAGGCCCCTAACGACCGCCAGCAAGTGTTTCATGCCGTTACGCACCTTTTTTTTTCATCGAGATTGGGTTGGTGTTCAGTGCCGTGGGTACAAGATCGAAAAGAATGCATTGGAATCGAGCTACTATGGTCAGTGCACTGTGAGATTGGAGATTCCGTAAGTAACTCAGTG----CTTTCTAAGATCTAAGAGGGGCTTTTTGATTTGTTTACTCAACTCGTAAAGGCAAAGAAAAAAGGGATCCGCCTCGAATCAAAACGTTCTTTCTTTTCTTTTTCTACGCTACGAGATTTCTTCTCTTATGAAATTTATAGTTTGATCGGGGGCGGTACACTTAACTTATAACTTATAACTTATAACTTATAACTTATAACTTATAACTTATAGGTATAAGAATAAGCTTAGATCTCATTTAGAGTGAAATATAAACGAAATAGAAGAAAATCAAAGAAGATATATCAAGGATTCGTTTTATTCTGAATCTTTCTACTGCCGATGGTCAGAATGTTACACCATACGGTTAGGCGTCCTATCTCGATCAGACACACACCATATTAGGGCGAAATCAACCGAACTTGAAGTCCCATGTTACGTTACGCTACCACCACGAAATAACTACCTCTTTTCTTTTGGAAAGAACAGAACAAAGAGATGAAGACCCCGGCAAAGACCACTTTGAATGAGCAGGTTTCACGCTCAAAAGGATATTTCGTCAATAGATGGGGCAGAAGGAGAAAGAAAGCAAGCATTGGG
>DC22
TTCTCGTGTGTACCAGATTTATTTCACTGAGAGCCCCTCTGTAAAAGAGGAAAACAGCGACTAATTGATACTAAAGTAAAGCTGGACCCGATCGACCGACCCGTAGAATGGATTTTGTTCATCATGCACATAGAATAAATGAAGTTATTTGGTGCATAGCTCATCTCCCTCGACCAATTAATTAC----------TATAATATAATATAATATACCGGATGGGCTTTTTGTGCCCTAGGGAACGGAACGGCTACTTCATGATACGAGAGGGAAGAGACTACACATGGATGATAAGAGATGCCCGACTTAATTGAGCCATTTACATAATATAACTAGTGGTCGCCTTCGAACCGAACTACAAGAGTTTTAAGTATCATAATGGGTCCTTGGTGCATAGTCTCTCTATCTCGTCAGGTTGACAAGGATGATTGATCGACCACGTCTGCGCTTAGATAGCGATGTGTCACTCAATGAATCGATCTATAACATAGAAATCACGTATATATAATCGAGGGGGTTGTGAGGATTTGGGTTCATTCAGGCCCCTAACGACCGCCAGCAAGTGTTTCATGCCGTTACGCACCTTTTTTTTTCATCGAGATTGGGTTGGTGTTCAGTGCCGTGGGTACAAGATCGAAAAGAATGCATTGGAATCGAGCTACTATGGTCAGTGCACTGTGAGATTGGAGATTCCGTAAGTAACTCAGTG----CTTTCTAAGATCTAAGAGGGGCTTTTTGATTTGTTTACTCAACTCGTAAAGGCAAAGAAAAAAGGGATCCGCCTCGAATCAAAACGTTCTTTCTTTTCTTTTTCTACGCTACGAGATTTCTTCTCTTATGAAATTTATAGTTTGATCGGGGGCGGTACACTTAACTTATAACTTATAACTTATAACTTATAACTTATAACTTATA-------GGTATAAGAATAAGCTTAGATCTCATTTAGAGTGAAATATAAACGAAATAGAAGAAAATCAAAGAAGATATATCAAGGATTCGTTTTATTCTGAATCTTTCTACTGCCGATGGTCAGAATGTTACACCATACGGTTAGGCGTCCTATCTCGATCAGACACACACCATATTAGGGCGAAATCAACCGAACTTGAAGTCCCATGTTACGTTACGCTACCACCACGAAATAACTACCTCTTTTCTTTTGGAAAGAACAGAACAAAGAGATGAAGACCCCGGCAAAGACCACTTTGAATGAGCAGGTTTCACGCTCAAAAGGATATTTCGTCAATAGATGGGGCAGAAGGAGAAAGAAAGCAAGCATTGGG
>DC23
TTCTCGTGTGTACCAGATTTATTTCACTGAGAGCCCCTCTGTAAAAGAGGAAAACAGCGACTAATTGATACTAAAGTAAAGCTGGACCCGATCGACCGACCCGTAGAATGGATTTTGTTCATCATGCACATAGAATAAATGAAGTTATTTGGTGCATAGCTCATCTCCCTCGACCAATTAATTAC----------TATAATATAATATAATATACCGGATGGGCTTTTTGTGCCCTAGGGAACGGAACGGCTACTTCATGATACGAGAGGGAAGAGACTACACATGGATGATAAGAGATGCCCGACTTAATTGAGCCATTTACATAATATAACTAGTGGTCGCCTTCGAACCGAACTACAAGAGTTTTAAGTATCATAATGGGTCCTTGGTGCATAGTCTCTCTATCTCGTCAGGTTGACAAGGATGATTGATCGACCACGTCTGCGCTTAGATAGCGATGTGTCACTCAATGAATCGATCTATAACATAGAAATCACGTATATATAATCGAGGGGGTTGTGAGGATTTGGGTTCATTCAGGCCCCTAACGACCGCCAGCAAGTGTTTCATGCCGTTACGCACCTTTTTTTTTCATCGAGATTGGGTTGGTGTTCAGTGCCGTGGGTACAAGATCGAAAAGAATGCATTGGAATCGAGCTACTATGGTCAGTGCACTGTGAGATTGGAGATTCCGTAAGTAACTCAGTG----CTTTCTAAGATCTAAGAGGGGCTTTTTGATTTGTTTACTCAACTCGTAAAGGCAAAGAAAAAAGGGATCCGCCTCGAATCAAAACGTTCTTTCTTTTCTTTTTCTACGCTACGAGATTTCTTCTCTTATGAAATTTATAGTTTGATCGGGGGCGGTACACTTAACTTATAACTTATAACTTATAACTTATAACTTATAACTTATAACTTATAGGTATAAGAATAAGCTTAGATCTCATTTAGAGTGAAATATAAACGAAATAGAAGAAAATCAAAGAAGATATATCAAGGATTCGTTTTATTCTGAATCTTTCTACTGCCGATGGTCAGAATGTTACACCATACGGTTAGGCGTCCTATCTCGATCAGACACACACCATATTAGGGCGAAATCAACCGAACTTGAAGTCCCATGTTACGTTACGCTACCACCACGAAATAACTACCTCTTTTCTTTTGGAAAGAACAGAACAAAGAGATGAAGACCCCGGCAAAGACCACTTTGAATGAGCAGGTTTCACGCTCAAAAGGATATTTCGTCAATAGATGGGGCAGAAGGAGAAAGAAAGCAAGCATTGGG
>DC24
TTCTCGTGTGTACCAGATTTATTTCACTGAGAGCCCCTCTGTAAAAGAGGAAAACAGCGACTAATTGATACTAAAGTAAAGCTGGACCCGATCGACCGACCCGTAGAATGGATTTTGTTCATCATGCACATAGAATAAATGAAGTTATTTGGTGCATAGCTCATCTCCCTCGACCAATTAATTAC----------TATAATATAATATAATATACCGGATGGGCTTTTTGTGCCCTAGGGAACGGAACGGCTACTTCATGATACGAGAGGGAAGAGACTACACATGGATGATAAGAGATGCCCGACTTAATTGAGCCATTTACATAATATAACTAGTGGTCGCCTTCGAACCGAACTACAAGAGTTTTAAGTATCATAATGGGTCCTTGGTGCATAGTCTCTCTATCTCGTCAGGTTGACAAGGATGATTGATCGACCACGTCTGCGCTTAGATAGCGATGTGTCACTCAATGAATCGATCTATAACATAGAAATCACGTATATATAATCGAGGGGGTTGTGAGGATTTGGGTTCATTCAGGCCCCTAACGACCGCCAGCAAGTGTTTCATGCCGTTACGCACCTTTTTTTTTCATCGAGATTGGGTTGGTGTTCAGTGCCGTGGGTACAAGATCGAAAAGAATGCATTGGAATCGAGCTACTATGGTCAGTGCACTGTGAGATTGGAGATTCCGTAAGTAACTCAGTG----CTTTCTAAGATCTAAGAGGGGCTTTTTGATTTGTTTACTCAACTCGTAAAGGCAAAGAAAAAAGGGATCCGCCTCGAATCAAAACGTTCTTTCTTTTCTTTTTCTACGCTACGAGATTTCTTCTCTTATGAAATTTATAGTTTGATCGGGGGCGGTACACTTAACTTATAACTTATAACTTATAACTTATAACTTATAACTTATAACTTATAGGTATAAGAATAAGCTTAGATCTCATTTAGAGTGAAATATAAACGAAATAGAAGAAAATCAAAGAAGATATATCAAGGATTCGTTTTATTCTGAATCTTTCTACTGCCGATGGTCAGAATGTTACACCATACGGTTAGGCGTCCTATCTCGATCAGACACACACCATATTAGGGCGAAATCAACCGAACTTGAAGTCCCATGTTACGTTACGCTACCACCACGAAATAACTACCTCTTTTCTTTTGGAAAGAACAGAACAAAGAGATGAAGACCCCGGCAAAGACCACTTTGAATGAGCAGGTTTCACGCTCAAAAGGATATTTCGTCAATAGATGGGGCAGAAGGAGAAAGAAAGCAAGCATTGGG
>DC25
TTCTCGTGTGTACCAGATTTATTTCACTGAGAGCCCCTCTGTAAAAGAGGAAAACAGCGACTAATTGATACTAAAGTAAAGCTGGACCCGATCGACCGACCCGTAGAATGGATTTTGTTCATCATGCACATAGAATAAATGAAGTTATTTGGTGCATAGCTCATCTCCCTCGACCAATTAATTAC----------TATAATATAATATAATATACCGGATGGGCTTTTTGTGCCCTAGGGAACGGAACGGCTACTTCATGATACGAGAGGGAAGAGACTACACATGGATGATAAGAGATGCCCGACTTAATTGAGCCATTTACATAATATAACTAGTGGTCGCCTTCGAACCGAACTACAAGAGTTTTAAGTATCATAATGGGTCCTTGGTGCATAGTCTCTCTATCTCGTCAGGTTGACAAGGATGATTGATCGACCACGTCTGCGCTTAGATAGCGATGTGTCACTCAATGAATCGATCTATAACATAGAAATCACGTATATATAATCGAGGGGGTTGTGAGGATTTGGGTTCATTCAGGCCCCTAACGACCGCCAGCAAGTGTTTCATGCCGTTACGCACCTTTTTTTTTCATCGAGATTGGGTTGGTGTTCAGTGCCGTGGGTACAAGATCGAAAAGAATGCATTGGAATCGAGCTACTATGGTCAGTGCACTGTGAGATTGGAGATTCCGTAAGTAACTCAGTG----CTTTCTAAGATCTAAGAGGGGCTTTTTGATTTGTTTACTCAACTCGTAAAGGCAAAGAAAAAAGGGATCCGCCTCGAATCAAAACGTTCTTTCTTTTCTTTTTCTACGCTACGAGATTTCTTCTCTTATGAAATTTATAGTTTGATCGGGGGCGGTACACTTAACTTATAACTTATAACTTATAACTTATAACTTATAACTTATAACTTATAGGTATAAGAATAAGCTTAGATCTCATTTAGAGTGAAATATAAACGAAATAGAAGAAAATCAAAGAAGATATATCAAGGATTCGTTTTATTCTGAATCTTTCTACTGCCGATGGTCAGAATGTTACACCATACGGTTAGGCGTCCTATCTCGATCAGACACACACCATATTAGGGCGAAATCAACCGAACTTGAAGTCCCATGTTACGTTACGCTACCACCACGAAATAACTACCTCTTTTCTTTTGGAAAGAACAGAACAAAGAGATGAAGACCCCGGCAAAGACCACTTTGAATGAGCAGGTTTCACGCTCAAAAGGATATTTCGTCAATAGATGGGGCAGAAGGAGAAAGAAAGCAAGCATTGGG
>DC26
TTCTCGTGTGTACCAGATTTATTTCACTGAGAGCCCCTCTGTAAAAGAGGAAAACAGCGACTAATTGATACTAAAGTAAAGCTGGACCCGATCGACCGACCCGTAGAATGGATTTTGTTCATCATGCACATAGAATAAATGAAGTTATTTGGTGCATAGCTCATCTCCCTCGACCAATTAATTAC----------TATAATATAATATAATATACCGGATGGGCTTTTTGTGCCCTAGGGAACGGAACGGCTACTTCATGATACGAGAGGGAAGAGACTACACATGGATGATAAGAGATGCCCGACTTAATTGAGCCATTTACATAATATAACTAGTGGTCGCCTTCGAACCGAACTACAAGAGTTTTAAGTATCATAATGGGTCCTTGGTGCATAGTCTCTCTATCTCGTCAGGTTGACAAGGATGATTGATCGACCACGTCTGCGCTTAGATAGCGATGTGTCACTCAATGAATCGATCTATAACATAGAAATCACGTATATATAATCGAGGGGGTTGTGAGGATTTGGGTTCATTCAGGCCCCTAACGACCGCCAGCAAGTGTTTCATGCCGTTACGCACCTTTTTTTTTCATCGAGATTGGGTTGGTGTTCAGTGCCGTGGGTACAAGATCGAAAAGAATGCATTGGAATCGAGCTACTATGGTCAGTGCACTGTGAGATTGGAGATTCCGTAAGTAACTCAGTG----CTTTCTAAGATCTAAGAGGGGCTTTTTGATTTGTTTACTCAACTCGTAAAGGCAAAGAAAAAAGGGATCCGCCTCGAATCAAAACGTTCTTTCTTTTCTTTTTCTACGCTACGAGATTTCTTCTCTTATGAAATTTATAGTTTGATCGGGGGCGGTACACTTAACTTATAACTTATAACTTATAACTTATAACTTATAACTTATAACTTATAGGTATAAGAATAAGCTTAGATCTCATTTAGAGTGAAATATAAACGAAATAGAAGAAAATCAAAGAAGATATATCAAGGATTCGTTTTATTCTGAATCTTTCTACTGCCGATGGTCAGAATGTTACACCATACGGTTAGGCGTCCTATCTCGATCAGACACACACCATATTAGGGCGAAATCAACCGAACTTGAAGTCCCATGTTACGTTACGCTACCACCACGAAATAACTACCTCTTTTCTTTTGGAAAGAACAGAACAAAGAGATGAAGACCCCGGCAAAGACCACTTTGAATGAGCAGGTTTCACGCTCAAAAGGATATTTCGTCAATAGATGGGGCAGAAGGAGAAAGAAAGCAAGCATTGGG
>DC27
TTCTCGTGTGTACCAGATTTATTTCACTGAGAGCCCCTCTGTAAAAGAGGAAAACAGCGACTAATTGATACTAAAGTAAAGCTGGACCCGATCGACCGACCCGTAGAATGGATTTTGTTCATCATGCACATAGAATAAATGAAGTTATTTGGTGCATAGCTCATCTCCCTCGACCAATTAATTAC----------TATAATATAATATAATATACCGGATGGGCTTTTTGTGCCCTAGGGAACGGAACGGCTACTTCATGATACGAGAGGGAAGAGACTACACATGGATGATAAGAGATGCCCGACTTAATTGAGCCATTTACATAATATAACTAGTGGTCGCCTTCGAACCGAACTACAAGAGTTTTAAGTATCATAATGGGTCCTTGGTGCATAGTCTCTCTATCTCGTCAGGTTGACAAGGATGATTGATCGACCACGTCTGCGCTTAGATAGCGATGTGTCACTCAATGAATCGATCTATAACATAGAAATCACGTATATATAATCGAGGGGGTTGTGAGGATTTGGGTTCATTCAGGCCCCTAACGACCGCCAGCAAGTGTTTCATGCCGTTACGCACCTTTTTTTTTCATCGAGATTGGGTTGGTGTTCAGTGCCGTGGGTACAAGATCGAAAAGAATGCATTGGAATCGAGCTACTATGGTCAGTGCACTGTGAGATTGGAGATTCCGTAAGTAACTCAGTG----CTTTCTAAGATCTAAGAGGGGCTTTTTGATTTGTTTACTCAACTCGTAAAGGCAAAGAAAAAAGGGATCCGCCTCGAATCAAAACGTTCTTTCTTTTCTTTTTCTACGCTACGAGATTTCTTCTCTTATGAAATTTATAGTTTGATCGGGGGCGGTACACTTAACTTATAACTTATAACTTATAACTTATAACTTATAACTTATAACTTATAGGTATAAGAATAAGCTTAGATCTCATTTAGAGTGAAATATAAACGAAATAGAAGAAAATCAAAGAAGATATATCAAGGATTCGTTTTATTCTGAATCTTTCTACTGCCGATGGTCAGAATGTTACACCATACGGTTAGGCGTCCTATCTCGATCAGACACACACCATATTAGGGCGAAATCAACCGAACTTGAAGTCCCATGTTACGTTACGCTACCACCACGAAATAACTACCTCTTTTCTTTTGGAAAGAACAGAACAAAGAGATGAAGACCCCGGCAAAGACCACTTTGAATGAGCAGGTTTCACGCTCAAAAGGATATTTCGTCAATAGATGGGGCAGAAGGAGAAAGAAAGCAAGCATTGGG
>DC28
TTCTCGTGTGTACCAGATTTATTTCACTGAGAGCCCCTCTGTAAAAGAGGAAAACAGCGACTAATTGATACTAAAGTAAAGCTGGACCCGATCGACCGACCCGTAGAATGGATTTTGTTCATCATGCACATAGAATAAATGAAGTTATTTGGTGCATAGCTCATCTCCCTCGACCAATTAATTAC----------TATAATATAATATAATATACCGGATGGGCTTTTTGTGCCCTAGGGAACGGAACGGCTACTTCATGATACGAGAGGGAAGAGACTACACATGGATGATAAGAGATGCCCGACTTAATTGAGCCATTTACATAATATAACTAGTGGTCGCCTTCGAACCGAACTACAAGAGTTTTAAGTATCATAATGGGTCCTTGGTGCATAGTCTCTCTATCTCGTCAGGTTGACAAGGATGATTGATCGACCACGTCTGCGCTTAGATAGCGATGTGTCACTCAATGAATCGATCTATAACATAGAAATCACGTATATATAATCGAGGGGGTTGTGAGGATTTGGGTTCATTCAGGCCCCTAACGACCGCCAGCAAGTGTTTCATGCCGTTACGCACCTTTTTTTTTCATCGAGATTGGGTTGGTGTTCAGTGCCGTGGGTACAAGATCGAAAAGAATGCATTGGAATCGAGCTACTATGGTCAGTGCACTGTGAGATTGGAGATTCCGTAAGTAACTCAGTG----CTTTCTAAGATCTAAGAGGGGCTTTTTGATTTGTTTACTCAACTCGTAAAGGCAAAGAAAAAAGGGATCCGCCTCGAATCAAAACGTTCTTTCTTTTCTTTTTCTACGCTACGAGATTTCTTCTCTTATGAAATTTATAGTTTGATCGGGGGCGGTACACTTAACTTATAACTTATAACTTATAACTTATAACTTATAACTTATAACTTATAGGTATAAGAATAAGCTTAGATCTCATTTAGAGTGAAATATAAACGAAATAGAAGAAAATCAAAGAAGATATATCAAGGATTCGTTTTATTCTGAATCTTTCTACTGCCGATGGTCAGAATGTTACACCATACGGTTAGGCGTCCTATCTCGATCAGACACACACCATATTAGGGCGAAATCAACCGAACTTGAAGTCCCATGTTACGTTACGCTACCACCACGAAATAACTACCTCTTTTCTTTTGGAAAGAACAGAACAAAGAGATGAAGACCCCGGCAAAGACCACTTTGAATGAGCAGGTTTCACGCTCAAAAGGATATTTCGTCAATAGATGGGGCAGAAGGAGAAAGAAAGCAAGCATTGGG
>DC29
TTCTCGTGTGTACCAGATTTATTTCACTGAGAGCCCCTCTGTAAAAGAGGAAAACAGCGACTAATTGATACTAAAGTAAAGCTGGACCCGATCGACCGACCCGTAGAATGGATTTTGTTCATCATGCACATAGAATAAATGAAGTTATTTGGTGCATAGCTCATCTCCCTCGACCAATTAATTAC----------TATAATATAATATAATATACCGGATGGGCTTTTTGTGCCCTAGGGAACGGAACGGCTACTTCATGATACGAGAGGGAAGAGACTACACATGGATGATAAGAGATGCCCGACTTAATTGAGCCATTTACATAATATAACTAGTGGTCGCCTTCGAACCGAACTACAAGAGTTTTAAGTATCATAATGGGTCCTTGGTGCATAGTCTCTCTATCTCGTCAGGTTGACAAGGATGATTGATCGACCACGTCTGCGCTTAGATAGCGATGTGTCACTCAATGAATCGATCTATAACATAGAAATCACGTATATATAATCGAGGGGGTTGTGAGGATTTGGGTTCATTCAGGCCCCTAACGACCGCCAGCAAGTGTTTCATGCCGTTACGCACCTTTTTTTTTCATCGAGATTGGGTTGGTGTTCAGTGCCGTGGGTACAAGATCGAAAAGAATGCATTGGAATCGAGCTACTATGGTCAGTGCACTGTGAGATTGGAGATTCCGTAAGTAACTCAGTG----CTTTCTAAGATCTAAGAGGGGCTTTTTGATTTGTTTACTCAACTCGTAAAGGCAAAGAAAAAAGGGATCCGCCTCGAATCAAAACGTTCTTTCTTTTCTTTTTCTACGCTACGAGATTTCTTCTCTTATGAAATTTATAGTTTGATCGGGGGCGGTACACTTAACTTATAACTTATAACTTATAACTTATAACTTATAACTTATAACTTATAGGTATAAGAATAAGCTTAGATCTCATTTAGAGTGAAATATAAACGAAATAGAAGAAAATCAAAGAAGATATATCAAGGATTCGTTTTATTCTGAATCTTTCTACTGCCGATGGTCAGAATGTTACACCATACGGTTAGGCGTCCTATCTCGATCAGACACACACCATATTAGGGCGAAATCAACCGAACTTGAAGTCCCATGTTACGTTACGCTACCACCACGAAATAACTACCTCTTTTCTTTTGGAAAGAACAGAACAAAGAGATGAAGACCCCGGCAAAGACCACTTTGAATGAGCAGGTTTCACGCTCAAAAGGATATTTCGTCAATAGATGGGGCAGAAGGAGAAAGAAAGCAAGCATTGGG
>GS01
TTCTCGTGTGTACCAGATTTATTTCACTGAGAGCCCCTCTGTAAAAGAGGAAAACAGCGACTAATTGATACTAAAGTAAAGCTGGACCCGATCGACCGACCCGTAGAATGGATTTTGTTCATCATGCACATAGAATAAATGAAGTTATTTGGTGCATAGCTCATCTCCCTCGACCAATTAATTAC----------TATAATATAATATAATATACCGGATGGGCTTTTTGTGCCCTAGGGAACGGAACGGCTACTTCATGATACGAGAGGGAAGAGACTACACATGGATGATAAGAGATGCCCGACTTAATTGAGCCATTTACATAATATAACTAGTGGTCGCCTTCGAACCGAACTACAAGAGTTTTAAGTATCATAATGGGTCCTTGGTGCATAGTCTCTCTATCTCGTCAGGTTGACAAGGATGATTGATCGACCACGTCTGCGCTTAGATAGCGATGTGTCACTCAATGAATCGATCTATAACATAGAAATCACGTATATATAATCGAGGGGGTTGTGAGGATTTGGGTTCATTCAGGCCCCTAACGACCGCCAGCAAGTGTTTCATGCCGTTACGCACCTTTTTTTTTCATCGAGATTGGGTTGGTGTTCAGTGCCGTGGGTACAAGATCGAAAAGAATGCATTGGAATCGAGCTACTATGGTCAGTGCACTGTGAGATTGGAGATTCCGTAAGTAACTCAGTGAATGCTTTCTAAGATCTAAGAGGGGCTTTTTGATTTGTTTACTCAACTCGTAAAGGCAAAGAAAAAAGGGATCCGCCTCGAATCAAAACGTTCTTTCTTTTCTTTTTCTACGCTACGAGATTTCTTCTCTTATGAAATTTATAGTTTGATCGGGGGCGGTACACTTAACTTATAACTTATAACTTATA----------------------------GGTATAAGAATAAGCTTAGATCTCATTTAGAGTGAAATATAAACGAAATAGAAGAAAATCAAAGAAGATATATCAAGGATTCGTTTTATTCTGAATCTTTCTACTGCCGATGGTCAGAATGTTACACCATACGGTTAGGCGTCCTATCTCGATCAGACACACACCATATTAGGGCGAAATCAACCGAACTTGAAGTCCCATGTTACGTTACGCTACCGCCACGAAATAACTACCTCTTTTCTTTTGGAAAGAACAGAACAAAGAGATGAAGACCCCGGCAAAGACCACTTTGAATGAGCAGGTTTCACGCTCAAAAGGATATTTCGTCAATAGATGGGGCAGAAGGAGAAAGAAAGCAAGCATTGGG
>GS02
TTCTCGTGTGTACCAGATTTATTTCACTGAGAGCCCCTCTGTAAAAGAGGAAAACAGCGACTAATTGATACTAAAGTAAAGCTGGACCCGATCGACCGACCCGTAGAATGGATTTTGTTCATCATGCACATAGAATAAATGAAGTTATTTGGTGCATAGCTCATCTCCCTCGACCAATTAATTACTATAATATAATATAATATAATATAATATACCGGATGGGCTTTTTGTGCCCTAGGGAACGGAACGGCTACTTCATGATACGAGAGGGAAGAGACTACACATGGATGATAAGAGATGCCCGACTTAATTGAGCCATTTACATAATATAACTAGTGGTCGCCTTCGAACCGAACTACAAGAGTTTTAAGTATCATAATGGGTCCTTGGTGCATAGTCTCTCTATCTCGTCAGGTTGACAAGGATGATTGATCGACCACGTCTGCGCTTAGATAGCGATGTGTCACTCAATGAATCGATCTATAACATAGAAATCACGTATATATAATCGAGGGGGTTGTGAGGATTTGGGTTCATTCAGGCCCCTAACGACCGCCAGCAAGTGTTTCATGCCGTTACGCACCTTTTTTTTTCATCGAGATTGGGTTGGTGTTCAGTGCCGTGGGTACAAGATCGAAAAGAATGCATTGGAATCGAGCTACTATGGTCAGTGCACTGTGAGATTGGAGATTCCGTAAGTAACTCAGTG----CTTTCTAAGATCTAAGAGGGGCTTTTTGATTTGTTTACTCAACTCGTAAAGGCAAAGAAAAAAGGGATCCGCCTCGAATCAAAACGTTCTTTCTTTTCTTTTTCTACGCTACGAGATTTCTTCTCTTATGAAATTTATAGTTTGATCGGGGGCGGTACACTTAACTTATAACTTATA-----------------------------------GGTATAAGAATAAGCTTAGATCTCATTTAGAGTGAAATATAAACGAAATAGAAGAAAATCAAAGAAGATATATCAAGGATTCGTTTTATTCTGAATCTTTCTACTGCCGATGGTCAGAATGTTACACCATACGGTTAGGCGTCCTATCTCGATCAGACACACACCATATTAGGGCGAAATCAACCGAACTTGAAGTCCCATGTTACGTTACGCTACCGCCACGAAATAACTACCTCTTTTCTTTTGGAAAGAACAGAACAAAGAGATGAAGACCCCGGCAAAGACCACTTTGAATGAGCAGGTTTCACGCTCAAAAGGATATTTCGTCAATAGATGGGGCAGAAGGAGAAAGAAAGCAAGCATTGGG
>GS03
TTCTCGTGTGTACCAGATTTATTTCACTGAGAGCCCCTCTGTAAAAGAGGAAAACAGCGACTAATTGATACTAAAGTAAAGCTGGACCCGATCGACCGACCCGTAGAATGGATTTTGTTCATCATGCACATAGAATAAATGAAGTTATTTGGTGCATAGCTCATCTCCCTCGACCAATTAATTAC-----TATAATATAATATAATATAATATACCGGATGGGCTTTTTGTGCCCTAGGGAACGGAACGGCTACTTCATGATACGAGAGGGAAGAGACTACACATGGATGATAAGAGATGCCCGACTTAATTGAGCCATTTACATAATATAACTAGTGGTCGCCTTCGAACCGAACTACAAGAGTTTTAAGTATCATAATGGGTCCTTGGTGCATAGTCTCTCTATCTCGTCAGGTTGACAAGGATGATTGATCGACCACGTCTGCGCTTAGATAGCGATGTGTCACTCAATGAATCGATCTATAACATAGAAATCACGTATATATAATCGAGGGGGTTGTGAGGATTTGGGTTCATTCAGGCCCCTAACGACCGCCAGCAAGTGTTTCATGCCGTTACGCACCTTTTTTTTTCATCGAGATTGGGTTGGTGTTCAGTGCCGTGGGTACAAGATCGAAAAGAATGCATTGGAATCGAGCTACTATGGTCAGTGCACTGTGAGATTGGAGATTCCGTAAGTAACTCAGTGAATGCTTTCTAAGATCTAAGAGGGGCTTTTTGATTTGTTTACTCAACTCGTAAAGGCAAAGAAAAAAGGGATCCGCCTCGAATCAAAACGTTCTTTCTTTTCTTTTTCTACGCTACGAGATTTCTTCTCTTATGAAATTTATAGTTTGATCGGGGGCGGTACACTTAACTTATAACTTATA-----------------------------------GGTATAAGAATAAGCTTAGATCTCATTTAGAGTGAAATATAAACGAAATAGAAGAAAATCAAAGAAGATATATCAAGGATTCGTTTTATTCTGAATCTTTCTACTGCCGATGGTCAGAATGTTACACCATACGGTTAGGCGTCCTATCTCGATCAGACACACACCATATTAGGGCGAAATCAACCGAACTTGAAGTCCCATGTTACGTTACGCTACCGCCACGAAATAACTACCTCTTTTCTTTTGGAAAGAACAGAACAAAGAGATGAAGACCCCGGCAAAGACCACTTTGAATGAGCAGGTTTCACGCTCAAAAGGATATTTCGTCAATAGATGGGGCAGAAGGAGAAAGAAAGCAAGCATTGGG
>GS04
TTCTCGTGTGTACCAGATTTATTTCACTGAGAGCCCCTCTGTAAAAGAGGAAAACAGCGACTAATTGATACTAAAGTAAAGCTGGACCCGATCGACCGACCCGTAGAATGGATTTTGTTCATCATGCACATAGAATAAATGAAGTTATTTGGTGCATAGCTCATCTCCCTCGACCAATTAATTAC-----TATAATATAATATAATATAATATACCGGATGGGCTTTTTGTGCCCTAGGGAACGGAACGGCTACTTCATGATACGAGAGGGAAGAGACTACACATGGATGATAAGAGATGCCCGACTTAATTGAGCCATTTACATAATATAACTAGTGGTCGCCTTCGAACCGAACTACAAGAGTTTTAAGTATCATAATGGGTCCTTGGTGCATAGTCTCTCTATCTCGTCAGGTTGACAAGGATGATTGATCGACCACGTCTGCGCTTAGATAGCGATGTGTCACTCAATGAATCGATCTATAACATAGAAATCACGTATATATAATCGAGGGGGTTGTGAGGATTTGGGTTCATTCAGGCCCCTAACGACCGCCAGCAAGTGTTTCATGCCGTTACGCACCTTTTTTTTTCATCGAGATTGGGTTGGTGTTCAGTGCCGTGGGTACAAGATCGAAAAGAATGCATTGGAATCGAGCTACTATGGTCAGTGCACTGTGAGATTGGAGATTCCGTAAGTAACTCAGTGAATGCTTTCTAAGATCTAAGAGGGGCTTTTTGATTTGTTTACTCAACTCGTAAAGGCAAAGAAAAAAGGGATCCGCCTCGAATCAAAACGTTCTTTCTTTTCTTTTTCTACGCTACGAGATTTCTTCTCTTATGAAATTTATAGTTTGATCGGGGGCGGTACACTTAACTTATAACTTATA-----------------------------------GGTATAAGAATAAGCTTAGATCTCATTTAGAGTGAAATATAAACGAAATAGAAGAAAATCAAAGAAGATATATCAAGGATTCGTTTTATTCTGAATCTTTCTACTGCCGATGGTCAGAATGTTACACCATACGGTTAGGCGTCCTATCTCGATCAGACACACACCATATTAGGGCGAAATCAACCGAACTTGAAGTCCCATGTTACGTTACGCTACCGCCACGAAATAACTACCTCTTTTCTTTTGGAAAGAACAGAACAAAGAGATGAAGACCCCGGCAAAGACCACTTTGAATGAGCAGGTTTCACGCTCAAAAGGATATTTCGTCAATAGATGGGGCAGAAGGAGAAAGAAAGCAAGCATTGGG
>GS05
TTCTCGTGTGTACCAGATTTATTTCACTGAGAGCCCCTCTGTAAAAGAGGAAAACAGCGACTAATTGATACTAAAGTAAAGCTGGACCCGATCGACCGACCCGTAGAATGGATTTTGTTCATCATGCACATAGAATAAATGAAGTTATTTGGTGCATAGCTCATCTCCCTCGACCAATTAATTAC-----TATAATATAATATAATATAATATACCGGATGGGCTTTTTGTGCCCTAGGGAACGGAACGGCTACTTCATGATACGAGAGGGAAGAGACTACACATGGATGATAAGAGATGCCCGACTTAATTGAGCCATTTACATAATATAACTAGTGGTCGCCTTCGAACCGAACTACAAGAGTTTTAAGTATCATAATGGGTCCTTGGTGCATAGTCTCTCTATCTCGTCAGGTTGACAAGGATGATTGATCGACCACGTCTGCGCTTAGATAGCGATGTGTCACTCAATGAATCGATCTATAACATAGAAATCACGTATATATAATCGAGGGGGTTGTGAGGATTTGGGTTCATTCAGGCCCCTAACGACCGCCAGCAAGTGTTTCATGCCGTTACGCACCTTTTTTTTTCATCGAGATTGGGTTGGTGTTCAGTGCCGTGGGTACAAGATCGAAAAGAATGCATTGGAATCGAGCTACTATGGTCAGTGCACTGTGAGATTGGAGATTCCGTAAGTAACTCAGTGAATGCTTTCTAAGATCTAAGAGGGGCTTTTTGATTTGTTTACTCAACTCGTAAAGGCAAAGAAAAAAGGGATCCGCCTCGAATCAAAACGTTCTTTCTTTTCTTTTTCTACGCTACGAGATTTCTTCTCTTATGAAATTTATAGTTTGATCGGGGGCGGTACACTTAACTTATAACTTATA-----------------------------------GGTATAAGAATAAGCTTAGATCTCATTTAGAGTGAAATATAAACGAAATAGAAGAAAATCAAAGAAGATATATCAAGGATTCGTTTTATTCTGAATCTTTCTACTGCCGATGGTCAGAATGTTACACCATACGGTTAGGCGTCCTATCTCGATCAGACACACACCATATTAGGGCGAAATCAACCGAACTTGAAGTCCCATGTTACGTTACGCTACCGCCACGAAATAACTACCTCTTTTCTTTTGGAAAGAACAGAACAAAGAGATGAAGACCCCGGCAAAGACCACTTTGAATGAGCAGGTTTCACGCTCAAAAGGATATTTCGTCAATAGATGGGGCAGAAGGAGAAAGAAAGCAAGCATTGGG
>GS06
TTCTCGTGTGTACCAGATTTATTTCACTGAGAGCCCCTCTGTAAAAGAGGAAAACAGCGACTAATTGATACTAAAGTAAAGCTGGACCCGATCGACCGACCCGTAGAATGGATTTTGTTCATCATGCACATAGAATAAATGAAGTTATTTGGTGCATAGCTCATCTCCCTCGACCAATTAATTAC-----TATAATATAATATAATATAATATACCGGATGGGCTTTTTGTGCCCTAGGGAACGGAACGGCTACTTCATGATACGAGAGGGAAGAGACTACACATGGATGATAAGAGATGCCCGACTTAATTGAGCCATTTACATAATATAACTAGTGGTCGCCTTCGAACCGAACTACAAGAGTTTTAAGTATCATAATGGGTCCTTGGTGCATAGTCTCTCTATCTCGTCAGGTTGACAAGGATGATTGATCGACCACGTCTGCGCTTAGATAGCGATGTGTCACTCAATGAATCGATCTATAACATAGAAATCACGTATATATAATCGAGGGGGTTGTGAGGATTTGGGTTCATTCAGGCCCCTAACGACCGCCAGCAAGTGTTTCATGCCGTTACGCACCTTTTTTTTTCATCGAGATTGGGTTGGTGTTCAGTGCCGTGGGTACAAGATCGAAAAGAATGCATTGGAATCGAGCTACTATGGTCAGTGCACTGTGAGATTGGAGATTCCGTAAGTAACTCAGTGAATGCTTTCTAAGATCTAAGAGGGGCTTTTTGATTTGTTTACTCAACTCGTAAAGGCAAAGAAAAAAGGGATCCGCCTCGAATCAAAACGTTCTTTCTTTTCTTTTTCTACGCTACGAGATTTCTTCTCTTATGAAATTTATAGTTTGATCGGGGGCGGTACACTTAACTTATAACTTATA-----------------------------------GGTATAAGAATAAGCTTAGATCTCATTTAGAGTGAAATATAAACGAAATAGAAGAAAATCAAAGAAGATATATCAAGGATTCGTTTTATTCTGAATCTTTCTACTGCCGATGGTCAGAATGTTACACCATACGGTTAGGCGTCCTATCTCGATCAGACACACACCATATTAGGGCGAAATCAACCGAACTTGAAGTCCCATGTTACGTTACGCTACCGCCACGAAATAACTACCTCTTTTCTTTTGGAAAGAACAGAACAAAGAGATGAAGACCCCGGCAAAGACCACTTTGAATGAGCAGGTTTCACGCTCAAAAGGATATTTCGTCAATAGATGGGGCAGAAGGAGAAAGAAAGCAAGCATTGGG
>GS07
TTCTCGTGTGTACCAGATTTATTTCACTGAGAGCCCCTCTGTAAAAGAGGAAAACAGCGACTAATTGATACTAAAGTAAAGCTGGACCCGATCGACCGACCCGTAGAATGGATTTTGTTCATCATGCACATAGAATAAATGAAGTTATTTGGTGCATAGCTCATCTCCCTCGACCAATTAATTAC-----TATAATATAATATAATATAATATACCGGATGGGCTTTTTGTGCCCTAGGGAACGGAACGGCTACTTCATGATACGAGAGGGAAGAGACTACACATGGATGATAAGAGATGCCCGACTTAATTGAGCCATTTACATAATATAACTAGTGGTCGCCTTCGAACCGAACTACAAGAGTTTTAAGTATCATAATGGGTCCTTGGTGCATAGTCTCTCTATCTCGTCAGGTTGACAAGGATGATTGATCGACCACGTCTGCGCTTAGATAGCGATGTGTCACTCAATGAATCGATCTATAACATAGAAATCACGTATATATAATCGAGGGGGTTGTGAGGATTTGGGTTCATTCAGGCCCCTAACGACCGCCAGCAAGTGTTTCATGCCGTTACGCACCTTTTTTTTTCATCGAGATTGGGTTGGTGTTCAGTGCCGTGGGTACAAGATCGAAAAGAATGCATTGGAATCGAGCTACTATGGTCAGTGCACTGTGAGATTGGAGATTCCGTAAGTAACTCAGTGAATGCTTTCTAAGATCTAAGAGGGGCTTTTTGATTTGTTTACTCAACTCGTAAAGGCAAAGAAAAAAGGGATCCGCCTCGAATCAAAACGTTCTTTCTTTTCTTTTTCTACGCTACGAGATTTCTTCTCTTATGAAATTTATAGTTTGATCGGGGGCGGTACACTTAACTTATAACTTATA-----------------------------------GGTATAAGAATAAGCTTAGATCTCATTTAGAGTGAAATATAAACGAAATAGAAGAAAATCAAAGAAGATATATCAAGGATTCGTTTTATTCTGAATCTTTCTACTGCCGATGGTCAGAATGTTACACCATACGGTTAGGCGTCCTATCTCGATCAGACACACACCATATTAGGGCGAAATCAACCGAACTTGAAGTCCCATGTTACGTTACGCTACCGCCACGAAATAACTACCTCTTTTCTTTTGGAAAGAACAGAACAAAGAGATGAAGACCCCGGCAAAGACCACTTTGAATGAGCAGGTTTCACGCTCAAAAGGATATTTCGTCAATAGATGGGGCAGAAGGAGAAAGAAAGCAAGCATTGGG
>GS08
TTCTCGTGTGTACCAGATTTATTTCACTGAGAGCCCCTCTGTAAAAGAGGAAAACAGCGACTAATTGATACTAAAGTAAAGCTGGACCCGATCGACCGACCCGTAGAATGGATTTTGTTCATCATGCACATAGAATAAATGAAGTTATTTGGTGCATAGCTCATCTCCCTCGACCAATTAATTAC-----TATAATATAATATAATATAATATACCGGATGGGCTTTTTGTGCCCTAGGGAACGGAACGGCTACTTCATGATACGAGAGGGAAGAGACTACACATGGATGATAAGAGATGCCCGACTTAATTGAGCCATTTACATAATATAACTAGTGGTCGCCTTCGAACCGAACTACAAGAGTTTTAAGTATCATAATGGGTCCTTGGTGCATAGTCTCTCTATCTCGTCAGGTTGACAAGGATGATTGATCGACCACGTCTGCGCTTAGATAGCGATGTGTCACTCAATGAATCGATCTATAACATAGAAATCACGTATATATAATCGAGGGGGTTGTGAGGATTTGGGTTCATTCAGGCCCCTAACGACCGCCAGCAAGTGTTTCATGCCGTTACGCACCTTTTTTTTTCATCGAGATTGGGTTGGTGTTCAGTGCCGTGGGTACAAGATCGAAAAGAATGCATTGGAATCGAGCTACTATGGTCAGTGCACTGTGAGATTGGAGATTCCGTAAGTAACTCAGTGAATGCTTTCTAAGATCTAAGAGGGGCTTTTTGATTTGTTTACTCAACTCGTAAAGGCAAAGAAAAAAGGGATCCGCCTCGAATCAAAACGTTCTTTCTTTTCTTTTTCTACGCTACGAGATTTCTTCTCTTATGAAATTTATAGTTTGATCGGGGGCGGTACACTTAACTTATAACTTATA-----------------------------------GGTATAAGAATAAGCTTAGATCTCATTTAGAGTGAAATATAAACGAAATAGAAGAAAATCAAAGAAGATATATCAAGGATTCGTTTTATTCTGAATCTTTCTACTGCCGATGGTCAGAATGTTACACCATACGGTTAGGCGTCCTATCTCGATCAGACACACACCATATTAGGGCGAAATCAACCGAACTTGAAGTCCCATGTTACGTTACGCTACCGCCACGAAATAACTACCTCTTTTCTTTTGGAAAGAACAGAACAAAGAGATGAAGACCCCGGCAAAGACCACTTTGAATGAGCAGGTTTCACGCTCAAAAGGATATTTCGTCAATAGATGGGGCAGAAGGAGAAAGAAAGCAAGCATTGGG
>GS09
TTCTCGTGTGTACCAGATTTATTTCACTGAGAGCCCCTCTGTAAAAGAGGAAAACAGCGACTAATTGATACTAAAGTAAAGCTGGACCCGATCGACCGACCCGTAGAATGGATTTTGTTCATCATGCACATAGAATAAATGAAGTTATTTGGTGCATAGCTCATCTCCCTCGACCAATTAATTAC----------TATAATATAATATAATATACCGGATGGGCTTTTTGTGCCCTAGGGAACGGAACGGCTACTTCATGATACGAGAGGGAAGAGACTACACATGGATGATAAGAGATGCCCGACTTAATTGAGCCATTTACATAATATAACTAGTGGTCGCCTTCGAACCGAACTACAAGAGTTTTAAGTATCATAATGGGTCCTTGGTGCATAGTCTCTCTATCTCGTCAGGTTGACAAGGATGATTGATCGACCACGTCTGCGCTTAGATAGCGATGTGTCACTCAATGAATCGATCTATAACATAGAAATCACGTATATATAATCGAGGGGGTTGTGAGGATTTGGGTTCATTCAGGCCCCTAACGACCGCCAGCAAGTGTTTCATGCCGTTACGCACCTTTTTTTTTCATCGAGATTGGGTTGGTGTTCAGTGCCGTGGGTACAAGATCGAAAAGAATGCATTGGAATCGAGCTACTATGGTCAGTGCACTGTGAGATTGGAGATTCCGTAAGTAACTCAGTGAATGCTTTCTAAGATCTAAGAGGGGCTTTTTGATTTGTTTACTCAACTCGTAAAGGCAAAGAAAAAAGGGATCCGCCTCGAATCAAAACGTTCTTTCTTTTCTTTTTCTACGCTACGAGATTTCTTCTCTTATGAAATTTATAGTTTGATCGGGGGCGGTACACTTAACTTATAACTTATAACTTATA----------------------------GGTATAAGAATAAGCTTAGATCTCATTTAGAGTGAAATATAAACGAAATAGAAGAAAATCAAAGAAGATATATCAAGGATTCGTTTTATTCTGAATCTTTCTACTGCCGATGGTCAGAATGTTACACCATACGGTTAGGCGTCCTATCTCGATCAGACACACACCATATTAGGGCGAAATCAACCGAACTTGAAGTCCCATGTTACGTTACGCTACCGCCACGAAATAACTACCTCTTTTCTTTTGGAAAGAACAGAACAAAGAGATGAAGACCCCGGCAAAGACCACTTTGAATGAGCAGGTTTCACGCTCAAAAGGATATTTCGTCAATAGATGGGGCAGAAGGAGAAAGAAAGCAAGCATTGGG
>GS10
TTCTCGTGTGTACCAGATTTATTTCACTGAGAGCCCCTCTGTAAAAGAGGAAAACAGCGACTAATTGATACTAAAGTAAAGCTGGACCCGATCGACCGACCCGTAGAATGGATTTTGTTCATCATGCACATAGAATAAATGAAGTTATTTGGTGCATAGCTCATCTCCCTCGACCAATTAATTAC-----TATAATATAATATAATATAATATACCGGATGGGCTTTTTGTGCCCTAGGGAACGGAACGGCTACTTCATGATACGAGAGGGAAGAGACTACACATGGATGATAAGAGATGCCCGACTTAATTGAGCCATTTACATAATATAACTAGTGGTCGCCTTCGAACCGAACTACAAGAGTTTTAAGTATCATAATGGGTCCTTGGTGCATAGTCTCTCTATCTCGTCAGGTTGACAAGGATGATTGATCGACCACGTCTGCGCTTAGATAGCGATGTGTCACTCAATGAATCGATCTATAACATAGAAATCACGTATATATAATCGAGGGGGTTGTGAGGATTTGGGTTCATTCAGGCCCCTAACGACCGCCAGCAAGTGTTTCATGCCGTTACGCACCTTTTTTTTTCATCGAGATTGGGTTGGTGTTCAGTGCCGTGGGTACAAGATCGAAAAGAATGCATTGGAATCGAGCTACTATGGTCAGTGCACTGTGAGATTGGAGATTCCGTAAGTAACTCAGTGAATGCTTTCTAAGATCTAAGAGGGGCTTTTTGATTTGTTTACTCAACTCGTAAAGGCAAAGAAAAAAGGGATCCGCCTCGAATCAAAACGTTCTTTCTTTTCTTTTTCTACGCTACGAGATTTCTTCTCTTATGAAATTTATAGTTTGATCGGGGGCGGTACACTTAACTTATAACTTATA-----------------------------------GGTATAAGAATAAGCTTAGATCTCATTTAGAGTGAAATATAAACGAAATAGAAGAAAATCAAAGAAGATATATCAAGGATTCGTTTTATTCTGAATCTTTCTACTGCCGATGGTCAGAATGTTACACCATACGGTTAGGCGTCCTATCTCGATCAGACACACACCATATTAGGGCGAAATCAACCGAACTTGAAGTCCCATGTTACGTTACGCTACCGCCACGAAATAACTACCTCTTTTCTTTTGGAAAGAACAGAACAAAGAGATGAAGACCCCGGCAAAGACCACTTTGAATGAGCAGGTTTCACGCTCAAAAGGATATTTCGTCAATAGATGGGGCAGAAGGAGAAAGAAAGCAAGCATTGGG
>GS11
TTCTCGTGTGTACCAGATTTATTTCACTGAGAGCCCCTCTGTAAAAGAGGAAAACAGCGACTAATTGATACTAAAGTAAAGCTGGACCCGATCGACCGACCCGTAGAATGGATTTTGTTCATCATGCACATAGAATAAATGAAGTTATTTGGTGCATAGCTCATCTCCCTCGACCAATTAATTAC-----TATAATATAATATAATATAATATACCGGATGGGCTTTTTGTGCCCTAGGGAACGGAACGGCTACTTCATGATACGAGAGGGAAGAGACTACACATGGATGATAAGAGATGCCCGACTTAATTGAGCCATTTACATAATATAACTAGTGGTCGCCTTCGAACCGAACTACAAGAGTTTTAAGTATCATAATGGGTCCTTGGTGCATAGTCTCTCTATCTCGTCAGGTTGACAAGGATGATTGATCGACCACGTCTGCGCTTAGATAGCGATGTGTCACTCAATGAATCGATCTATAACATAGAAATCACGTATATATAATCGAGGGGGTTGTGAGGATTTGGGTTCATTCAGGCCCCTAACGACCGCCAGCAAGTGTTTCATGCCGTTACGCACCTTTTTTTTTCATCGAGATTGGGTTGGTGTTCAGTGCCGTGGGTACAAGATCGAAAAGAATGCATTGGAATCGAGCTACTATGGTCAGTGCACTGTGAGATTGGAGATTCCGTAAGTAACTCAGTGAATGCTTTCTAAGATCTAAGAGGGGCTTTTTGATTTGTTTACTCAACTCGTAAAGGCAAAGAAAAAAGGGATCCGCCTCGAATCAAAACGTTCTTTCTTTTCTTTTTCTACGCTACGAGATTTCTTCTCTTATGAAATTTATAGTTTGATCGGGGGCGGTACACTTAACTTATAACTTATAACTTATAACTTATAACTTATA--------------GGTATAAGAATAAGCTTAGATCTCATTTAGAGTGAAATATAAACGAAATAGAAGAAAATCAAAGAAGATATATCAAGGATTCGTTTTATTCTGAATCTTTCTACTGCCGATGGTCAGAATGTTACACCATACGGTTAGGCGTCCTATCTCGATCAGACACACACCATATTAGGGCGAAATCAACCGAACTTGAAGTCCCATGTTACGTTACGCTACCACCACGAAATAACTACCTCTTTTCTTTTGGAAAGAACAGAACAAAGAGATGAAGACCCCGGCAAAGACCACTTTGAATGAGCAGGTTTCACGCTCAAAAGGATATTTCGTCAATAGATGGGGCAGAAGGAGAAAGAAAGCAAGCATTGGG
>GS12
TTCTCGTGTGTACCAGATTTATTTCACTGAGAGCCCCTCTGTAAAAGAGGAAAACAGCGACTAATTGATACTAAAGTAAAGCTGGACCCGATCGACCGACCCGTAGAATGGATTTTGTTCATCATGCACATAGAATAAATGAAGTTATTTGGTGCATAGCTCATCTCCCTCGACCAATTAATTAC-----TATAATATAATATAATATAATATACCGGATGGGCTTTTTGTGCCCTAGGGAACGGAACGGCTACTTCATGATACGAGAGGGAAGAGACTACACATGGATGATAAGAGATGCCCGACTTAATTGAGCCATTTACATAATATAACTAGTGGTCGCCTTCGAACCGAACTACAAGAGTTTTAAGTATCATAATGGGTCCTTGGTGCATAGTCTCTCTATCTCGTCAGGTTGACAAGGATGATTGATCGACCACGTCTGCGCTTAGATAGCGATGTGTCACTCAATGAATCGATCTATAACATAGAAATCACGTATATATAATCGAGGGGGTTGTGAGGATTTGGGTTCATTCAGGCCCCTAACGACCGCCAGCAAGTGTTTCATGCCGTTACGCACCTTTTTTTTTCATCGAGATTGGGTTGGTGTTCAGTGCCGTGGGTACAAGATCGAAAAGAATGCATTGGAATCGAGCTACTATGGTCAGTGCACTGTGAGATTGGAGATTCCGTAAGTAACTCAGTGAATGCTTTCTAAGATCTAAGAGGGGCTTTTTGATTTGTTTACTCAACTCGTAAAGGCAAAGAAAAAAGGGATCCGCCTCGAATCAAAACGTTCTTTCTTTTCTTTTTCTACGCTACGAGATTTCTTCTCTTATGAAATTTATAGTTTGATCGGGGGCGGTACACTTAACTTATAACTTATA-----------------------------------GGTATAAGAATAAGCTTAGATCTCATTTAGAGTGAAATATAAACGAAATAGAAGAAAATCAAAGAAGATATATCAAGGATTCGTTTTATTCTGAATCTTTCTACTGCCGATGGTCAGAATGTTACACCATACGGTTAGGCGTCCTATCTCGATCAGACACACACCATATTAGGGCGAAATCAACCGAACTTGAAGTCCCATGTTACGTTACGCTACCGCCACGAAATAACTACCTCTTTTCTTTTGGAAAGAACAGAACAAAGAGATGAAGACCCCGGCAAAGACCACTTTGAATGAGCAGGTTTCACGCTCAAAAGGATATTTCGTCAATAGATGGGGCAGAAGGAGAAAGAAAGCAAGCATTGGG
>GS13
TTCTCGTGTGTACCAGATTTATTTCACTGAGAGCCCCTCTGTAAAAGAGGAAAACAGCGACTAATTGATACTAAAGTAAAGCTGGACCCGATCGACCGACCCGTAGAATGGATTTTGTTCATCATGCACATAGAATAAATGAAGTTATTTGGTGCATAGCTCATCTCCCTCGACCAATTAATTAC-----TATAATATAATATAATATAATATACCGGATGGGCTTTTTGTGCCCTAGGGAACGGAACGGCTACTTCATGATACGAGAGGGAAGAGACTACACATGGATGATAAGAGATGCCCGACTTAATTGAGCCATTTACATAATATAACTAGTGGTCGCCTTCGAACCGAACTACAAGAGTTTTAAGTATCATAATGGGTCCTTGGTGCATAGTCTCTCTATCTCGTCAGGTTGACAAGGATGATTGATCGACCACGTCTGCGCTTAGATAGCGATGTGTCACTCAATGAATCGATCTATAACATAGAAATCACGTATATATAATCGAGGGGGTTGTGAGGATTTGGGTTCATTCAGGCCCCTAACGACCGCCAGCAAGTGTTTCATGCCGTTACGCACCTTTTTTTTTCATCGAGATTGGGTTGGTGTTCAGTGCCGTGGGTACAAGATCGAAAAGAATGCATTGGAATCGAGCTACTATGGTCAGTGCACTGTGAGATTGGAGATTCCGTAAGTAACTCAGTGAATGCTTTCTAAGATCTAAGAGGGGCTTTTTGATTTGTTTACTCAACTCGTAAAGGCAAAGAAAAAAGGGATCCGCCTCGAATCAAAACGTTCTTTCTTTTCTTTTTCTACGCTACGAGATTTCTTCTCTTATGAAATTTATAGTTTGATCGGGGGCGGTACACTTAACTTATAACTTATA-----------------------------------GGTATAAGAATAAGCTTAGATCTCATTTAGAGTGAAATATAAACGAAATAGAAGAAAATCAAAGAAGATATATCAAGGATTCGTTTTATTCTGAATCTTTCTACTGCCGATGGTCAGAATGTTACACCATACGGTTAGGCGTCCTATCTCGATCAGACACACACCATATTAGGGCGAAATCAACCGAACTTGAAGTCCCATGTTACGTTACGCTACCGCCACGAAATAACTACCTCTTTTCTTTTGGAAAGAACAGAACAAAGAGATGAAGACCCCGGCAAAGACCACTTTGAATGAGCAGGTTTCACGCTCAAAAGGATATTTCGTCAATAGATGGGGCAGAAGGAGAAAGAAAGCAAGCATTGGG
>GS14
TTCTCGTGTGTACCAGATTTATTTCACTGAGAGCCCCTCTGTAAAAGAGGAAAACAGCGACTAATTGATACTAAAGTAAAGCTGGACCCGATCGACCGACCCGTAGAATGGATTTTGTTCATCATGCACATAGAATAAATGAAGTTATTTGGTGCATAGCTCATCTCCCTCGACCAATTAATTAC-----TATAATATAATATAATATAATATACCGGATGGGCTTTTTGTGCCCTAGGGAACGGAACGGCTACTTCATGATACGAGAGGGAAGAGACTACACATGGATGATAAGAGATGCCCGACTTAATTGAGCCATTTACATAATATAACTAGTGGTCGCCTTCGAACCGAACTACAAGAGTTTTAAGTATCATAATGGGTCCTTGGTGCATAGTCTCTCTATCTCGTCAGGTTGACAAGGATGATTGATCGACCACGTCTGCGCTTAGATAGCGATGTGTCACTCAATGAATCGATCTATAACATAGAAATCACGTATATATAATCGAGGGGGTTGTGAGGATTTGGGTTCATTCAGGCCCCTAACGACCGCCAGCAAGTGTTTCATGCCGTTACGCACCTTTTTTTTTCATCGAGATTGGGTTGGTGTTCAGTGCCGTGGGTACAAGATCGAAAAGAATGCATTGGAATCGAGCTACTATGGTCAGTGCACTGTGAGATTGGAGATTCCGTAAGTAACTCAGTGAATGCTTTCTAAGATCTAAGAGGGGCTTTTTGATTTGTTTACTCAACTCGTAAAGGCAAAGAAAAAAGGGATCCGCCTCGAATCAAAACGTTCTTTCTTTTCTTTTTCTACGCTACGAGATTTCTTCTCTTATGAAATTTATAGTTTGATCGGGGGCGGTACACTTAACTTATAACTTATA-----------------------------------GGTATAAGAATAAGCTTAGATCTCATTTAGAGTGAAATATAAACGAAATAGAAGAAAATCAAAGAAGATATATCAAGGATTCGTTTTATTCTGAATCTTTCTACTGCCGATGGTCAGAATGTTACACCATACGGTTAGGCGTCCTATCTCGATCAGACACACACCATATTAGGGCGAAATCAACCGAACTTGAAGTCCCATGTTACGTTACGCTACCGCCACGAAATAACTACCTCTTTTCTTTTGGAAAGAACAGAACAAAGAGATGAAGACCCCGGCAAAGACCACTTTGAATGAGCAGGTTTCACGCTCAAAAGGATATTTCGTCAATAGATGGGGCAGAAGGAGAAAGAAAGCAAGCATTGGG
>HD01
TTCTCGTGTGTACCAGATTTATTTCACTGAGAGCCCCTCTGTAAAAGAGGAAAACAGCGACTAATTGATACTAAAGTAAAGCTGGACCCGATCGACCGACCCGTAGAATGGATTTTGTTCATCATGCACATAGAATAAATGAAGTTATTTGGTGCATAGCTCATCTCCCTCGACCAATTAATTAC----------TATAATATAATATAATATACCGGATGGGCTTTTTGTGCCCTAGGGAACGGAACGGCTACTTCATGATACGAGAGGGAAGAGACTACACATGGATGATAAGAGATGCCCGACTTAATTGAGCCATTTACATAATATAACTAGTGGTCGCCTTCGAACCGAACTACAAGAGTTTTAAGTATCATAATGGGTCCTTGGTGCATAGTCTCTCTATCTCGTCAGGTTGACAAGGATGATTGATCGACCACGTCTGCGCTTAGATAGCGATGTGTCACTCAATGAATCGATCTATAACATAGAAATCACGTATATATAATCGAGGGGGTTGTGAGGATTTGGGTTCATTCAGGCCCCTAACGACCGCCAGCAAGTGTTTCATGCCGTTACGCACCTTTTTTTTTCATCGAGATTGGGTTGGTGTTCAGTGCCGTGGGTACAAGATCGAAAAGAATGCATTGGAATCGAGCTACTATGGTCAGTGCACTGTGAGATTGGAGATTCCGTAAGTAACTCAGTG----CTTTCTAAGATCTAAGAGGGGCTTTTTGATTTGTTTACTCAACTCGTAAAGGCAAAGAAAAAAGGGATCCGCCTCGAATCAAAACGTTCTTTCTTTTCTTTTTCTACGCTACGAGATTTCTTCTCTTATGAAATTTATAGTTTGATCGGGGGCGGTACACTTAACTTATAACTTATAACTTATAACTTATAACTTATAACTTATAACTTATAGGTATAAGAATAAGCTTAGATCTCATTTAGAGTGAAATATAAACGAAATAGAAGAAAATCAAAGAAGATATATCAAGGATTCGTTTTATTCTGAATCTTTCTACTGCCGATGGTCAGAATGTTACACCATACGGTTAGGCGTCCTATCTCGATCAGACACACACCATATTAGGGCGAAATCAACCGAACTTGAAGTCCCATGTTACGTTACGCTACCACCACGAAATAACTACCTCTTTTCTTTTGGAAAGAACAGAACAAAGAGATGAAGACCCCGGCAAAGACCACTTTGAATGAGCAGGTTTCACGCTCAAAAGGATATTTCGTCAATAGATGGGGCAGAAGGAGAAAGAAAGCAAGCATTGGG
>HD02
TTCTCGTGTGTACCAGATTTATTTCACTGAGAGCCCCTCTGTAAAAGAGGAAAACAGCGACTAATTGATACTAAAGTAAAGCTGGACCCGATCGACCGACCCGTAGAATGGATTTTGTTCATCATGCACATAGAATAAATGAAGTTATTTGGTGCATAGCTCATCTCCCTCGACCAATTAATTAC----------TATAATATAATATAATATACCGGATGGGCTTTTTGTGCCCTAGGGAACGGAACGGCTACTTCATGATACGAGAGGGAAGAGACTACACATGGATGATAAGAGATGCCCGACTTAATTGAGCCATTTACATAATATAACTAGTGGTCGCCTTCGAACCGAACTACAAGAGTTTTAAGTATCATAATGGGTCCTTGGTGCATAGTCTCTCTATCTCGTCAGGTTGACAAGGATGATTGATCGACCACGTCTGCGCTTAGATAGCGATGTGTCACTCAATGAATCGATCTATAACATAGAAATCACGTATATATAATCGAGGGGGTTGTGAGGATTTGGGTTCATTCAGGCCCCTAACGACCGCCAGCAAGTGTTTCATGCCGTTACGCACCTTTTTTTTTCATCGAGATTGGGTTGGTGTTCAGTGCCGTGGGTACAAGATCGAAAAGAATGCATTGGAATCGAGCTACTATGGTCAGTGCACTGTGAGATTGGAGATTCCGTAAGTAACTCAGTG----CTTTCTAAGATCTAAGAGGGGCTTTTTGATTTGTTTACTCAACTCGTAAAGGCAAAGAAAAAAGGGATCCGCCTCGAATCAAAACGTTCTTTCTTTTCTTTTTCTACGCTACGAGATTTCTTCTCTTATGAAATTTATAGTTTGATCGGGGGCGGTACACTTAACTTATAACTTATAACTTATAACTTATAACTTATAACTTATAACTTATAGGTATAAGAATAAGCTTAGATCTCATTTAGAGTGAAATATAAACGAAATAGAAGAAAATCAAAGAAGATATATCAAGGATTCGTTTTATTCTGAATCTTTCTACTGCCGATGGTCAGAATGTTACACCATACGGTTAGGCGTCCTATCTCGATCAGACACACACCATATTAGGGCGAAATCAACCGAACTTGAAGTCCCATGTTACGTTACGCTACCACCACGAAATAACTACCTCTTTTCTTTTGGAAAGAACAGAACAAAGAGATGAAGACCCCGGCAAAGACCACTTTGAATGAGCAGGTTTCACGCTCAAAAGGATATTTCGTCAATAGATGGGGCAGAAGGAGAAAGAAAGCAAGCATTGGG
>HD03
TTCTCGTGTGTACCAGATTTATTTCACTGAGAGCCCCTCTGTAAAAGAGGAAAACAGCGACTAATTGATACTAAAGTAAAGCTGGACCCGATCGACCGACCCGTAGAATGGATTTTGTTCATCATGCACATAGAATAAATGAAGTTATTTGGTGCATAGCTCATCTCCCTCGACCAATTAATTAC----------TATAATATAATATAATATACCGGATGGGCTTTTTGTGCCCTAGGGAACGGAACGGCTACTTCATGATACGAGAGGGAAGAGACTACACATGGATGATAAGAGATGCCCGACTTAATTGAGCCATTTACATAATATAACTAGTGGTCGCCTTCGAACCGAACTACAAGAGTTTTAAGTATCATAATGGGTCCTTGGTGCATAGTCTCTCTATCTCGTCAGGTTGACAAGGATGATTGATCGACCACGTCTGCGCTTAGATAGCGATGTGTCACTCAATGAATCGATCTATAACATAGAAATCACGTATATATAATCGAGGGGGTTGTGAGGATTTGGGTTCATTCAGGCCCCTAACGACCGCCAGCAAGTGTTTCATGCCGTTACGCACCTTTTTTTTTCATCGAGATTGGGTTGGTGTTCAGTGCCGTGGGTACAAGATCGAAAAGAATGCATTGGAATCGAGCTACTATGGTCAGTGCACTGTGAGATTGGAGATTCCGTAAGTAACTCAGTG----CTTTCTAAGATCTAAGAGGGGCTTTTTGATTTGTTTACTCAACTCGTAAAGGCAAAGAAAAAAGGGATCCGCCTCGAATCAAAACGTTCTTTCTTTTCTTTTTCTACGCTACGAGATTTCTTCTCTTATGAAATTTATAGTTTGATCGGGGGCGGTACACTTAACTTATAACTTATAACTTATAACTTATAACTTATAACTTATAACTTATAGGTATAAGAATAAGCTTAGATCTCATTTAGAGTGAAATATAAACGAAATAGAAGAAAATCAAAGAAGATATATCAAGGATTCGTTTTATTCTGAATCTTTCTACTGCCGATGGTCAGAATGTTACACCATACGGTTAGGCGTCCTATCTCGATCAGACACACACCATATTAGGGCGAAATCAACCGAACTTGAAGTCCCATGTTACGTTACGCTACCACCACGAAATAACTACCTCTTTTCTTTTGGAAAGAACAGAACAAAGAGATGAAGACCCCGGCAAAGACCACTTTGAATGAGCAGGTTTCACGCTCAAAAGGATATTTCGTCAATAGATGGGGCAGAAGGAGAAAGAAAGCAAGCATTGGG
>HD04
TTCTCGTGTGTACCAGATTTATTTCACTGAGAGCCCCTCTGTAAAAGAGGAAAACAGCGACTAATTGATACTAAAGTAAAGCTGGACCCGATCGACCGACCCGTAGAATGGATTTTGTTCATCATGCACATAGAATAAATGAAGTTATTTGGTGCATAGCTCATCTCCCTCGACCAATTAATTAC----------TATAATATAATATAATATACCGGATGGGCTTTTTGTGCCCTAGGGAACGGAACGGCTACTTCATGATACGAGAGGGAAGAGACTACACATGGATGATAAGAGATGCCCGACTTAATTGAGCCATTTACATAATATAACTAGTGGTCGCCTTCGAACCGAACTACAAGAGTTTTAAGTATCATAATGGGTCCTTGGTGCATAGTCTCTCTATCTCGTCAGGTTGACAAGGATGATTGATCGACCACGTCTGCGCTTAGATAGCGATGTGTCACTCAATGAATCGATCTATAACATAGAAATCACGTATATATAATCGAGGGGGTTGTGAGGATTTGGGTTCATTCAGGCCCCTAACGACCGCCAGCAAGTGTTTCATGCCGTTACGCACCTTTTTTTTTCATCGAGATTGGGTTGGTGTTCAGTGCCGTGGGTACAAGATCGAAAAGAATGCATTGGAATCGAGCTACTATGGTCAGTGCACTGTGAGATTGGAGATTCCGTAAGTAACTCAGTG----CTTTCTAAGATCTAAGAGGGGCTTTTTGATTTGTTTACTCAACTCGTAAAGGCAAAGAAAAAAGGGATCCGCCTCGAATCAAAACGTTCTTTCTTTTCTTTTTCTACGCTACGAGATTTCTTCTCTTATGAAATTTATAGTTTGATCGGGGGCGGTACACTTAACTTATAACTTATAACTTATAACTTATAACTTATAACTTATAACTTATAGGTATAAGAATAAGCTTAGATCTCATTTAGAGTGAAATATAAACGAAATAGAAGAAAATCAAAGAAGATATATCAAGGATTCGTTTTATTCTGAATCTTTCTACTGCCGATGGTCAGAATGTTACACCATACGGTTAGGCGTCCTATCTCGATCAGACACACACCATATTAGGGCGAAATCAACCGAACTTGAAGTCCCATGTTACGTTACGCTACCACCACGAAATAACTACCTCTTTTCTTTTGGAAAGAACAGAACAAAGAGATGAAGACCCCGGCAAAGACCACTTTGAATGAGCAGGTTTCACGCTCAAAAGGATATTTCGTCAATAGATGGGGCAGAAGGAGAAAGAAAGCAAGCATTGGG
>HD05
TTCTCGTGTGTACCAGATTTATTTCACTGAGAGCCCCTCTGTAAAAGAGGAAAACAGCGACTAATTGATACTAAAGTAAAGCTGGACCCGATCGACCGACCCGTAGAATGGATTTTGTTCATCATGCACATAGAATAAATGAAGTTATTTGGTGCATAGCTCATCTCCCTCGACCAATTAATTAC----------TATAATATAATATAATATACCGGATGGGCTTTTTGTGCCCTAGGGAACGGAACGGCTACTTCATGATACGAGAGGGAAGAGACTACACATGGATGATAAGAGATGCCCGACTTAATTGAGCCATTTACATAATATAACTAGTGGTCGCCTTCGAACCGAACTACAAGAGTTTTAAGTATCATAATGGGTCCTTGGTGCATAGTCTCTCTATCTCGTCAGGTTGACAAGGATGATTGATCGACCACGTCTGCGCTTAGATAGCGATGTGTCACTCAATGAATCGATCTATAACATAGAAATCACGTATATATAATCGAGGGGGTTGTGAGGATTTGGGTTCATTCAGGCCCCTAACGACCGCCAGCAAGTGTTTCATGCCGTTACGCACCTTTTTTTTTCATCGAGATTGGGTTGGTGTTCAGTGCCGTGGGTACAAGATCGAAAAGAATGCATTGGAATCGAGCTACTATGGTCAGTGCACTGTGAGATTGGAGATTCCGTAAGTAACTCAGTG----CTTTCTAAGATCTAAGAGGGGCTTTTTGATTTGTTTACTCAACTCGTAAAGGCAAAGAAAAAAGGGATCCGCCTCGAATCAAAACGTTCTTTCTTTTCTTTTTCTACGCTACGAGATTTCTTCTCTTATGAAATTTATAGTTTGATCGGGGGCGGTACACTTAACTTATAACTTATAACTTATAACTTATAACTTATAACTTATAACTTATAGGTATAAGAATAAGCTTAGATCTCATTTAGAGTGAAATATAAACGAAATAGAAGAAAATCAAAGAAGATATATCAAGGATTCGTTTTATTCTGAATCTTTCTACTGCCGATGGTCAGAATGTTACACCATACGGTTAGGCGTCCTATCTCGATCAGACACACACCATATTAGGGCGAAATCAACCGAACTTGAAGTCCCATGTTACGTTACGCTACCACCACGAAATAACTACCTCTTTTCTTTTGGAAAGAACAGAACAAAGAGATGAAGACCCCGGCAAAGACCACTTTGAATGAGCAGGTTTCACGCTCAAAAGGATATTTCGTCAATAGATGGGGCAGAAGGAGAAAGAAAGCAAGCATTGGG
>HD06
TTCTCGTGTGTACCAGATTTATTTCACTGAGAGCCCCTCTGTAAAAGAGGAAAACAGCGACTAATTGATACTAAAGTAAAGCTGGACCCGATCGACCGACCCGTAGAATGGATTTTGTTCATCATGCACATAGAATAAATGAAGTTATTTGGTGCATAGCTCATCTCCCTCGACCAATTAATTAC----------TATAATATAATATAATATACCGGATGGGCTTTTTGTGCCCTAGGGAACGGAACGGCTACTTCATGATACGAGAGGGAAGAGACTACACATGGATGATAAGAGATGCCCGACTTAATTGAGCCATTTACATAATATAACTAGTGGTCGCCTTCGAACCGAACTACAAGAGTTTTAAGTATCATAATGGGTCCTTGGTGCATAGTCTCTCTATCTCGTCAGGTTGACAAGGATGATTGATCGACCACGTCTGCGCTTAGATAGCGATGTGTCACTCAATGAATCGATCTATAACATAGAAATCACGTATATATAATCGAGGGGGTTGTGAGGATTTGGGTTCATTCAGGCCCCTAACGACCGCCAGCAAGTGTTTCATGCCGTTACGCACCTTTTTTTTTCATCGAGATTGGGTTGGTGTTCAGTGCCGTGGGTACAAGATCGAAAAGAATGCATTGGAATCGAGCTACTATGGTCAGTGCACTGTGAGATTGGAGATTCCGTAAGTAACTCAGTG----CTTTCTAAGATCTAAGAGGGGCTTTTTGATTTGTTTACTCAACTCGTAAAGGCAAAGAAAAAAGGGATCCGCCTCGAATCAAAACGTTCTTTCTTTTCTTTTTCTACGCTACGAGATTTCTTCTCTTATGAAATTTATAGTTTGATCGGGGGCGGTACACTTAACTTATAACTTATAACTTATAACTTATAACTTATAACTTATAACTTATAGGTATAAGAATAAGCTTAGATCTCATTTAGAGTGAAATATAAACGAAATAGAAGAAAATCAAAGAAGATATATCAAGGATTCGTTTTATTCTGAATCTTTCTACTGCCGATGGTCAGAATGTTACACCATACGGTTAGGCGTCCTATCTCGATCAGACACACACCATATTAGGGCGAAATCAACCGAACTTGAAGTCCCATGTTACGTTACGCTACCACCACGAAATAACTACCTCTTTTCTTTTGGAAAGAACAGAACAAAGAGATGAAGACCCCGGCAAAGACCACTTTGAATGAGCAGGTTTCACGCTCAAAAGGATATTTCGTCAATAGATGGGGCAGAAGGAGAAAGAAAGCAAGCATTGGG
>HD07
TTCTCGTGTGTACCAGATTTATTTCACTGAGAGCCCCTCTGTAAAAGAGGAAAACAGCGACTAATTGATACTAAAGTAAAGCTGGACCCGATCGACCGACCCGTAGAATGGATTTTGTTCATCATGCACATAGAATAAATGAAGTTATTTGGTGCATAGCTCATCTCCCTCGACCAATTAATTAC----------TATAATATAATATAATATACCGGATGGGCTTTTTGTGCCCTAGGGAACGGAACGGCTACTTCATGATACGAGAGGGAAGAGACTACACATGGATGATAAGAGATGCCCGACTTAATTGAGCCATTTACATAATATAACTAGTGGTCGCCTTCGAACCGAACTACAAGAGTTTTAAGTATCATAATGGGTCCTTGGTGCATAGTCTCTCTATCTCGTCAGGTTGACAAGGATGATTGATCGACCACGTCTGCGCTTAGATAGCGATGTGTCACTCAATGAATCGATCTATAACATAGAAATCACGTATATATAATCGAGGGGGTTGTGAGGATTTGGGTTCATTCAGGCCCCTAACGACCGCCAGCAAGTGTTTCATGCCGTTACGCACCTTTTTTTTTCATCGAGATTGGGTTGGTGTTCAGTGCCGTGGGTACAAGATCGAAAAGAATGCATTGGAATCGAGCTACTATGGTCAGTGCACTGTGAGATTGGAGATTCCGTAAGTAACTCAGTG----CTTTCTAAGATCTAAGAGGGGCTTTTTGATTTGTTTACTCAACTCGTAAAGGCAAAGAAAAAAGGGATCCGCCTCGAATCAAAACGTTCTTTCTTTTCTTTTTCTACGCTACGAGATTTCTTCTCTTATGAAATTTATAGTTTGATCGGGGGCGGTACACTTAACTTATAACTTATAACTTATAACTTATAACTTATAACTTATAACTTATAGGTATAAGAATAAGCTTAGATCTCATTTAGAGTGAAATATAAACGAAATAGAAGAAAATCAAAGAAGATATATCAAGGATTCGTTTTATTCTGAATCTTTCTACTGCCGATGGTCAGAATGTTACACCATACGGTTAGGCGTCCTATCTCGATCAGACACACACCATATTAGGGCGAAATCAACCGAACTTGAAGTCCCATGTTACGTTACGCTACCACCACGAAATAACTACCTCTTTTCTTTTGGAAAGAACAGAACAAAGAGATGAAGACCCCGGCAAAGACCACTTTGAATGAGCAGGTTTCACGCTCAAAAGGATATTTCGTCAATAGATGGGGCAGAAGGAGAAAGAAAGCAAGCATTGGG
>HD08
TTCTCGTGTGTACCAGATTTATTTCACTGAGAGCCCCTCTGTAAAAGAGGAAAACAGCGACTAATTGATACTAAAGTAAAGCTGGACCCGATCGACCGACCCGTAGAATGGATTTTGTTCATCATGCACATAGAATAAATGAAGTTATTTGGTGCATAGCTCATCTCCCTCGACCAATTAATTAC----------TATAATATAATATAATATACCGGATGGGCTTTTTGTGCCCTAGGGAACGGAACGGCTACTTCATGATACGAGAGGGAAGAGACTACACATGGATGATAAGAGATGCCCGACTTAATTGAGCCATTTACATAATATAACTAGTGGTCGCCTTCGAACCGAACTACAAGAGTTTTAAGTATCATAATGGGTCCTTGGTGCATAGTCTCTCTATCTCGTCAGGTTGACAAGGATGATTGATCGACCACGTCTGCGCTTAGATAGCGATGTGTCACTCAATGAATCGATCTATAACATAGAAATCACGTATATATAATCGAGGGGGTTGTGAGGATTTGGGTTCATTCAGGCCCCTAACGACCGCCAGCAAGTGTTTCATGCCGTTACGCACCTTTTTTTTTCATCGAGATTGGGTTGGTGTTCAGTGCCGTGGGTACAAGATCGAAAAGAATGCATTGGAATCGAGCTACTATGGTCAGTGCACTGTGAGATTGGAGATTCCGTAAGTAACTCAGTG----CTTTCTAAGATCTAAGAGGGGCTTTTTGATTTGTTTACTCAACTCGTAAAGGCAAAGAAAAAAGGGATCCGCCTCGAATCAAAACGTTCTTTCTTTTCTTTTTCTACGCTACGAGATTTCTTCTCTTATGAAATTTATAGTTTGATCGGGGGCGGTACACTTAACTTATAACTTATAACTTATAACTTATAACTTATAACTTATAACTTATAGGTATAAGAATAAGCTTAGATCTCATTTAGAGTGAAATATAAACGAAATAGAAGAAAATCAAAGAAGATATATCAAGGATTCGTTTTATTCTGAATCTTTCTACTGCCGATGGTCAGAATGTTACACCATACGGTTAGGCGTCCTATCTCGATCAGACACACACCATATTAGGGCGAAATCAACCGAACTTGAAGTCCCATGTTACGTTACGCTACCACCACGAAATAACTACCTCTTTTCTTTTGGAAAGAACAGAACAAAGAGATGAAGACCCCGGCAAAGACCACTTTGAATGAGCAGGTTTCACGCTCAAAAGGATATTTCGTCAATAGATGGGGCAGAAGGAGAAAGAAAGCAAGCATTGGG
>HD09
TTCTCGTGTGTACCAGATTTATTTCACTGAGAGCCCCTCTGTAAAAGAGGAAAACAGCGACTAATTGATACTAAAGTAAAGCTGGACCCGATCGACCGACCCGTAGAATGGATTTTGTTCATCATGCACATAGAATAAATGAAGTTATTTGGTGCATAGCTCATCTCCCTCGACCAATTAATTAC----------TATAATATAATATAATATACCGGATGGGCTTTTTGTGCCCTAGGGAACGGAACGGCTACTTCATGATACGAGAGGGAAGAGACTACACATGGATGATAAGAGATGCCCGACTTAATTGAGCCATTTACATAATATAACTAGTGGTCGCCTTCGAACCGAACTACAAGAGTTTTAAGTATCATAATGGGTCCTTGGTGCATAGTCTCTCTATCTCGTCAGGTTGACAAGGATGATTGATCGACCACGTCTGCGCTTAGATAGCGATGTGTCACTCAATGAATCGATCTATAACATAGAAATCACGTATATATAATCGAGGGGGTTGTGAGGATTTGGGTTCATTCAGGCCCCTAACGACCGCCAGCAAGTGTTTCATGCCGTTACGCACCTTTTTTTTTCATCGAGATTGGGTTGGTGTTCAGTGCCGTGGGTACAAGATCGAAAAGAATGCATTGGAATCGAGCTACTATGGTCAGTGCACTGTGAGATTGGAGATTCCGTAAGTAACTCAGTG----CTTTCTAAGATCTAAGAGGGGCTTTTTGATTTGTTTACTCAACTCGTAAAGGCAAAGAAAAAAGGGATCCGCCTCGAATCAAAACGTTCTTTCTTTTCTTTTTCTACGCTACGAGATTTCTTCTCTTATGAAATTTATAGTTTGATCGGGGGCGGTACACTTAACTTATAACTTATAACTTATAACTTATAACTTATAACTTATAACTTATAGGTATAAGAATAAGCTTAGATCTCATTTAGAGTGAAATATAAACGAAATAGAAGAAAATCAAAGAAGATATATCAAGGATTCGTTTTATTCTGAATCTTTCTACTGCCGATGGTCAGAATGTTACACCATACGGTTAGGCGTCCTATCTCGATCAGACACACACCATATTAGGGCGAAATCAACCGAACTTGAAGTCCCATGTTACGTTACGCTACCACCACGAAATAACTACCTCTTTTCTTTTGGAAAGAACAGAACAAAGAGATGAAGACCCCGGCAAAGACCACTTTGAATGAGCAGGTTTCACGCTCAAAAGGATATTTCGTCAATAGATGGGGCAGAAGGAGAAAGAAAGCAAGCATTGGG
>HD10
TTCTCGTGTGTACCAGATTTATTTCACTGAGAGCCCCTCTGTAAAAGAGGAAAACAGCGACTAATTGATACTAAAGTAAAGCTGGACCCGATCGACCGACCCGTAGAATGGATTTTGTTCATCATGCACATAGAATAAATGAAGTTATTTGGTGCATAGCTCATCTCCCTCGACCAATTAATTAC----------TATAATATAATATAATATACCGGATGGGCTTTTTGTGCCCTAGGGAACGGAACGGCTACTTCATGATACGAGAGGGAAGAGACTACACATGGATGATAAGAGATGCCCGACTTAATTGAGCCATTTACATAATATAACTAGTGGTCGCCTTCGAACCGAACTACAAGAGTTTTAAGTATCATAATGGGTCCTTGGTGCATAGTCTCTCTATCTCGTCAGGTTGACAAGGATGATTGATCGACCACGTCTGCGCTTAGATAGCGATGTGTCACTCAATGAATCGATCTATAACATAGAAATCACGTATATATAATCGAGGGGGTTGTGAGGATTTGGGTTCATTCAGGCCCCTAACGACCGCCAGCAAGTGTTTCATGCCGTTACGCACCTTTTTTTTTCATCGAGATTGGGTTGGTGTTCAGTGCCGTGGGTACAAGATCGAAAAGAATGCATTGGAATCGAGCTACTATGGTCAGTGCACTGTGAGATTGGAGATTCCGTAAGTAACTCAGTG----CTTTCTAAGATCTAAGAGGGGCTTTTTGATTTGTTTACTCAACTCGTAAAGGCAAAGAAAAAAGGGATCCGCCTCGAATCAAAACGTTCTTTCTTTTCTTTTTCTACGCTACGAGATTTCTTCTCTTATGAAATTTATAGTTTGATCGGGGGCGGTACACTTAACTTATAACTTATAACTTATAACTTATAACTTATAACTTATAACTTATAGGTATAAGAATAAGCTTAGATCTCATTTAGAGTGAAATATAAACGAAATAGAAGAAAATCAAAGAAGATATATCAAGGATTCGTTTTATTCTGAATCTTTCTACTGCCGATGGTCAGAATGTTACACCATACGGTTAGGCGTCCTATCTCGATCAGACACACACCATATTAGGGCGAAATCAACCGAACTTGAAGTCCCATGTTACGTTACGCTACCACCACGAAATAACTACCTCTTTTCTTTTGGAAAGAACAGAACAAAGAGATGAAGACCCCGGCAAAGACCACTTTGAATGAGCAGGTTTCACGCTCAAAAGGATATTTCGTCAATAGATGGGGCAGAAGGAGAAAGAAAGCAAGCATTGGG
>HD11
TTCTCGTGTGTACCAGATTTATTTCACTGAGAGCCCCTCTGTAAAAGAGGAAAACAGCGACTAATTGATACTAAAGTAAAGCTGGACCCGATCGACCGACCCGTAGAATGGATTTTGTTCATCATGCACATAGAATAAATGAAGTTATTTGGTGCATAGCTCATCTCCCTCGACCAATTAATTAC----------TATAATATAATATAATATACCGGATGGGCTTTTTGTGCCCTAGGGAACGGAACGGCTACTTCATGATACGAGAGGGAAGAGACTACACATGGATGATAAGAGATGCCCGACTTAATTGAGCCATTTACATAATATAACTAGTGGTCGCCTTCGAACCGAACTACAAGAGTTTTAAGTATCATAATGGGTCCTTGGTGCATAGTCTCTCTATCTCGTCAGGTTGACAAGGATGATTGATCGACCACGTCTGCGCTTAGATAGCGATGTGTCACTCAATGAATCGATCTATAACATAGAAATCACGTATATATAATCGAGGGGGTTGTGAGGATTTGGGTTCATTCAGGCCCCTAACGACCGCCAGCAAGTGTTTCATGCCGTTACGCACCTTTTTTTTTCATCGAGATTGGGTTGGTGTTCAGTGCCGTGGGTACAAGATCGAAAAGAATGCATTGGAATCGAGCTACTATGGTCAGTGCACTGTGAGATTGGAGATTCCGTAAGTAACTCAGTG----CTTTCTAAGATCTAAGAGGGGCTTTTTGATTTGTTTACTCAACTCGTAAAGGCAAAGAAAAAAGGGATCCGCCTCGAATCAAAACGTTCTTTCTTTTCTTTTTCTACGCTACGAGATTTCTTCTCTTATGAAATTTATAGTTTGATCGGGGGCGGTACACTTAACTTATAACTTATAACTTATAACTTATAACTTATAACTTATAACTTATAGGTATAAGAATAAGCTTAGATCTCATTTAGAGTGAAATATAAACGAAATAGAAGAAAATCAAAGAAGATATATCAAGGATTCGTTTTATTCTGAATCTTTCTACTGCCGATGGTCAGAATGTTACACCATACGGTTAGGCGTCCTATCTCGATCAGACACACACCATATTAGGGCGAAATCAACCGAACTTGAAGTCCCATGTTACGTTACGCTACCACCACGAAATAACTACCTCTTTTCTTTTGGAAAGAACAGAACAAAGAGATGAAGACCCCGGCAAAGACCACTTTGAATGAGCAGGTTTCACGCTCAAAAGGATATTTCGTCAATAGATGGGGCAGAAGGAGAAAGAAAGCAAGCATTGGG
>HD12
TTCTCGTGTGTACCAGATTTATTTCACTGAGAGCCCCTCTGTAAAAGAGGAAAACAGCGACTAATTGATACTAAAGTAAAGCTGGACCCGATCGACCGACCCGTAGAATGGATTTTGTTCATCATGCACATAGAATAAATGAAGTTATTTGGTGCATAGCTCATCTCCCTCGACCAATTAATTAC----------TATAATATAATATAATATACCGGATGGGCTTTTTGTGCCCTAGGGAACGGAACGGCTACTTCATGATACGAGAGGGAAGAGACTACACATGGATGATAAGAGATGCCCGACTTAATTGAGCCATTTACATAATATAACTAGTGGTCGCCTTCGAACCGAACTACAAGAGTTTTAAGTATCATAATGGGTCCTTGGTGCATAGTCTCTCTATCTCGTCAGGTTGACAAGGATGATTGATCGACCACGTCTGCGCTTAGATAGCGATGTGTCACTCAATGAATCGATCTATAACATAGAAATCACGTATATATAATCGAGGGGGTTGTGAGGATTTGGGTTCATTCAGGCCCCTAACGACCGCCAGCAAGTGTTTCATGCCGTTACGCACCTTTTTTTTTCATCGAGATTGGGTTGGTGTTCAGTGCCGTGGGTACAAGATCGAAAAGAATGCATTGGAATCGAGCTACTATGGTCAGTGCACTGTGAGATTGGAGATTCCGTAAGTAACTCAGTG----CTTTCTAAGATCTAAGAGGGGCTTTTTGATTTGTTTACTCAACTCGTAAAGGCAAAGAAAAAAGGGATCCGCCTCGAATCAAAACGTTCTTTCTTTTCTTTTTCTACGCTACGAGATTTCTTCTCTTATGAAATTTATAGTTTGATCGGGGGCGGTACACTTAACTTATAACTTATAACTTATAACTTATAACTTATAACTTATAACTTATAGGTATAAGAATAAGCTTAGATCTCATTTAGAGTGAAATATAAACGAAATAGAAGAAAATCAAAGAAGATATATCAAGGATTCGTTTTATTCTGAATCTTTCTACTGCCGATGGTCAGAATGTTACACCATACGGTTAGGCGTCCTATCTCGATCAGACACACACCATATTAGGGCGAAATCAACCGAACTTGAAGTCCCATGTTACGTTACGCTACCACCACGAAATAACTACCTCTTTTCTTTTGGAAAGAACAGAACAAAGAGATGAAGACCCCGGCAAAGACCACTTTGAATGAGCAGGTTTCACGCTCAAAAGGATATTTCGTCAATAGATGGGGCAGAAGGAGAAAGAAAGCAAGCATTGGG
>HD13
TTCTCGTGTGTACCAGATTTATTTCACTGAGAGCCCCTCTGTAAAAGAGGAAAACAGCGACTAATTGATACTAAAGTAAAGCTGGACCCGATCGACCGACCCGTAGAATGGATTTTGTTCATCATGCACATAGAATAAATGAAGTTATTTGGTGCATAGCTCATCTCCCTCGACCAATTAATTAC----------TATAATATAATATAATATACCGGATGGGCTTTTTGTGCCCTAGGGAACGGAACGGCTACTTCATGATACGAGAGGGAAGAGACTACACATGGATGATAAGAGATGCCCGACTTAATTGAGCCATTTACATAATATAACTAGTGGTCGCCTTCGAACCGAACTACAAGAGTTTTAAGTATCATAATGGGTCCTTGGTGCATAGTCTCTCTATCTCGTCAGGTTGACAAGGATGATTGATCGACCACGTCTGCGCTTAGATAGCGATGTGTCACTCAATGAATCGATCTATAACATAGAAATCACGTATATATAATCGAGGGGGTTGTGAGGATTTGGGTTCATTCAGGCCCCTAACGACCGCCAGCAAGTGTTTCATGCCGTTACGCACCTTTTTTTTTCATCGAGATTGGGTTGGTGTTCAGTGCCGTGGGTACAAGATCGAAAAGAATGCATTGGAATCGAGCTACTATGGTCAGTGCACTGTGAGATTGGAGATTCCGTAAGTAACTCAGTG----CTTTCTAAGATCTAAGAGGGGCTTTTTGATTTGTTTACTCAACTCGTAAAGGCAAAGAAAAAAGGGATCCGCCTCGAATCAAAACGTTCTTTCTTTTCTTTTTCTACGCTACGAGATTTCTTCTCTTATGAAATTTATAGTTTGATCGGGGGCGGTACACTTAACTTATAACTTATAACTTATAACTTATAACTTATAACTTATAACTTATAGGTATAAGAATAAGCTTAGATCTCATTTAGAGTGAAATATAAACGAAATAGAAGAAAATCAAAGAAGATATATCAAGGATTCGTTTTATTCTGAATCTTTCTACTGCCGATGGTCAGAATGTTACACCATACGGTTAGGCGTCCTATCTCGATCAGACACACACCATATTAGGGCGAAATCAACCGAACTTGAAGTCCCATGTTACGTTACGCTACCACCACGAAATAACTACCTCTTTTCTTTTGGAAAGAACAGAACAAAGAGATGAAGACCCCGGCAAAGACCACTTTGAATGAGCAGGTTTCACGCTCAAAAGGATATTTCGTCAATAGATGGGGCAGAAGGAGAAAGAAAGCAAGCATTGGG
>HD14
TTCTCGTGTGTACCAGATTTATTTCACTGAGAGCCCCTCTGTAAAAGAGGAAAACAGCGACTAATTGATACTAAAGTAAAGCTGGACCCGATCGACCGACCCGTAGAATGGATTTTGTTCATCATGCACATAGAATAAATGAAGTTATTTGGTGCATAGCTCATCTCCCTCGACCAATTAATTAC----------TATAATATAATATAATATACCGGATGGGCTTTTTGTGCCCTAGGGAACGGAACGGCTACTTCATGATACGAGAGGGAAGAGACTACACATGGATGATAAGAGATGCCCGACTTAATTGAGCCATTTACATAATATAACTAGTGGTCGCCTTCGAACCGAACTACAAGAGTTTTAAGTATCATAATGGGTCCTTGGTGCATAGTCTCTCTATCTCGTCAGGTTGACAAGGATGATTGATCGACCACGTCTGCGCTTAGATAGCGATGTGTCACTCAATGAATCGATCTATAACATAGAAATCACGTATATATAATCGAGGGGGTTGTGAGGATTTGGGTTCATTCAGGCCCCTAACGACCGCCAGCAAGTGTTTCATGCCGTTACGCACCTTTTTTTTTCATCGAGATTGGGTTGGTGTTCAGTGCCGTGGGTACAAGATCGAAAAGAATGCATTGGAATCGAGCTACTATGGTCAGTGCACTGTGAGATTGGAGATTCCGTAAGTAACTCAGTG----CTTTCTAAGATCTAAGAGGGGCTTTTTGATTTGTTTACTCAACTCGTAAAGGCAAAGAAAAAAGGGATCCGCCTCGAATCAAAACGTTCTTTCTTTTCTTTTTCTACGCTACGAGATTTCTTCTCTTATGAAATTTATAGTTTGATCGGGGGCGGTACACTTAACTTATAACTTATAACTTATAACTTATAACTTATAACTTATAACTTATAGGTATAAGAATAAGCTTAGATCTCATTTAGAGTGAAATATAAACGAAATAGAAGAAAATCAAAGAAGATATATCAAGGATTCGTTTTATTCTGAATCTTTCTACTGCCGATGGTCAGAATGTTACACCATACGGTTAGGCGTCCTATCTCGATCAGACACACACCATATTAGGGCGAAATCAACCGAACTTGAAGTCCCATGTTACGTTACGCTACCACCACGAAATAACTACCTCTTTTCTTTTGGAAAGAACAGAACAAAGAGATGAAGACCCCGGCAAAGACCACTTTGAATGAGCAGGTTTCACGCTCAAAAGGATATTTCGTCAATAGATGGGGCAGAAGGAGAAAGAAAGCAAGCATTGGG
>HD15
TTCTCGTGTGTACCAGATTTATTTCACTGAGAGCCCCTCTGTAAAAGAGGAAAACAGCGACTAATTGATACTAAAGTAAAGCTGGACCCGATCGACCGACCCGTAGAATGGATTTTGTTCATCATGCACATAGAATAAATGAAGTTATTTGGTGCATAGCTCATCTCCCTCGACCAATTAATTAC----------TATAATATAATATAATATACCGGATGGGCTTTTTGTGCCCTAGGGAACGGAACGGCTACTTCATGATACGAGAGGGAAGAGACTACACATGGATGATAAGAGATGCCCGACTTAATTGAGCCATTTACATAATATAACTAGTGGTCGCCTTCGAACCGAACTACAAGAGTTTTAAGTATCATAATGGGTCCTTGGTGCATAGTCTCTCTATCTCGTCAGGTTGACAAGGATGATTGATCGACCACGTCTGCGCTTAGATAGCGATGTGTCACTCAATGAATCGATCTATAACATAGAAATCACGTATATATAATCGAGGGGGTTGTGAGGATTTGGGTTCATTCAGGCCCCTAACGACCGCCAGCAAGTGTTTCATGCCGTTACGCACCTTTTTTTTTCATCGAGATTGGGTTGGTGTTCAGTGCCGTGGGTACAAGATCGAAAAGAATGCATTGGAATCGAGCTACTATGGTCAGTGCACTGTGAGATTGGAGATTCCGTAAGTAACTCAGTG----CTTTCTAAGATCTAAGAGGGGCTTTTTGATTTGTTTACTCAACTCGTAAAGGCAAAGAAAAAAGGGATCCGCCTCGAATCAAAACGTTCTTTCTTTTCTTTTTCTACGCTACGAGATTTCTTCTCTTATGAAATTTATAGTTTGATCGGGGGCGGTACACTTAACTTATAACTTATAACTTATAACTTATAACTTATAACTTATAACTTATAGGTATAAGAATAAGCTTAGATCTCATTTAGAGTGAAATATAAACGAAATAGAAGAAAATCAAAGAAGATATATCAAGGATTCGTTTTATTCTGAATCTTTCTACTGCCGATGGTCAGAATGTTACACCATACGGTTAGGCGTCCTATCTCGATCAGACACACACCATATTAGGGCGAAATCAACCGAACTTGAAGTCCCATGTTACGTTACGCTACCACCACGAAATAACTACCTCTTTTCTTTTGGAAAGAACAGAACAAAGAGATGAAGACCCCGGCAAAGACCACTTTGAATGAGCAGGTTTCACGCTCAAAAGGATATTTCGTCAATAGATGGGGCAGAAGGAGAAAGAAAGCAAGCATTGGG
>HD16
TTCTCGTGTGTACCAGATTTATTTCACTGAGAGCCCCTCTGTAAAAGAGGAAAACAGCGACTAATTGATACTAAAGTAAAGCTGGACCCGATCGACCGACCCGTAGAATGGATTTTGTTCATCATGCACATAGAATAAATGAAGTTATTTGGTGCATAGCTCATCTCCCTCGACCAATTAATTAC----------TATAATATAATATAATATACCGGATGGGCTTTTTGTGCCCTAGGGAACGGAACGGCTACTTCATGATACGAGAGGGAAGAGACTACACATGGATGATAAGAGATGCCCGACTTAATTGAGCCATTTACATAATATAACTAGTGGTCGCCTTCGAACCGAACTACAAGAGTTTTAAGTATCATAATGGGTCCTTGGTGCATAGTCTCTCTATCTCGTCAGGTTGACAAGGATGATTGATCGACCACGTCTGCGCTTAGATAGCGATGTGTCACTCAATGAATCGATCTATAACATAGAAATCACGTATATATAATCGAGGGGGTTGTGAGGATTTGGGTTCATTCAGGCCCCTAACGACCGCCAGCAAGTGTTTCATGCCGTTACGCACCTTTTTTTTTCATCGAGATTGGGTTGGTGTTCAGTGCCGTGGGTACAAGATCGAAAAGAATGCATTGGAATCGAGCTACTATGGTCAGTGCACTGTGAGATTGGAGATTCCGTAAGTAACTCAGTG----CTTTCTAAGATCTAAGAGGGGCTTTTTGATTTGTTTACTCAACTCGTAAAGGCAAAGAAAAAAGGGATCCGCCTCGAATCAAAACGTTCTTTCTTTTCTTTTTCTACGCTACGAGATTTCTTCTCTTATGAAATTTATAGTTTGATCGGGGGCGGTACACTTAACTTATAACTTATAACTTATAACTTATAACTTATAACTTATAACTTATAGGTATAAGAATAAGCTTAGATCTCATTTAGAGTGAAATATAAACGAAATAGAAGAAAATCAAAGAAGATATATCAAGGATTCGTTTTATTCTGAATCTTTCTACTGCCGATGGTCAGAATGTTACACCATACGGTTAGGCGTCCTATCTCGATCAGACACACACCATATTAGGGCGAAATCAACCGAACTTGAAGTCCCATGTTACGTTACGCTACCACCACGAAATAACTACCTCTTTTCTTTTGGAAAGAACAGAACAAAGAGATGAAGACCCCGGCAAAGACCACTTTGAATGAGCAGGTTTCACGCTCAAAAGGATATTTCGTCAATAGATGGGGCAGAAGGAGAAAGAAAGCAAGCATTGGG
>HD17
TTCTCGTGTGTACCAGATTTATTTCACTGAGAGCCCCTCTGTAAAAGAGGAAAACAGCGACTAATTGATACTAAAGTAAAGCTGGACCCGATCGACCGACCCGTAGAATGGATTTTGTTCATCATGCACATAGAATAAATGAAGTTATTTGGTGCATAGCTCATCTCCCTCGACCAATTAATTAC----------TATAATATAATATAATATACCGGATGGGCTTTTTGTGCCCTAGGGAACGGAACGGCTACTTCATGATACGAGAGGGAAGAGACTACACATGGATGATAAGAGATGCCCGACTTAATTGAGCCATTTACATAATATAACTAGTGGTCGCCTTCGAACCGAACTACAAGAGTTTTAAGTATCATAATGGGTCCTTGGTGCATAGTCTCTCTATCTCGTCAGGTTGACAAGGATGATTGATCGACCACGTCTGCGCTTAGATAGCGATGTGTCACTCAATGAATCGATCTATAACATAGAAATCACGTATATATAATCGAGGGGGTTGTGAGGATTTGGGTTCATTCAGGCCCCTAACGACCGCCAGCAAGTGTTTCATGCCGTTACGCACCTTTTTTTTTCATCGAGATTGGGTTGGTGTTCAGTGCCGTGGGTACAAGATCGAAAAGAATGCATTGGAATCGAGCTACTATGGTCAGTGCACTGTGAGATTGGAGATTCCGTAAGTAACTCAGTG----CTTTCTAAGATCTAAGAGGGGCTTTTTGATTTGTTTACTCAACTCGTAAAGGCAAAGAAAAAAGGGATCCGCCTCGAATCAAAACGTTCTTTCTTTTCTTTTTCTACGCTACGAGATTTCTTCTCTTATGAAATTTATAGTTTGATCGGGGGCGGTACACTTAACTTATAACTTATAACTTATAACTTATAACTTATAACTTATAACTTATAGGTATAAGAATAAGCTTAGATCTCATTTAGAGTGAAATATAAACGAAATAGAAGAAAATCAAAGAAGATATATCAAGGATTCGTTTTATTCTGAATCTTTCTACTGCCGATGGTCAGAATGTTACACCATACGGTTAGGCGTCCTATCTCGATCAGACACACACCATATTAGGGCGAAATCAACCGAACTTGAAGTCCCATGTTACGTTACGCTACCACCACGAAATAACTACCTCTTTTCTTTTGGAAAGAACAGAACAAAGAGATGAAGACCCCGGCAAAGACCACTTTGAATGAGCAGGTTTCACGCTCAAAAGGATATTTCGTCAATAGATGGGGCAGAAGGAGAAAGAAAGCAAGCATTGGG
>HD18
TTCTCGTGTGTACCAGATTTATTTCACTGAGAGCCCCTCTGTAAAAGAGGAAAACAGCGACTAATTGATACTAAAGTAAAGCTGGACCCGATCGACCGACCCGTAGAATGGATTTTGTTCATCATGCACATAGAATAAATGAAGTTATTTGGTGCATAGCTCATCTCCCTCGACCAATTAATTAC----------TATAATATAATATAATATACCGGATGGGCTTTTTGTGCCCTAGGGAACGGAACGGCTACTTCATGATACGAGAGGGAAGAGACTACACATGGATGATAAGAGATGCCCGACTTAATTGAGCCATTTACATAATATAACTAGTGGTCGCCTTCGAACCGAACTACAAGAGTTTTAAGTATCATAATGGGTCCTTGGTGCATAGTCTCTCTATCTCGTCAGGTTGACAAGGATGATTGATCGACCACGTCTGCGCTTAGATAGCGATGTGTCACTCAATGAATCGATCTATAACATAGAAATCACGTATATATAATCGAGGGGGTTGTGAGGATTTGGGTTCATTCAGGCCCCTAACGACCGCCAGCAAGTGTTTCATGCCGTTACGCACCTTTTTTTTTCATCGAGATTGGGTTGGTGTTCAGTGCCGTGGGTACAAGATCGAAAAGAATGCATTGGAATCGAGCTACTATGGTCAGTGCACTGTGAGATTGGAGATTCCGTAAGTAACTCAGTG----CTTTCTAAGATCTAAGAGGGGCTTTTTGATTTGTTTACTCAACTCGTAAAGGCAAAGAAAAAAGGGATCCGCCTCGAATCAAAACGTTCTTTCTTTTCTTTTTCTACGCTACGAGATTTCTTCTCTTATGAAATTTATAGTTTGATCGGGGGCGGTACACTTAACTTATAACTTATAACTTATAACTTATAACTTATAACTTATAACTTATAGGTATAAGAATAAGCTTAGATCTCATTTAGAGTGAAATATAAACGAAATAGAAGAAAATCAAAGAAGATATATCAAGGATTCGTTTTATTCTGAATCTTTCTACTGCCGATGGTCAGAATGTTACACCATACGGTTAGGCGTCCTATCTCGATCAGACACACACCATATTAGGGCGAAATCAACCGAACTTGAAGTCCCATGTTACGTTACGCTACCACCACGAAATAACTACCTCTTTTCTTTTGGAAAGAACAGAACAAAGAGATGAAGACCCCGGCAAAGACCACTTTGAATGAGCAGGTTTCACGCTCAAAAGGATATTTCGTCAATAGATGGGGCAGAAGGAGAAAGAAAGCAAGCATTGGG
>HD19
TTCTCGTGTGTACCAGATTTATTTCACTGAGAGCCCCTCTGTAAAAGAGGAAAACAGCGACTAATTGATACTAAAGTAAAGCTGGACCCGATCGACCGACCCGTAGAATGGATTTTGTTCATCATGCACATAGAATAAATGAAGTTATTTGGTGCATAGCTCATCTCCCTCGACCAATTAATTAC----------TATAATATAATATAATATACCGGATGGGCTTTTTGTGCCCTAGGGAACGGAACGGCTACTTCATGATACGAGAGGGAAGAGACTACACATGGATGATAAGAGATGCCCGACTTAATTGAGCCATTTACATAATATAACTAGTGGTCGCCTTCGAACCGAACTACAAGAGTTTTAAGTATCATAATGGGTCCTTGGTGCATAGTCTCTCTATCTCGTCAGGTTGACAAGGATGATTGATCGACCACGTCTGCGCTTAGATAGCGATGTGTCACTCAATGAATCGATCTATAACATAGAAATCACGTATATATAATCGAGGGGGTTGTGAGGATTTGGGTTCATTCAGGCCCCTAACGACCGCCAGCAAGTGTTTCATGCCGTTACGCACCTTTTTTTTTCATCGAGATTGGGTTGGTGTTCAGTGCCGTGGGTACAAGATCGAAAAGAATGCATTGGAATCGAGCTACTATGGTCAGTGCACTGTGAGATTGGAGATTCCGTAAGTAACTCAGTG----CTTTCTAAGATCTAAGAGGGGCTTTTTGATTTGTTTACTCAACTCGTAAAGGCAAAGAAAAAAGGGATCCGCCTCGAATCAAAACGTTCTTTCTTTTCTTTTTCTACGCTACGAGATTTCTTCTCTTATGAAATTTATAGTTTGATCGGGGGCGGTACACTTAACTTATAACTTATAACTTATAACTTATAACTTATAACTTATAACTTATAGGTATAAGAATAAGCTTAGATCTCATTTAGAGTGAAATATAAACGAAATAGAAGAAAATCAAAGAAGATATATCAAGGATTCGTTTTATTCTGAATCTTTCTACTGCCGATGGTCAGAATGTTACACCATACGGTTAGGCGTCCTATCTCGATCAGACACACACCATATTAGGGCGAAATCAACCGAACTTGAAGTCCCATGTTACGTTACGCTACCACCACGAAATAACTACCTCTTTTCTTTTGGAAAGAACAGAACAAAGAGATGAAGACCCCGGCAAAGACCACTTTGAATGAGCAGGTTTCACGCTCAAAAGGATATTTCGTCAATAGATGGGGCAGAAGGAGAAAGAAAGCAAGCATTGGG
>HD20
TTCTCGTGTGTACCAGATTTATTTCACTGAGAGCCCCTCTGTAAAAGAGGAAAACAGCGACTAATTGATACTAAAGTAAAGCTGGACCCGATCGACCGACCCGTAGAATGGATTTTGTTCATCATGCACATAGAATAAATGAAGTTATTTGGTGCATAGCTCATCTCCCTCGACCAATTAATTAC----------TATAATATAATATAATATACCGGATGGGCTTTTTGTGCCCTAGGGAACGGAACGGCTACTTCATGATACGAGAGGGAAGAGACTACACATGGATGATAAGAGATGCCCGACTTAATTGAGCCATTTACATAATATAACTAGTGGTCGCCTTCGAACCGAACTACAAGAGTTTTAAGTATCATAATGGGTCCTTGGTGCATAGTCTCTCTATCTCGTCAGGTTGACAAGGATGATTGATCGACCACGTCTGCGCTTAGATAGCGATGTGTCACTCAATGAATCGATCTATAACATAGAAATCACGTATATATAATCGAGGGGGTTGTGAGGATTTGGGTTCATTCAGGCCCCTAACGACCGCCAGCAAGTGTTTCATGCCGTTACGCACCTTTTTTTTTCATCGAGATTGGGTTGGTGTTCAGTGCCGTGGGTACAAGATCGAAAAGAATGCATTGGAATCGAGCTACTATGGTCAGTGCACTGTGAGATTGGAGATTCCGTAAGTAACTCAGTG----CTTTCTAAGATCTAAGAGGGGCTTTTTGATTTGTTTACTCAACTCGTAAAGGCAAAGAAAAAAGGGATCCGCCTCGAATCAAAACGTTCTTTCTTTTCTTTTTCTACGCTACGAGATTTCTTCTCTTATGAAATTTATAGTTTGATCGGGGGCGGTACACTTAACTTATAACTTATAACTTATAACTTATAACTTATAACTTATAACTTATAGGTATAAGAATAAGCTTAGATCTCATTTAGAGTGAAATATAAACGAAATAGAAGAAAATCAAAGAAGATATATCAAGGATTCGTTTTATTCTGAATCTTTCTACTGCCGATGGTCAGAATGTTACACCATACGGTTAGGCGTCCTATCTCGATCAGACACACACCATATTAGGGCGAAATCAACCGAACTTGAAGTCCCATGTTACGTTACGCTACCACCACGAAATAACTACCTCTTTTCTTTTGGAAAGAACAGAACAAAGAGATGAAGACCCCGGCAAAGACCACTTTGAATGAGCAGGTTTCACGCTCAAAAGGATATTTCGTCAATAGATGGGGCAGAAGGAGAAAGAAAGCAAGCATTGGG
>HD21
TTCTCGTGTGTACCAGATTTATTTCACTGAGAGCCCCTCTGTAAAAGAGGAAAACAGCGACTAATTGATACTAAAGTAAAGCTGGACCCGATCGACCGACCCGTAGAATGGATTTTGTTCATCATGCACATAGAATAAATGAAGTTATTTGGTGCATAGCTCATCTCCCTCGACCAATTAATTAC----------TATAATATAATATAATATACCGGATGGGCTTTTTGTGCCCTAGGGAACGGAACGGCTACTTCATGATACGAGAGGGAAGAGACTACACATGGATGATAAGAGATGCCCGACTTAATTGAGCCATTTACATAATATAACTAGTGGTCGCCTTCGAACCGAACTACAAGAGTTTTAAGTATCATAATGGGTCCTTGGTGCATAGTCTCTCTATCTCGTCAGGTTGACAAGGATGATTGATCGACCACGTCTGCGCTTAGATAGCGATGTGTCACTCAATGAATCGATCTATAACATAGAAATCACGTATATATAATCGAGGGGGTTGTGAGGATTTGGGTTCATTCAGGCCCCTAACGACCGCCAGCAAGTGTTTCATGCCGTTACGCACCTTTTTTTTTCATCGAGATTGGGTTGGTGTTCAGTGCCGTGGGTACAAGATCGAAAAGAATGCATTGGAATCGAGCTACTATGGTCAGTGCACTGTGAGATTGGAGATTCCGTAAGTAACTCAGTG----CTTTCTAAGATCTAAGAGGGGCTTTTTGATTTGTTTACTCAACTCGTAAAGGCAAAGAAAAAAGGGATCCGCCTCGAATCAAAACGTTCTTTCTTTTCTTTTTCTACGCTACGAGATTTCTTCTCTTATGAAATTTATAGTTTGATCGGGGGCGGTACACTTAACTTATAACTTATAACTTATAACTTATAACTTATAACTTATAACTTATAGGTATAAGAATAAGCTTAGATCTCATTTAGAGTGAAATATAAACGAAATAGAAGAAAATCAAAGAAGATATATCAAGGATTCGTTTTATTCTGAATCTTTCTACTGCCGATGGTCAGAATGTTACACCATACGGTTAGGCGTCCTATCTCGATCAGACACACACCATATTAGGGCGAAATCAACCGAACTTGAAGTCCCATGTTACGTTACGCTACCACCACGAAATAACTACCTCTTTTCTTTTGGAAAGAACAGAACAAAGAGATGAAGACCCCGGCAAAGACCACTTTGAATGAGCAGGTTTCACGCTCAAAAGGATATTTCGTCAATAGATGGGGCAGAAGGAGAAAGAAAGCAAGCATTGGG
>HD22
TTCTCGTGTGTACCAGATTTATTTCACTGAGAGCCCCTCTGTAAAAGAGGAAAACAGCGACTAATTGATACTAAAGTAAAGCTGGACCCGATCGACCGACCCGTAGAATGGATTTTGTTCATCATGCACATAGAATAAATGAAGTTATTTGGTGCATAGCTCATCTCCCTCGACCAATTAATTAC----------TATAATATAATATAATATACCGGATGGGCTTTTTGTGCCCTAGGGAACGGAACGGCTACTTCATGATACGAGAGGGAAGAGACTACACATGGATGATAAGAGATGCCCGACTTAATTGAGCCATTTACATAATATAACTAGTGGTCGCCTTCGAACCGAACTACAAGAGTTTTAAGTATCATAATGGGTCCTTGGTGCATAGTCTCTCTATCTCGTCAGGTTGACAAGGATGATTGATCGACCACGTCTGCGCTTAGATAGCGATGTGTCACTCAATGAATCGATCTATAACATAGAAATCACGTATATATAATCGAGGGGGTTGTGAGGATTTGGGTTCATTCAGGCCCCTAACGACCGCCAGCAAGTGTTTCATGCCGTTACGCACCTTTTTTTTTCATCGAGATTGGGTTGGTGTTCAGTGCCGTGGGTACAAGATCGAAAAGAATGCATTGGAATCGAGCTACTATGGTCAGTGCACTGTGAGATTGGAGATTCCGTAAGTAACTCAGTG----CTTTCTAAGATCTAAGAGGGGCTTTTTGATTTGTTTACTCAACTCGTAAAGGCAAAGAAAAAAGGGATCCGCCTCGAATCAAAACGTTCTTTCTTTTCTTTTTCTACGCTACGAGATTTCTTCTCTTATGAAATTTATAGTTTGATCGGGGGCGGTACACTTAACTTATAACTTATAACTTATAACTTATAACTTATAACTTATAACTTATAGGTATAAGAATAAGCTTAGATCTCATTTAGAGTGAAATATAAACGAAATAGAAGAAAATCAAAGAAGATATATCAAGGATTCGTTTTATTCTGAATCTTTCTACTGCCGATGGTCAGAATGTTACACCATACGGTTAGGCGTCCTATCTCGATCAGACACACACCATATTAGGGCGAAATCAACCGAACTTGAAGTCCCATGTTACGTTACGCTACCACCACGAAATAACTACCTCTTTTCTTTTGGAAAGAACAGAACAAAGAGATGAAGACCCCGGCAAAGACCACTTTGAATGAGCAGGTTTCACGCTCAAAAGGATATTTCGTCAATAGATGGGGCAGAAGGAGAAAGAAAGCAAGCATTGGG
>HD23
TTCTCGTGTGTACCAGATTTATTTCACTGAGAGCCCCTCTGTAAAAGAGGAAAACAGCGACTAATTGATACTAAAGTAAAGCTGGACCCGATCGACCGACCCGTAGAATGGATTTTGTTCATCATGCACATAGAATAAATGAAGTTATTTGGTGCATAGCTCATCTCCCTCGACCAATTAATTAC----------TATAATATAATATAATATACCGGATGGGCTTTTTGTGCCCTAGGGAACGGAACGGCTACTTCATGATACGAGAGGGAAGAGACTACACATGGATGATAAGAGATGCCCGACTTAATTGAGCCATTTACATAATATAACTAGTGGTCGCCTTCGAACCGAACTACAAGAGTTTTAAGTATCATAATGGGTCCTTGGTGCATAGTCTCTCTATCTCGTCAGGTTGACAAGGATGATTGATCGACCACGTCTGCGCTTAGATAGCGATGTGTCACTCAATGAATCGATCTATAACATAGAAATCACGTATATATAATCGAGGGGGTTGTGAGGATTTGGGTTCATTCAGGCCCCTAACGACCGCCAGCAAGTGTTTCATGCCGTTACGCACCTTTTTTTTTCATCGAGATTGGGTTGGTGTTCAGTGCCGTGGGTACAAGATCGAAAAGAATGCATTGGAATCGAGCTACTATGGTCAGTGCACTGTGAGATTGGAGATTCCGTAAGTAACTCAGTG----CTTTCTAAGATCTAAGAGGGGCTTTTTGATTTGTTTACTCAACTCGTAAAGGCAAAGAAAAAAGGGATCCGCCTCGAATCAAAACGTTCTTTCTTTTCTTTTTCTACGCTACGAGATTTCTTCTCTTATGAAATTTATAGTTTGATCGGGGGCGGTACACTTAACTTATAACTTATAACTTATAACTTATAACTTATAACTTATAACTTATAGGTATAAGAATAAGCTTAGATCTCATTTAGAGTGAAATATAAACGAAATAGAAGAAAATCAAAGAAGATATATCAAGGATTCGTTTTATTCTGAATCTTTCTACTGCCGATGGTCAGAATGTTACACCATACGGTTAGGCGTCCTATCTCGATCAGACACACACCATATTAGGGCGAAATCAACCGAACTTGAAGTCCCATGTTACGTTACGCTACCACCACGAAATAACTACCTCTTTTCTTTTGGAAAGAACAGAACAAAGAGATGAAGACCCCGGCAAAGACCACTTTGAATGAGCAGGTTTCACGCTCAAAAGGATATTTCGTCAATAGATGGGGCAGAAGGAGAAAGAAAGCAAGCATTGGG
>HD24
TTCTCGTGTGTACCAGATTTATTTCACTGAGAGCCCCTCTGTAAAAGAGGAAAACAGCGACTAATTGATACTAAAGTAAAGCTGGACCCGATCGACCGACCCGTAGAATGGATTTTGTTCATCATGCACATAGAATAAATGAAGTTATTTGGTGCATAGCTCATCTCCCTCGACCAATTAATTAC----------TATAATATAATATAATATACCGGATGGGCTTTTTGTGCCCTAGGGAACGGAACGGCTACTTCATGATACGAGAGGGAAGAGACTACACATGGATGATAAGAGATGCCCGACTTAATTGAGCCATTTACATAATATAACTAGTGGTCGCCTTCGAACCGAACTACAAGAGTTTTAAGTATCATAATGGGTCCTTGGTGCATAGTCTCTCTATCTCGTCAGGTTGACAAGGATGATTGATCGACCACGTCTGCGCTTAGATAGCGATGTGTCACTCAATGAATCGATCTATAACATAGAAATCACGTATATATAATCGAGGGGGTTGTGAGGATTTGGGTTCATTCAGGCCCCTAACGACCGCCAGCAAGTGTTTCATGCCGTTACGCACCTTTTTTTTTCATCGAGATTGGGTTGGTGTTCAGTGCCGTGGGTACAAGATCGAAAAGAATGCATTGGAATCGAGCTACTATGGTCAGTGCACTGTGAGATTGGAGATTCCGTAAGTAACTCAGTG----CTTTCTAAGATCTAAGAGGGGCTTTTTGATTTGTTTACTCAACTCGTAAAGGCAAAGAAAAAAGGGATCCGCCTCGAATCAAAACGTTCTTTCTTTTCTTTTTCTACGCTACGAGATTTCTTCTCTTATGAAATTTATAGTTTGATCGGGGGCGGTACACTTAACTTATAACTTATAACTTATAACTTATAACTTATAACTTATAACTTATAGGTATAAGAATAAGCTTAGATCTCATTTAGAGTGAAATATAAACGAAATAGAAGAAAATCAAAGAAGATATATCAAGGATTCGTTTTATTCTGAATCTTTCTACTGCCGATGGTCAGAATGTTACACCATACGGTTAGGCGTCCTATCTCGATCAGACACACACCATATTAGGGCGAAATCAACCGAACTTGAAGTCCCATGTTACGTTACGCTACCACCACGAAATAACTACCTCTTTTCTTTTGGAAAGAACAGAACAAAGAGATGAAGACCCCGGCAAAGACCACTTTGAATGAGCAGGTTTCACGCTCAAAAGGATATTTCGTCAATAGATGGGGCAGAAGGAGAAAGAAAGCAAGCATTGGG
>HD25
TTCTCGTGTGTACCAGATTTATTTCACTGAGAGCCCCTCTGTAAAAGAGGAAAACAGCGACTAATTGATACTAAAGTAAAGCTGGACCCGATCGACCGACCCGTAGAATGGATTTTGTTCATCATGCACATAGAATAAATGAAGTTATTTGGTGCATAGCTCATCTCCCTCGACCAATTAATTAC----------TATAATATAATATAATATACCGGATGGGCTTTTTGTGCCCTAGGGAACGGAACGGCTACTTCATGATACGAGAGGGAAGAGACTACACATGGATGATAAGAGATGCCCGACTTAATTGAGCCATTTACATAATATAACTAGTGGTCGCCTTCGAACCGAACTACAAGAGTTTTAAGTATCATAATGGGTCCTTGGTGCATAGTCTCTCTATCTCGTCAGGTTGACAAGGATGATTGATCGACCACGTCTGCGCTTAGATAGCGATGTGTCACTCAATGAATCGATCTATAACATAGAAATCACGTATATATAATCGAGGGGGTTGTGAGGATTTGGGTTCATTCAGGCCCCTAACGACCGCCAGCAAGTGTTTCATGCCGTTACGCACCTTTTTTTTTCATCGAGATTGGGTTGGTGTTCAGTGCCGTGGGTACAAGATCGAAAAGAATGCATTGGAATCGAGCTACTATGGTCAGTGCACTGTGAGATTGGAGATTCCGTAAGTAACTCAGTG----CTTTCTAAGATCTAAGAGGGGCTTTTTGATTTGTTTACTCAACTCGTAAAGGCAAAGAAAAAAGGGATCCGCCTCGAATCAAAACGTTCTTTCTTTTCTTTTTCTACGCTACGAGATTTCTTCTCTTATGAAATTTATAGTTTGATCGGGGGCGGTACACTTAACTTATAACTTATAACTTATAACTTATAACTTATAACTTATAACTTATAGGTATAAGAATAAGCTTAGATCTCATTTAGAGTGAAATATAAACGAAATAGAAGAAAATCAAAGAAGATATATCAAGGATTCGTTTTATTCTGAATCTTTCTACTGCCGATGGTCAGAATGTTACACCATACGGTTAGGCGTCCTATCTCGATCAGACACACACCATATTAGGGCGAAATCAACCGAACTTGAAGTCCCATGTTACGTTACGCTACCACCACGAAATAACTACCTCTTTTCTTTTGGAAAGAACAGAACAAAGAGATGAAGACCCCGGCAAAGACCACTTTGAATGAGCAGGTTTCACGCTCAAAAGGATATTTCGTCAATAGATGGGGCAGAAGGAGAAAGAAAGCAAGCATTGGG
>HD26
TTCTCGTGTGTACCAGATTTATTTCACTGAGAGCCCCTCTGTAAAAGAGGAAAACAGCGACTAATTGATACTAAAGTAAAGCTGGACCCGATCGACCGACCCGTAGAATGGATTTTGTTCATCATGCACATAGAATAAATGAAGTTATTTGGTGCATAGCTCATCTCCCTCGACCAATTAATTAC----------TATAATATAATATAATATACCGGATGGGCTTTTTGTGCCCTAGGGAACGGAACGGCTACTTCATGATACGAGAGGGAAGAGACTACACATGGATGATAAGAGATGCCCGACTTAATTGAGCCATTTACATAATATAACTAGTGGTCGCCTTCGAACCGAACTACAAGAGTTTTAAGTATCATAATGGGTCCTTGGTGCATAGTCTCTCTATCTCGTCAGGTTGACAAGGATGATTGATCGACCACGTCTGCGCTTAGATAGCGATGTGTCACTCAATGAATCGATCTATAACATAGAAATCACGTATATATAATCGAGGGGGTTGTGAGGATTTGGGTTCATTCAGGCCCCTAACGACCGCCAGCAAGTGTTTCATGCCGTTACGCACCTTTTTTTTTCATCGAGATTGGGTTGGTGTTCAGTGCCGTGGGTACAAGATCGAAAAGAATGCATTGGAATCGAGCTACTATGGTCAGTGCACTGTGAGATTGGAGATTCCGTAAGTAACTCAGTG----CTTTCTAAGATCTAAGAGGGGCTTTTTGATTTGTTTACTCAACTCGTAAAGGCAAAGAAAAAAGGGATCCGCCTCGAATCAAAACGTTCTTTCTTTTCTTTTTCTACGCTACGAGATTTCTTCTCTTATGAAATTTATAGTTTGATCGGGGGCGGTACACTTAACTTATAACTTATAACTTATAACTTATAACTTATAACTTATAACTTATAGGTATAAGAATAAGCTTAGATCTCATTTAGAGTGAAATATAAACGAAATAGAAGAAAATCAAAGAAGATATATCAAGGATTCGTTTTATTCTGAATCTTTCTACTGCCGATGGTCAGAATGTTACACCATACGGTTAGGCGTCCTATCTCGATCAGACACACACCATATTAGGGCGAAATCAACCGAACTTGAAGTCCCATGTTACGTTACGCTACCACCACGAAATAACTACCTCTTTTCTTTTGGAAAGAACAGAACAAAGAGATGAAGACCCCGGCAAAGACCACTTTGAATGAGCAGGTTTCACGCTCAAAAGGATATTTCGTCAATAGATGGGGCAGAAGGAGAAAGAAAGCAAGCATTGGG
>HD27
TTCTCGTGTGTACCAGATTTATTTCACTGAGAGCCCCTCTGTAAAAGAGGAAAACAGCGACTAATTGATACTAAAGTAAAGCTGGACCCGATCGACCGACCCGTAGAATGGATTTTGTTCATCATGCACATAGAATAAATGAAGTTATTTGGTGCATAGCTCATCTCCCTCGACCAATTAATTAC----------TATAATATAATATAATATACCGGATGGGCTTTTTGTGCCCTAGGGAACGGAACGGCTACTTCATGATACGAGAGGGAAGAGACTACACATGGATGATAAGAGATGCCCGACTTAATTGAGCCATTTACATAATATAACTAGTGGTCGCCTTCGAACCGAACTACAAGAGTTTTAAGTATCATAATGGGTCCTTGGTGCATAGTCTCTCTATCTCGTCAGGTTGACAAGGATGATTGATCGACCACGTCTGCGCTTAGATAGCGATGTGTCACTCAATGAATCGATCTATAACATAGAAATCACGTATATATAATCGAGGGGGTTGTGAGGATTTGGGTTCATTCAGGCCCCTAACGACCGCCAGCAAGTGTTTCATGCCGTTACGCACCTTTTTTTTTCATCGAGATTGGGTTGGTGTTCAGTGCCGTGGGTACAAGATCGAAAAGAATGCATTGGAATCGAGCTACTATGGTCAGTGCACTGTGAGATTGGAGATTCCGTAAGTAACTCAGTG----CTTTCTAAGATCTAAGAGGGGCTTTTTGATTTGTTTACTCAACTCGTAAAGGCAAAGAAAAAAGGGATCCGCCTCGAATCAAAACGTTCTTTCTTTTCTTTTTCTACGCTACGAGATTTCTTCTCTTATGAAATTTATAGTTTGATCGGGGGCGGTACACTTAACTTATAACTTATAACTTATAACTTATAACTTATAACTTATAACTTATAGGTATAAGAATAAGCTTAGATCTCATTTAGAGTGAAATATAAACGAAATAGAAGAAAATCAAAGAAGATATATCAAGGATTCGTTTTATTCTGAATCTTTCTACTGCCGATGGTCAGAATGTTACACCATACGGTTAGGCGTCCTATCTCGATCAGACACACACCATATTAGGGCGAAATCAACCGAACTTGAAGTCCCATGTTACGTTACGCTACCACCACGAAATAACTACCTCTTTTCTTTTGGAAAGAACAGAACAAAGAGATGAAGACCCCGGCAAAGACCACTTTGAATGAGCAGGTTTCACGCTCAAAAGGATATTTCGTCAATAGATGGGGCAGAAGGAGAAAGAAAGCAAGCATTGGG
>HD28
TTCTCGTGTGTACCAGATTTATTTCACTGAGAGCCCCTCTGTAAAAGAGGAAAACAGCGACTAATTGATACTAAAGTAAAGCTGGACCCGATCGACCGACCCGTAGAATGGATTTTGTTCATCATGCACATAGAATAAATGAAGTTATTTGGTGCATAGCTCATCTCCCTCGACCAATTAATTAC----------TATAATATAATATAATATACCGGATGGGCTTTTTGTGCCCTAGGGAACGGAACGGCTACTTCATGATACGAGAGGGAAGAGACTACACATGGATGATAAGAGATGCCCGACTTAATTGAGCCATTTACATAATATAACTAGTGGTCGCCTTCGAACCGAACTACAAGAGTTTTAAGTATCATAATGGGTCCTTGGTGCATAGTCTCTCTATCTCGTCAGGTTGACAAGGATGATTGATCGACCACGTCTGCGCTTAGATAGCGATGTGTCACTCAATGAATCGATCTATAACATAGAAATCACGTATATATAATCGAGGGGGTTGTGAGGATTTGGGTTCATTCAGGCCCCTAACGACCGCCAGCAAGTGTTTCATGCCGTTACGCACCTTTTTTTTTCATCGAGATTGGGTTGGTGTTCAGTGCCGTGGGTACAAGATCGAAAAGAATGCATTGGAATCGAGCTACTATGGTCAGTGCACTGTGAGATTGGAGATTCCGTAAGTAACTCAGTG----CTTTCTAAGATCTAAGAGGGGCTTTTTGATTTGTTTACTCAACTCGTAAAGGCAAAGAAAAAAGGGATCCGCCTCGAATCAAAACGTTCTTTCTTTTCTTTTTCTACGCTACGAGATTTCTTCTCTTATGAAATTTATAGTTTGATCGGGGGCGGTACACTTAACTTATAACTTATAACTTATAACTTATAACTTATAACTTATAACTTATAGGTATAAGAATAAGCTTAGATCTCATTTAGAGTGAAATATAAACGAAATAGAAGAAAATCAAAGAAGATATATCAAGGATTCGTTTTATTCTGAATCTTTCTACTGCCGATGGTCAGAATGTTACACCATACGGTTAGGCGTCCTATCTCGATCAGACACACACCATATTAGGGCGAAATCAACCGAACTTGAAGTCCCATGTTACGTTACGCTACCACCACGAAATAACTACCTCTTTTCTTTTGGAAAGAACAGAACAAAGAGATGAAGACCCCGGCAAAGACCACTTTGAATGAGCAGGTTTCACGCTCAAAAGGATATTTCGTCAATAGATGGGGCAGAAGGAGAAAGAAAGCAAGCATTGGG
>HD29
TTCTCGTGTGTACCAGATTTATTTCACTGAGAGCCCCTCTGTAAAAGAGGAAAACAGCGACTAATTGATACTAAAGTAAAGCTGGACCCGATCGACCGACCCGTAGAATGGATTTTGTTCATCATGCACATAGAATAAATGAAGTTATTTGGTGCATAGCTCATCTCCCTCGACCAATTAATTAC----------TATAATATAATATAATATACCGGATGGGCTTTTTGTGCCCTAGGGAACGGAACGGCTACTTCATGATACGAGAGGGAAGAGACTACACATGGATGATAAGAGATGCCCGACTTAATTGAGCCATTTACATAATATAACTAGTGGTCGCCTTCGAACCGAACTACAAGAGTTTTAAGTATCATAATGGGTCCTTGGTGCATAGTCTCTCTATCTCGTCAGGTTGACAAGGATGATTGATCGACCACGTCTGCGCTTAGATAGCGATGTGTCACTCAATGAATCGATCTATAACATAGAAATCACGTATATATAATCGAGGGGGTTGTGAGGATTTGGGTTCATTCAGGCCCCTAACGACCGCCAGCAAGTGTTTCATGCCGTTACGCACCTTTTTTTTTCATCGAGATTGGGTTGGTGTTCAGTGCCGTGGGTACAAGATCGAAAAGAATGCATTGGAATCGAGCTACTATGGTCAGTGCACTGTGAGATTGGAGATTCCGTAAGTAACTCAGTG----CTTTCTAAGATCTAAGAGGGGCTTTTTGATTTGTTTACTCAACTCGTAAAGGCAAAGAAAAAAGGGATCCGCCTCGAATCAAAACGTTCTTTCTTTTCTTTTTCTACGCTACGAGATTTCTTCTCTTATGAAATTTATAGTTTGATCGGGGGCGGTACACTTAACTTATAACTTATAACTTATAACTTATAACTTATAACTTATAACTTATAGGTATAAGAATAAGCTTAGATCTCATTTAGAGTGAAATATAAACGAAATAGAAGAAAATCAAAGAAGATATATCAAGGATTCGTTTTATTCTGAATCTTTCTACTGCCGATGGTCAGAATGTTACACCATACGGTTAGGCGTCCTATCTCGATCAGACACACACCATATTAGGGCGAAATCAACCGAACTTGAAGTCCCATGTTACGTTACGCTACCACCACGAAATAACTACCTCTTTTCTTTTGGAAAGAACAGAACAAAGAGATGAAGACCCCGGCAAAGACCACTTTGAATGAGCAGGTTTCACGCTCAAAAGGATATTTCGTCAATAGATGGGGCAGAAGGAGAAAGAAAGCAAGCATTGGG
>HD30
TTCTCGTGTGTACCAGATTTATTTCACTGAGAGCCCCTCTGTAAAAGAGGAAAACAGCGACTAATTGATACTAAAGTAAAGCTGGACCCGATCGACCGACCCGTAGAATGGATTTTGTTCATCATGCACATAGAATAAATGAAGTTATTTGGTGCATAGCTCATCTCCCTCGACCAATTAATTAC----------TATAATATAATATAATATACCGGATGGGCTTTTTGTGCCCTAGGGAACGGAACGGCTACTTCATGATACGAGAGGGAAGAGACTACACATGGATGATAAGAGATGCCCGACTTAATTGAGCCATTTACATAATATAACTAGTGGTCGCCTTCGAACCGAACTACAAGAGTTTTAAGTATCATAATGGGTCCTTGGTGCATAGTCTCTCTATCTCGTCAGGTTGACAAGGATGATTGATCGACCACGTCTGCGCTTAGATAGCGATGTGTCACTCAATGAATCGATCTATAACATAGAAATCACGTATATATAATCGAGGGGGTTGTGAGGATTTGGGTTCATTCAGGCCCCTAACGACCGCCAGCAAGTGTTTCATGCCGTTACGCACCTTTTTTTTTCATCGAGATTGGGTTGGTGTTCAGTGCCGTGGGTACAAGATCGAAAAGAATGCATTGGAATCGAGCTACTATGGTCAGTGCACTGTGAGATTGGAGATTCCGTAAGTAACTCAGTG----CTTTCTAAGATCTAAGAGGGGCTTTTTGATTTGTTTACTCAACTCGTAAAGGCAAAGAAAAAAGGGATCCGCCTCGAATCAAAACGTTCTTTCTTTTCTTTTTCTACGCTACGAGATTTCTTCTCTTATGAAATTTATAGTTTGATCGGGGGCGGTACACTTAACTTATAACTTATAACTTATAACTTATAACTTATAACTTATAACTTATAGGTATAAGAATAAGCTTAGATCTCATTTAGAGTGAAATATAAACGAAATAGAAGAAAATCAAAGAAGATATATCAAGGATTCGTTTTATTCTGAATCTTTCTACTGCCGATGGTCAGAATGTTACACCATACGGTTAGGCGTCCTATCTCGATCAGACACACACCATATTAGGGCGAAATCAACCGAACTTGAAGTCCCATGTTACGTTACGCTACCACCACGAAATAACTACCTCTTTTCTTTTGGAAAGAACAGAACAAAGAGATGAAGACCCCGGCAAAGACCACTTTGAATGAGCAGGTTTCACGCTCAAAAGGATATTTCGTCAATAGATGGGGCAGAAGGAGAAAGAAAGCAAGCATTGGG
>HP01
TTCTCGTGTGTACCAGATTTATTTCACTGAGAGCCCCTCTGTAAAAGAGGAAAACAGCGACTAATTGATACTAAAGTAAAGCTGGACCCGATCGACCGACCCGTAGAATGGATTTTGTTCATCATGCACATAGAATAAATGAAGTTATTTGGTGCATAGCTCATCTCCCTCGACCAATTAATTAC---------------TATAATATAATATACCGGATGGGCTTTTTGTGCCCTAGGGAACGGAACGGCTACTTCATGATACGAGAGGGAAGAGACTACACATGGATGATAAGAGATGCCCGACTTAATTGAGCCATTTACATAATATAACTAGTGGTCGCCTTCGAACCGAACTACAAGAGTTTTAAGTATCATAATGGGTCCTTGGTGCATAGTCTCTCTATCTCGTCAGGTTGACAAGGATGATTGATCGACCACGTCTGCGCTTAGATAGCGATGTGTCACTCAATGAATCGATCTATAACATAGAAATCACGTATATATAATCGAGGGGGTTGTGAGGATTTGGGTTCATTCAGGCCCCTAACGACCGCCAGCAAGTGTTTCATGCCGTTACGCACCTTTTTTTTTCATCGAGATTGGGTTGGTGTTCAGTGCCGTGGGTACAAGATCGAAAAGAATGCATTGGAATCGAGCTACTATGGTCAGTGCACTGTGAGATTGGAGATTCCGTAAGTAACTCAGTGAATGCTTTCTAAGATCTAAGAGGGGCTTTTTGATTTGTTTACTCAACTCGTAAAGGCAAAGAAAAAAGGGATCCGCCTCGAATCAAAACGTTCTTTCTTTTCTTTTTCTACGCTACGAGATTTCTTCTCTTATGAAATTTATAGTTTGATCGGGGGCGGTACACTTAACTTATAACTTATAACTTATA----------------------------GGTATAAGAATAAGCTTAGATCTCATTTAGAGTGAAATATAAACGAAATAGAAGAAAATCAAAGAAGATATATCAAGGATTCGTTTTATTCTGAATCTTTCTACTGCCGATGGTCAGAATGTTACACCATACGGTTAGGCGTCCTATCTCGATCAGACACACACCATATTAGGGCGAAATCAACCGAACTTGAAGTCCCATGTTACGTTACGCTACCGCCACGAAATAACTACCTCTTTTCTTTTGGAAAGAACAGAACAAAGAGATGAAGACCCCGGCAAAGACCACTTTGAATGAGCAGGTTTCACGCTCAAAAGGATATTTCGTCAATAGATGGGGCAGAAGGAGAAAGAAAGCAAGCATTGGG
>HP02
TTCTCGTGTGTACCAGATTTATTTCACTGAGAGCCCCTCTGTAAAAGAGGAAAACAGCGACTAATTGATACTAAAGTAAAGCTGGACCCGATCGACCGACCCGTAGAATGGATTTTGTTCATCATGCACATAGAATAAATGAAGTTATTTGGTGCATAGCTCATCTCCCTCGACCAATTAATTAC---------------TATAATATAATATACCGGATGGGCTTTTTGTGCCCTAGGGAACGGAACGGCTACTTCATGATACGAGAGGGAAGAGACTACACATGGATGATAAGAGATGCCCGACTTAATTGAGCCATTTACATAATATAACTAGTGGTCGCCTTCGAACCGAACTACAAGAGTTTTAAGTATCATAATGGGTCCTTGGTGCATAGTCTCTCTATCTCGTCAGGTTGACAAGGATGATTGATCGACCACGTCTGCGCTTAGATAGCGATGTGTCACTCAATGAATCGATCTATAACATAGAAATCACGTATATATAATCGAGGGGGTTGTGAGGATTTGGGTTCATTCAGGCCCCTAACGACCGCCAGCAAGTGTTTCATGCCGTTACGCACCTTTTTTTTTCATCGAGATTGGGTTGGTGTTCAGTGCCGTGGGTACAAGATCGAAAAGAATGCATTGGAATCGAGCTACTATGGTCAGTGCACTGTGAGATTGGAGATTCCGTAAGTAACTCAGTGAATGCTTTCTAAGATCTAAGAGGGGCTTTTTGATTTGTTTACTCAACTCGTAAAGGCAAAGAAAAAAGGGATCCGCCTCGAATCAAAACGTTCTTTCTTTTCTTTTTCTACGCTACGAGATTTCTTCTCTTATGAAATTTATAGTTTGATCGGGGGCGGTACACTTAACTTATAACTTATAACTTATA----------------------------GGTATAAGAATAAGCTTAGATCTCATTTAGAGTGAAATATAAACGAAATAGAAGAAAATCAAAGAAGATATATCAAGGATTCGTTTTATTCTGAATCTTTCTACTGCCGATGGTCAGAATGTTACACCATACGGTTAGGCGTCCTATCTCGATCAGACACACACCATATTAGGGCGAAATCAACCGAACTTGAAGTCCCATGTTACGTTACGCTACCGCCACGAAATAACTACCTCTTTTCTTTTGGAAAGAACAGAACAAAGAGATGAAGACCCCGGCAAAGACCACTTTGAATGAGCAGGTTTCACGCTCAAAAGGATATTTCGTCAATAGATGGGGCAGAAGGAGAAAGAAAGCAAGCATTGGG
>HP03
TTCTCGTGTGTACCAGATTTATTTCACTGAGAGCCCCTCTGTAAAAGAGGAAAACAGCGACTAATTGATACTAAAGTAAAGCTGGACCCGATCGACCGACCCGTAGAATGGATTTTGTTCATCATGCACATAGAATAAATGAAGTTATTTGGTGCATAGCTCATCTCCCTCGACCAATTAATTAC---------------TATAATATAATATACCGGATGGGCTTTTTGTGCCCTAGGGAACGGAACGGCTACTTCATGATACGAGAGGGAAGAGACTACACATGGATGATAAGAGATGCCCGACTTAATTGAGCCATTTACATAATATAACTAGTGGTCGCCTTCGAACCGAACTACAAGAGTTTTAAGTATCATAATGGGTCCTTGGTGCATAGTCTCTCTATCTCGTCAGGTTGACAAGGATGATTGATCGACCACGTCTGCGCTTAGATAGCGATGTGTCACTCAATGAATCGATCTATAACATAGAAATCACGTATATATAATCGAGGGGGTTGTGAGGATTTGGGTTCATTCAGGCCCCTAACGACCGCCAGCAAGTGTTTCATGCCGTTACGCACCTTTTTTTTTCATCGAGATTGGGTTGGTGTTCAGTGCCGTGGGTACAAGATCGAAAAGAATGCATTGGAATCGAGCTACTATGGTCAGTGCACTGTGAGATTGGAGATTCCGTAAGTAACTCAGTGAATGCTTTCTAAGATCTAAGAGGGGCTTTTTGATTTGTTTACTCAACTCGTAAAGGCAAAGAAAAAAGGGATCCGCCTCGAATCAAAACGTTCTTTCTTTTCTTTTTCTACGCTACGAGATTTCTTCTCTTATGAAATTTATAGTTTGATCGGGGGCGGTACACTTAACTTATAACTTATAACTTATA----------------------------GGTATAAGAATAAGCTTAGATCTCATTTAGAGTGAAATATAAACGAAATAGAAGAAAATCAAAGAAGATATATCAAGGATTCGTTTTATTCTGAATCTTTCTACTGCCGATGGTCAGAATGTTACACCATACGGTTAGGCGTCCTATCTCGATCAGACACACACCATATTAGGGCGAAATCAACCGAACTTGAAGTCCCATGTTACGTTACGCTACCGCCACGAAATAACTACCTCTTTTCTTTTGGAAAGAACAGAACAAAGAGATGAAGACCCCGGCAAAGACCACTTTGAATGAGCAGGTTTCACGCTCAAAAGGATATTTCGTCAATAGATGGGGCAGAAGGAGAAAGAAAGCAAGCATTGGG
>HS01
TTCTCGTGTGTACCAGATTTATTTCACTGAGAGCCCCTCTGTAAAAGAGGAAAACAGCGACTAATTGATACTAAAGTAAAGCTGGACCCGATCGACCGACCCGTAGAATGGATTTTGTTCATCATGCACATAGAATAAATGAAGTTATTTGGTGCATAGCTCATCTCCCTCGACCAATTAATTAC----------TATAATATAATATAATATACCGGATGGGCTTTTTGTGCCCTAGGGAACGGAACGGCTACTTCATGATACGAGAGGGAAGAGACTACACATGGATGATAAGAGATGCCCGACTTAATTGAGCCATTTACATAATATAACTAGTGGTCGCCTTCGAACCGAACTACAAGAGTTTTAAGTATCATAATGGGTCCTTGGTGCATAGTCTCTCTATCTCGTCAGGTTGACAAGGATGATTGATCGACCACGTCTGCGCTTAGATAGCGATGTGTCACTCAATGAATCGATCTATAACATAGAAATCACGTATATATAATCGAGGGGGTTGTGAGGATTTGGGTTCATTCAGGCCCCTAACGACCGCCAGCAAGTGTTTCATGCCGTTACGCACCTTTTTTTTTCATCGAGATTGGGTTGGTGTTCAGTGCCGTGGGTACAAGATCGAAAAGAATGCATTGGAATCGAGCTACTATGGTCAGTGCACTGTGAGATTGGAGATTCCGTAAGTAACTCAGTGAATGCTTTCTAAGATCTAAGAGGGGCTTTTTGATTTGTTTACTCAACTCGTAAAGGCAAAGAAAAAAGGGATCCGCCTCGAATCAAAACGTTCTTTCTTTTCTTTTTCTACGCTACGAGATTTCTTCTCTTATGAAATTTATAGTTTGATCGGGGGCGGTACACTTAACTTATAACTTATAACTTATA----------------------------GGTATAAGAATAAGCTTAGATCTCATTTAGAGTGAAATATAAACGAAATAGAAGAAAATCAAAGAAGATATATCAAGGATTCGTTTTATTCTGAATCTTTCTACTGCCGATGGTCAGAATGTTACACCATACGGTTAGGCGTCCTATCTCGATCAGACACACACCATATTAGGGCGAAATCAACCGAACTTGAAGTCCCATGTTACGTTACGCTACCGCCACGAAATAACTACCTCTTTTCTTTTGGAAAGAACAGAACAAAGAGATGAAGACCCCGGCAAAGACCACTTTGAATGAGCAGGTTTCACGCTCAAAAGGATATTTCGTCAATAGATGGGGCAGAAGGAGAAAGAAAGCAAGCATTGGG
>HS02
TTCTCGTGTGTACCAGATTTATTTCACTGAGAGCCCCTCTGTAAAAGAGGAAAACAGCGACTAATTGATACTAAAGTAAAGCTGGACCCGATCGACCGACCCGTAGAATGGATTTTGTTCATCATGCACATAGAATAAATGAAGTTATTTGGTGCATAGCTCATCTCCCTCGACCAATTAATTAC----------TATAATATAATATAATATACCGGATGGGCTTTTTGTGCCCTAGGGAACGGAACGGCTACTTCATGATACGAGAGGGAAGAGACTACACATGGATGATAAGAGATGCCCGACTTAATTGAGCCATTTACATAATATAACTAGTGGTCGCCTTCGAACCGAACTACAAGAGTTTTAAGTATCATAATGGGTCCTTGGTGCATAGTCTCTCTATCTCGTCAGGTTGACAAGGATGATTGATCGACCACGTCTGCGCTTAGATAGCGATGTGTCACTCAATGAATCGATCTATAACATAGAAATCACGTATATATAATCGAGGGGGTTGTGAGGATTTGGGTTCATTCAGGCCCCTAACGACCGCCAGCAAGTGTTTCATGCCGTTACGCACCTTTTTTTTTCATCGAGATTGGGTTGGTGTTCAGTGCCGTGGGTACAAGATCGAAAAGAATGCATTGGAATCGAGCTACTATGGTCAGTGCACTGTGAGATTGGAGATTCCGTAAGTAACTCAGTGAATGCTTTCTAAGATCTAAGAGGGGCTTTTTGATTTGTTTACTCAACTCGTAAAGGCAAAGAAAAAAGGGATCCGCCTCGAATCAAAACGTTCTTTCTTTTCTTTTTCTACGCTACGAGATTTCTTCTCTTATGAAATTTATAGTTTGATCGGGGGCGGTACACTTAACTTATAACTTATAACTTATA----------------------------GGTATAAGAATAAGCTTAGATCTCATTTAGAGTGAAATATAAACGAAATAGAAGAAAATCAAAGAAGATATATCAAGGATTCGTTTTATTCTGAATCTTTCTACTGCCGATGGTCAGAATGTTACACCATACGGTTAGGCGTCCTATCTCGATCAGACACACACCATATTAGGGCGAAATCAACCGAACTTGAAGTCCCATGTTACGTTACGCTACCGCCACGAAATAACTACCTCTTTTCTTTTGGAAAGAACAGAACAAAGAGATGAAGACCCCGGCAAAGACCACTTTGAATGAGCAGGTTTCACGCTCAAAAGGATATTTCGTCAATAGATGGGGCAGAAGGAGAAAGAAAGCAAGCATTGGG
>HS03
TTCTCGTGTGTACCAGATTTATTTCACTGAGAGCCCCTCTGTAAAAGAGGAAAACAGCGACTAATTGATACTAAAGTAAAGCTGGACCCGATCGACCGACCCGTAGAATGGATTTTGTTCATCATGCACATAGAATAAATGAAGTTATTTGGTGCATAGCTCATCTCCCTCGACCAATTAATTAC----------TATAATATAATATAATATACCGGATGGGCTTTTTGTGCCCTAGGGAACGGAACGGCTACTTCATGATACGAGAGGGAAGAGACTACACATGGATGATAAGAGATGCCCGACTTAATTGAGCCATTTACATAATATAACTAGTGGTCGCCTTCGAACCGAACTACAAGAGTTTTAAGTATCATAATGGGTCCTTGGTGCATAGTCTCTCTATCTCGTCAGGTTGACAAGGATGATTGATCGACCACGTCTGCGCTTAGATAGCGATGTGTCACTCAATGAATCGATCTATAACATAGAAATCACGTATATATAATCGAGGGGGTTGTGAGGATTTGGGTTCATTCAGGCCCCTAACGACCGCCAGCAAGTGTTTCATGCCGTTACGCACCTTTTTTTTTCATCGAGATTGGGTTGGTGTTCAGTGCCGTGGGTACAAGATCGAAAAGAATGCATTGGAATCGAGCTACTATGGTCAGTGCACTGTGAGATTGGAGATTCCGTAAGTAACTCAGTGAATGCTTTCTAAGATCTAAGAGGGGCTTTTTGATTTGTTTACTCAACTCGTAAAGGCAAAGAAAAAAGGGATCCGCCTCGAATCAAAACGTTCTTTCTTTTCTTTTTCTACGCTACGAGATTTCTTCTCTTATGAAATTTATAGTTTGATCGGGGGCGGTACACTTAACTTATAACTTATAACTTATA----------------------------GGTATAAGAATAAGCTTAGATCTCATTTAGAGTGAAATATAAACGAAATAGAAGAAAATCAAAGAAGATATATCAAGGATTCGTTTTATTCTGAATCTTTCTACTGCCGATGGTCAGAATGTTACACCATACGGTTAGGCGTCCTATCTCGATCAGACACACACCATATTAGGGCGAAATCAACCGAACTTGAAGTCCCATGTTACGTTACGCTACCGCCACGAAATAACTACCTCTTTTCTTTTGGAAAGAACAGAACAAAGAGATGAAGACCCCGGCAAAGACCACTTTGAATGAGCAGGTTTCACGCTCAAAAGGATATTTCGTCAATAGATGGGGCAGAAGGAGAAAGAAAGCAAGCATTGGG
>HS04
TTCTCGTGTGTACCAGATTTATTTCACTGAGAGCCCCTCTGTAAAAGAGGAAAACAGCGACTAATTGATACTAAAGTAAAGCTGGACCCGATCGACCGACCCGTAGAATGGATTTTGTTCATCATGCACATAGAATAAATGAAGTTATTTGGTGCATAGCTCATCTCCCTCGACCAATTAATTAC---------------TATAATATAATATACCGGATGGGCTTTTTGTGCCCTAGGGAACGGAACGGCTACTTCATGATACGAGAGGGAAGAGACTACACATGGATGATAAGAGATGCCCGACTTAATTGAGCCATTTACATAATATAACTAGTGGTCGCCTTCGAACCGAACTACAAGAGTTTTAAGTATCATAATGGGTCCTTGGTGCATAGTCTCTCTATCTCGTCAGGTTGACAAGGATGATTGATCGACCACGTCTGCGCTTAGATAGCGATGTGTCACTCAATGAATCGATCTATAACATAGAAATCACGTATATATAATCGAGGGGGTTGTGAGGATTTGGGTTCATTCAGGCCCCTAACGACCGCCAGCAAGTGTTTCATGCCGTTACGCACCTTTTTTTTTCATCGAGATTGGGTTGGTGTTCAGTGCCGTGGGTACAAGATCGAAAAGAATGCATTGGAATCGAGCTACTATGGTCAGTGCACTGTGAGATTGGAGATTCCGTAAGTAACTCAGTGAATGCTTTCTAAGATCTAAGAGGGGCTTTTTGATTTGTTTACTCAACTCGTAAAGGCAAAGAAAAAAGGGATCCGCCTCGAATCAAAACGTTCTTTCTTTTCTTTTTCTACGCTACGAGATTTCTTCTCTTATGAAATTTATAGTTTGATCGGGGGCGGTACACTTAACTTATAACTTATAACTTATA----------------------------GGTATAAGAATAAGCTTAGATCTCATTTAGAGTGAAATATAAACGAAATAGAAGAAAATCAAAGAAGATATATCAAGGATTCGTTTTATTCTGAATCTTTCTACTGCCGATGGTCAGAATGTTACACCATACGGTTAGGCGTCCTATCTCGATCAGACACACACCATATTAGGGCGAAATCAACCGAACTTGAAGTCCCATGTTACGTTACGCTACCGCCACGAAATAACTACCTCTTTTCTTTTGGAAAGAACAGAACAAAGAGATGAAGACCCCGGCAAAGACCACTTTGAATGAGCAGGTTTCACGCTCAAAAGGATATTTCGTCAATAGATGGGGCAGAAGGAGAAAGAAAGCAAGCATTGGG
>HS05
TTCTCGTGTGTACCAGATTTATTTCACTGAGAGCCCCTCTGTAAAAGAGGAAAACAGCGACTAATTGATACTAAAGTAAAGCTGGACCCGATCGACCGACCCGTAGAATGGATTTTGTTCATCATGCACATAGAATAAATGAAGTTATTTGGTGCATAGCTCATCTCCCTCGACCAATTAATTAC----------TATAATATAATATAATATACCGGATGGGCTTTTTGTGCCCTAGGGAACGGAACGGCTACTTCATGATACGAGAGGGAAGAGACTACACATGGATGATAAGAGATGCCCGACTTAATTGAGCCATTTACATAATATAACTAGTGGTCGCCTTCGAACCGAACTACAAGAGTTTTAAGTATCATAATGGGTCCTTGGTGCATAGTCTCTCTATCTCGTCAGGTTGACAAGGATGATTGATCGACCACGTCTGCGCTTAGATAGCGATGTGTCACTCAATGAATCGATCTATAACATAGAAATCACGTATATATAATCGAGGGGGTTGTGAGGATTTGGGTTCATTCAGGCCCCTAACGACCGCCAGCAAGTGTTTCATGCCGTTACGCACCTTTTTTTTTCATCGAGATTGGGTTGGTGTTCAGTGCCGTGGGTACAAGATCGAAAAGAATGCATTGGAATCGAGCTACTATGGTCAGTGCACTGTGAGATTGGAGATTCCGTAAGTAACTCAGTG----CTTTCTAAGATCTAAGAGGGGCTTTTTGATTTGTTTACTCAACTCGTAAAGGCAAAGAAAAAAGGGATCCGCCTCGAATCAAAACGTTCTTTCTTTTCTTTTTCTACGCTACGAGATTTCTTCTCTTATGAAATTTATAGTTTGATCGGGGGCGGTACACTTAACTTATAACTTATAACTTATAACTTATA---------------------GGTATAAGAATAAGCTTAGATCTCATTTAGAGTGAAATATAAACGAAATAGAAGAAAATCAAAGAAGATATATCAAGGATTCGTTTTATTCTGAATCTTTCTACTGCCGATGGTCAGAATGTTACACCATACGGTTAGGCGTCCTATCTCGATCAGACACACACCATATTAGGGCGAAATCAACCGAACTTGAAGTCCCATGTTACGTTACGCTACCACCACGAAATAACTACCTCTTTTCTTTTGGAAAGAACAGAACAAAGAGATGAAGACCCCGGCAAAGACCACTTTGAATGAGCAGGTTTCACGCTCAAAAGGATATTTCGTCAATAGATGGGGCAGAAGGAGAAAGAAAGCAAGCATTGGG
>HS06
TTCTCGTGTGTACCAGATTTATTTCACTGAGAGCCCCTCTGTAAAAGAGGAAAACAGCGACTAATTGATACTAAAGTAAAGCTGGACCCGATCGACCGACCCGTAGAATGGATTTTGTTCATCATGCACATAGAATAAATGAAGTTATTTGGTGCATAGCTCATCTCCCTCGACCAATTAATTAC----------TATAATATAATATAATATACCGGATGGGCTTTTTGTGCCCTAGGGAACGGAACGGCTACTTCATGATACGAGAGGGAAGAGACTACACATGGATGATAAGAGATGCCCGACTTAATTGAGCCATTTACATAATATAACTAGTGGTCGCCTTCGAACCGAACTACAAGAGTTTTAAGTATCATAATGGGTCCTTGGTGCATAGTCTCTCTATCTCGTCAGGTTGACAAGGATGATTGATCGACCACGTCTGCGCTTAGATAGCGATGTGTCACTCAATGAATCGATCTATAACATAGAAATCACGTATATATAATCGAGGGGGTTGTGAGGATTTGGGTTCATTCAGGCCCCTAACGACCGCCAGCAAGTGTTTCATGCCGTTACGCACCTTTTTTTTTCATCGAGATTGGGTTGGTGTTCAGTGCCGTGGGTACAAGATCGAAAAGAATGCATTGGAATCGAGCTACTATGGTCAGTGCACTGTGAGATTGGAGATTCCGTAAGTAACTCAGTGAATGCTTTCTAAGATCTAAGAGGGGCTTTTTGATTTGTTTACTCAACTCGTAAAGGCAAAGAAAAAAGGGATCCGCCTCGAATCAAAACGTTCTTTCTTTTCTTTTTCTACGCTACGAGATTTCTTCTCTTATGAAATTTATAGTTTGATCGGGGGCGGTACACTTAACTTATAACTTATAACTTATA----------------------------GGTATAAGAATAAGCTTAGATCTCATTTAGAGTGAAATATAAACGAAATAGAAGAAAATCAAAGAAGATATATCAAGGATTCGTTTTATTCTGAATCTTTCTACTGCCGATGGTCAGAATGTTACACCATACGGTTAGGCGTCCTATCTCGATCAGACACACACCATATTAGGGCGAAATCAACCGAACTTGAAGTCCCATGTTACGTTACGCTACCGCCACGAAATAACTACCTCTTTTCTTTTGGAAAGAACAGAACAAAGAGATGAAGACCCCGGCAAAGACCACTTTGAATGAGCAGGTTTCACGCTCAAAAGGATATTTCGTCAATAGATGGGGCAGAAGGAGAAAGAAAGCAAGCATTGGG
>JG01
TTCTCGTGTGTACCAGATTTATTTCACTGAGAGCCCCTCTGTAAAAGAGGAAAACAGCGACTAATTGATACTAAAGTAAAGCTGGACCCGATCGACCGACCCGTAGAATGGATTTTGTTCATCATGCACATAGAATAAATGAAGTTATTTGGTGCATAGCTCATCTCCCTCGACCAATTAATTAC-----TATAATATAATATAATATAATATACCGGATGGGCTTTTTGTGCCCTAGGGAACGGAACGGCTACTTCATGATACGAGAGGGAAGAGACTACACATGGATGATAAGAGATGCCCGACTTAATTGAGCCATTTACATAATATAACTAGTGGTCGCCTTCGAACCGAACTACAAGAGTTTTAAGTATCATAATGGGTCCTTGGTGCATAGTCTCTCTATCTCGTCAGGTTGACAAGGATGATTGATCGACCACGTCTGCGCTTAGATAGCGATGTGTCACTCAATGAATCGATCTATAACATAGAAATCACGTATATATAATCGAGGGGGTTGTGAGGATTTGGGTTCATTCAGGCCCCTAACGACCGCCAGCAAGTGTTTCATGCCGTTACGCACCTTTTTTTTTCATCGAGATTGGGTTGGTGTTCAGTGCCGTGGGTACAAGATCGAAAAGAATGCATTGGAATCGAGCTACTATGGTCAGTGCACTGTGAGATTGGAGATTCCGTAAGTAACTCAGTGAATGCTTTCTAAGATCTAAGAGGGGCTTTTTGATTTGTTTACTCAACTCGTAAAGGCAAAGAAAAAAGGGATCCGCCTCGAATCAAAACGTTCTTTCTTTTCTTTTTCTACGCTACGAGATTTCTTCTCTTATGAAATTTATAGTTTGATCGGGGGCGGTACACTTAACTTATAACTTATA-----------------------------------GGTATAAGAATAAGCTTAGATCTCATTTAGAGTGAAATATAAACGAAATAGAAGAAAATCAAAGAAGATATATCAAGGATTCGTTTTATTCTGAATCTTTCTACTGCCGATGGTCAGAATGTTACACCATACGGTTAGGCGTCCTATCTCGATCAGACACACACCATATTAGGGCGAAATCAACCGAACTTGAAGTCCCATGTTACGTTACGCTACCGCCACGAAATAACTACCTCTTTTCTTTTGGAAAGAACAGAACAAAGAGATGAAGACCCCGGCAAAGACCACTTTGAATGAGCAGGTTTCACGCTCAAAAGGATATTTCGTCAATAGATGGGGCAGAAGGAGAAAGAAAGCAAGCATTGGG
>JG02
TTCTCGTGTGTACCAGATTTATTTCACTGAGAGCCCCTCTGTAAAAGAGGAAAACAGCGACTAATTGATACTAAAGTAAAGCTGGACCCGATCGACCGACCCGTAGAATGGATTTTGTTCATCATGCACATAGAATAAATGAAGTTATTTGGTGCATAGCTCATCTCCCTCGACCAATTAATTAC-----TATAATATAATATAATATAATATACCGGATGGGCTTTTTGTGCCCTAGGGAACGGAACGGCTACTTCATGATACGAGAGGGAAGAGACTACACATGGATGATAAGAGATGCCCGACTTAATTGAGCCATTTACATAATATAACTAGTGGTCGCCTTCGAACCGAACTACAAGAGTTTTAAGTATCATAATGGGTCCTTGGTGCATAGTCTCTCTATCTCGTCAGGTTGACAAGGATGATTGATCGACCACGTCTGCGCTTAGATAGCGATGTGTCACTCAATGAATCGATCTATAACATAGAAATCACGTATATATAATCGAGGGGGTTGTGAGGATTTGGGTTCATTCAGGCCCCTAACGACCGCCAGCAAGTGTTTCATGCCGTTACGCACCTTTTTTTTTCATCGAGATTGGGTTGGTGTTCAGTGCCGTGGGTACAAGATCGAAAAGAATGCATTGGAATCGAGCTACTATGGTCAGTGCACTGTGAGATTGGAGATTCCGTAAGTAACTCAGTGAATGCTTTCTAAGATCTAAGAGGGGCTTTTTGATTTGTTTACTCAACTCGTAAAGGCAAAGAAAAAAGGGATCCGCCTCGAATCAAAACGTTCTTTCTTTTCTTTTTCTACGCTACGAGATTTCTTCTCTTATGAAATTTATAGTTTGATCGGGGGCGGTACACTTAACTTATAACTTATA-----------------------------------GGTATAAGAATAAGCTTAGATCTCATTTAGAGTGAAATATAAACGAAATAGAAGAAAATCAAAGAAGATATATCAAGGATTCGTTTTATTCTGAATCTTTCTACTGCCGATGGTCAGAATGTTACACCATACGGTTAGGCGTCCTATCTCGATCAGACACACACCATATTAGGGCGAAATCAACCGAACTTGAAGTCCCATGTTACGTTACGCTACCGCCACGAAATAACTACCTCTTTTCTTTTGGAAAGAACAGAACAAAGAGATGAAGACCCCGGCAAAGACCACTTTGAATGAGCAGGTTTCACGCTCAAAAGGATATTTCGTCAATAGATGGGGCAGAAGGAGAAAGAAAGCAAGCATTGGG
>JG03
TTCTCGTGTGTACCAGATTTATTTCACTGAGAGCCCCTCTGTAAAAGAGGAAAACAGCGACTAATTGATACTAAAGTAAAGCTGGACCCGATCGACCGACCCGTAGAATGGATTTTGTTCATCATGCACATAGAATAAATGAAGTTATTTGGTGCATAGCTCATCTCCCTCGACCAATTAATTAC-----TATAATATAATATAATATAATATACCGGATGGGCTTTTTGTGCCCTAGGGAACGGAACGGCTACTTCATGATACGAGAGGGAAGAGACTACACATGGATGATAAGAGATGCCCGACTTAATTGAGCCATTTACATAATATAACTAGTGGTCGCCTTCGAACCGAACTACAAGAGTTTTAAGTATCATAATGGGTCCTTGGTGCATAGTCTCTCTATCTCGTCAGGTTGACAAGGATGATTGATCGACCACGTCTGCGCTTAGATAGCGATGTGTCACTCAATGAATCGATCTATAACATAGAAATCACGTATATATAATCGAGGGGGTTGTGAGGATTTGGGTTCATTCAGGCCCCTAACGACCGCCAGCAAGTGTTTCATGCCGTTACGCACCTTTTTTTTTCATCGAGATTGGGTTGGTGTTCAGTGCCGTGGGTACAAGATCGAAAAGAATGCATTGGAATCGAGCTACTATGGTCAGTGCACTGTGAGATTGGAGATTCCGTAAGTAACTCAGTGAATGCTTTCTAAGATCTAAGAGGGGCTTTTTGATTTGTTTACTCAACTCGTAAAGGCAAAGAAAAAAGGGATCCGCCTCGAATCAAAACGTTCTTTCTTTTCTTTTTCTACGCTACGAGATTTCTTCTCTTATGAAATTTATAGTTTGATCGGGGGCGGTACACTTAACTTATAACTTATA-----------------------------------GGTATAAGAATAAGCTTAGATCTCATTTAGAGTGAAATATAAACGAAATAGAAGAAAATCAAAGAAGATATATCAAGGATTCGTTTTATTCTGAATCTTTCTACTGCCGATGGTCAGAATGTTACACCATACGGTTAGGCGTCCTATCTCGATCAGACACACACCATATTAGGGCGAAATCAACCGAACTTGAAGTCCCATGTTACGTTACGCTACCGCCACGAAATAACTACCTCTTTTCTTTTGGAAAGAACAGAACAAAGAGATGAAGACCCCGGCAAAGACCACTTTGAATGAGCAGGTTTCACGCTCAAAAGGATATTTCGTCAATAGATGGGGCAGAAGGAGAAAGAAAGCAAGCATTGGG
>JG04
TTCTCGTGTGTACCAGATTTATTTCACTGAGAGCCCCTCTGTAAAAGAGGAAAACAGCGACTAATTGATACTAAAGTAAAGCTGGACCCGATCGACCGACCCGTAGAATGGATTTTGTTCATCATGCACATAGAATAAATGAAGTTATTTGGTGCATAGCTCATCTCCCTCGACCAATTAATTAC-----TATAATATAATATAATATAATATACCGGATGGGCTTTTTGTGCCCTAGGGAACGGAACGGCTACTTCATGATACGAGAGGGAAGAGACTACACATGGATGATAAGAGATGCCCGACTTAATTGAGCCATTTACATAATATAACTAGTGGTCGCCTTCGAACCGAACTACAAGAGTTTTAAGTATCATAATGGGTCCTTGGTGCATAGTCTCTCTATCTCGTCAGGTTGACAAGGATGATTGATCGACCACGTCTGCGCTTAGATAGCGATGTGTCACTCAATGAATCGATCTATAACATAGAAATCACGTATATATAATCGAGGGGGTTGTGAGGATTTGGGTTCATTCAGGCCCCTAACGACCGCCAGCAAGTGTTTCATGCCGTTACGCACCTTTTTTTTTCATCGAGATTGGGTTGGTGTTCAGTGCCGTGGGTACAAGATCGAAAAGAATGCATTGGAATCGAGCTACTATGGTCAGTGCACTGTGAGATTGGAGATTCCGTAAGTAACTCAGTGAATGCTTTCTAAGATCTAAGAGGGGCTTTTTGATTTGTTTACTCAACTCGTAAAGGCAAAGAAAAAAGGGATCCGCCTCGAATCAAAACGTTCTTTCTTTTCTTTTTCTACGCTACGAGATTTCTTCTCTTATGAAATTTATAGTTTGATCGGGGGCGGTACACTTAACTTATAACTTATA-----------------------------------GGTATAAGAATAAGCTTAGATCTCATTTAGAGTGAAATATAAACGAAATAGAAGAAAATCAAAGAAGATATATCAAGGATTCGTTTTATTCTGAATCTTTCTACTGCCGATGGTCAGAATGTTACACCATACGGTTAGGCGTCCTATCTCGATCAGACACACACCATATTAGGGCGAAATCAACCGAACTTGAAGTCCCATGTTACGTTACGCTACCGCCACGAAATAACTACCTCTTTTCTTTTGGAAAGAACAGAACAAAGAGATGAAGACCCCGGCAAAGACCACTTTGAATGAGCAGGTTTCACGCTCAAAAGGATATTTCGTCAATAGATGGGGCAGAAGGAGAAAGAAAGCAAGCATTGGG
>JG05
TTCTCGTGTGTACCAGATTTATTTCACTGAGAGCCCCTCTGTAAAAGAGGAAAACAGCGACTAATTGATACTAAAGTAAAGCTGGACCCGATCGACCGACCCGTAGAATGGATTTTGTTCATCATGCACATAGAATAAATGAAGTTATTTGGTGCATAGCTCATCTCCCTCGACCAATTAATTACTATAATATAATATAATATAATATAATATACCGGATGGGCTTTTTGTGCCCTAGGGAACGGAACGGCTACTTCATGATACGAGAGGGAAGAGACTACACATGGATGATAAGAGATGCCCGACTTAATTGAGCCATTTACATAATATAACTAGTGGTCGCCTTCGAACCGAACTACAAGAGTTTTAAGTATCATAATGGGTCCTTGGTGCATAGTCTCTCTATCTCGTCAGGTTGACAAGGATGATTGATCGACCACGTCTGCGCTTAGATAGCGATGTGTCACTCAATGAATCGATCTATAACATAGAAATCACGTATATATAATCGAGGGGGTTGTGAGGATTTGGGTTCATTCAGGCCCCTAACGACCGCCAGCAAGTGTTTCATGCCGTTACGCACCTTTTTTTTTCATCGAGATTGGGTTGGTGTTCAGTGCCGTGGGTACAAGATCGAAAAGAATGCATTGGAATCGAGCTACTATGGTCAGTGCACTGTGAGATTGGAGATTCCGTAAGTAACTCAGTG----CTTTCTAAGATCTAAGAGGGGCTTTTTGATTTGTTTACTCAACTCGTAAAGGCAAAGAAAAAAGGGATCCGCCTCGAATCAAAACGTTCTTTCTTTTCTTTTTCTACGCTACGAGATTTCTTCTCTTATGAAATTTATAGTTTGATCGGGGGCGGTACACTTAACTTATAACTTATAACTTATAACTTATAACTTATA--------------GGTATAAGAATAAGCTTAGATCTCATTTAGAGTGAAATATAAACGAAATAGAAGAAAATCAAAGAAGATATATCAAGGATTCGTTTTATTCTGAATCTTTCTACTGCCGATGGTCAGAATGTTACACCATACGGTTAGGCGTCCTATCTCGATCAGACACACACCATATTAGGGCGAAATCAACCGAACTTGAAGTCCCATGTTACGTTACGCTACCACCACGAAATAACTACCTCTTTTCTTTTGGAAAGAACAGAACAAAGAGATGAAGACCCCGGCAAAGACCACTTTGAATGAGCAGGTTTCACGCTCAAAAGGATATTTCGTCAATAGATGGGGCAGAAGGAGAAAGAAAGCAAGCATTGGG
>JG06
TTCTCGTGTGTACCAGATTTATTTCACTGAGAGCCCCTCTGTAAAAGAGGAAAACAGCGACTAATTGATACTAAAGTAAAGCTGGACCCGATCGACCGACCCGTAGAATGGATTTTGTTCATCATGCACATAGAATAAATGAAGTTATTTGGTGCATAGCTCATCTCCCTCGACCAATTAATTAC-----TATAATATAATATAATATAATATACCGGATGGGCTTTTTGTGCCCTAGGGAACGGAACGGCTACTTCATGATACGAGAGGGAAGAGACTACACATGGATGATAAGAGATGCCCGACTTAATTGAGCCATTTACATAATATAACTAGTGGTCGCCTTCGAACCGAACTACAAGAGTTTTAAGTATCATAATGGGTCCTTGGTGCATAGTCTCTCTATCTCGTCAGGTTGACAAGGATGATTGATCGACCACGTCTGCGCTTAGATAGCGATGTGTCACTCAATGAATCGATCTATAACATAGAAATCACGTATATATAATCGAGGGGGTTGTGAGGATTTGGGTTCATTCAGGCCCCTAACGACCGCCAGCAAGTGTTTCATGCCGTTACGCACCTTTTTTTTTCATCGAGATTGGGTTGGTGTTCAGTGCCGTGGGTACAAGATCGAAAAGAATGCATTGGAATCGAGCTACTATGGTCAGTGCACTGTGAGATTGGAGATTCCGTAAGTAACTCAGTGAATGCTTTCTAAGATCTAAGAGGGGCTTTTTGATTTGTTTACTCAACTCGTAAAGGCAAAGAAAAAAGGGATCCGCCTCGAATCAAAACGTTCTTTCTTTTCTTTTTCTACGCTACGAGATTTCTTCTCTTATGAAATTTATAGTTTGATCGGGGGCGGTACACTTAACTTATAACTTATA-----------------------------------GGTATAAGAATAAGCTTAGATCTCATTTAGAGTGAAATATAAACGAAATAGAAGAAAATCAAAGAAGATATATCAAGGATTCGTTTTATTCTGAATCTTTCTACTGCCGATGGTCAGAATGTTACACCATACGGTTAGGCGTCCTATCTCGATCAGACACACACCATATTAGGGCGAAATCAACCGAACTTGAAGTCCCATGTTACGTTACGCTACCGCCACGAAATAACTACCTCTTTTCTTTTGGAAAGAACAGAACAAAGAGATGAAGACCCCGGCAAAGACCACTTTGAATGAGCAGGTTTCACGCTCAAAAGGATATTTCGTCAATAGATGGGGCAGAAGGAGAAAGAAAGCAAGCATTGGG
>JG07
TTCTCGTGTGTACCAGATTTATTTCACTGAGAGCCCCTCTGTAAAAGAGGAAAACAGCGACTAATTGATACTAAAGTAAAGCTGGACCCGATCGACCGACCCGTAGAATGGATTTTGTTCATCATGCACATAGAATAAATGAAGTTATTTGGTGCATAGCTCATCTCCCTCGACCAATTAATTAC-----TATAATATAATATAATATAATATACCGGATGGGCTTTTTGTGCCCTAGGGAACGGAACGGCTACTTCATGATACGAGAGGGAAGAGACTACACATGGATGATAAGAGATGCCCGACTTAATTGAGCCATTTACATAATATAACTAGTGGTCGCCTTCGAACCGAACTACAAGAGTTTTAAGTATCATAATGGGTCCTTGGTGCATAGTCTCTCTATCTCGTCAGGTTGACAAGGATGATTGATCGACCACGTCTGCGCTTAGATAGCGATGTGTCACTCAATGAATCGATCTATAACATAGAAATCACGTATATATAATCGAGGGGGTTGTGAGGATTTGGGTTCATTCAGGCCCCTAACGACCGCCAGCAAGTGTTTCATGCCGTTACGCACCTTTTTTTTTCATCGAGATTGGGTTGGTGTTCAGTGCCGTGGGTACAAGATCGAAAAGAATGCATTGGAATCGAGCTACTATGGTCAGTGCACTGTGAGATTGGAGATTCCGTAAGTAACTCAGTGAATGCTTTCTAAGATCTAAGAGGGGCTTTTTGATTTGTTTACTCAACTCGTAAAGGCAAAGAAAAAAGGGATCCGCCTCGAATCAAAACGTTCTTTCTTTTCTTTTTCTACGCTACGAGATTTCTTCTCTTATGAAATTTATAGTTTGATCGGGGGCGGTACACTTAACTTATAACTTATA-----------------------------------GGTATAAGAATAAGCTTAGATCTCATTTAGAGTGAAATATAAACGAAATAGAAGAAAATCAAAGAAGATATATCAAGGATTCGTTTTATTCTGAATCTTTCTACTGCCGATGGTCAGAATGTTACACCATACGGTTAGGCGTCCTATCTCGATCAGACACACACCATATTAGGGCGAAATCAACCGAACTTGAAGTCCCATGTTACGTTACGCTACCGCCACGAAATAACTACCTCTTTTCTTTTGGAAAGAACAGAACAAAGAGATGAAGACCCCGGCAAAGACCACTTTGAATGAGCAGGTTTCACGCTCAAAAGGATATTTCGTCAATAGATGGGGCAGAAGGAGAAAGAAAGCAAGCATTGGG
>JG08
TTCTCGTGTGTACCAGATTTATTTCACTGAGAGCCCCTCTGTAAAAGAGGAAAACAGCGACTAATTGATACTAAAGTAAAGCTGGACCCGATCGACCGACCCGTAGAATGGATTTTGTTCATCATGCACATAGAATAAATGAAGTTATTTGGTGCATAGCTCATCTCCCTCGACCAATTAATTAC-----TATAATATAATATAATATAATATACCGGATGGGCTTTTTGTGCCCTAGGGAACGGAACGGCTACTTCATGATACGAGAGGGAAGAGACTACACATGGATGATAAGAGATGCCCGACTTAATTGAGCCATTTACATAATATAACTAGTGGTCGCCTTCGAACCGAACTACAAGAGTTTTAAGTATCATAATGGGTCCTTGGTGCATAGTCTCTCTATCTCGTCAGGTTGACAAGGATGATTGATCGACCACGTCTGCGCTTAGATAGCGATGTGTCACTCAATGAATCGATCTATAACATAGAAATCACGTATATATAATCGAGGGGGTTGTGAGGATTTGGGTTCATTCAGGCCCCTAACGACCGCCAGCAAGTGTTTCATGCCGTTACGCACCTTTTTTTTTCATCGAGATTGGGTTGGTGTTCAGTGCCGTGGGTACAAGATCGAAAAGAATGCATTGGAATCGAGCTACTATGGTCAGTGCACTGTGAGATTGGAGATTCCGTAAGTAACTCAGTGAATGCTTTCTAAGATCTAAGAGGGGCTTTTTGATTTGTTTACTCAACTCGTAAAGGCAAAGAAAAAAGGGATCCGCCTCGAATCAAAACGTTCTTTCTTTTCTTTTTCTACGCTACGAGATTTCTTCTCTTATGAAATTTATAGTTTGATCGGGGGCGGTACACTTAACTTATAACTTATA-----------------------------------GGTATAAGAATAAGCTTAGATCTCATTTAGAGTGAAATATAAACGAAATAGAAGAAAATCAAAGAAGATATATCAAGGATTCGTTTTATTCTGAATCTTTCTACTGCCGATGGTCAGAATGTTACACCATACGGTTAGGCGTCCTATCTCGATCAGACACACACCATATTAGGGCGAAATCAACCGAACTTGAAGTCCCATGTTACGTTACGCTACCGCCACGAAATAACTACCTCTTTTCTTTTGGAAAGAACAGAACAAAGAGATGAAGACCCCGGCAAAGACCACTTTGAATGAGCAGGTTTCACGCTCAAAAGGATATTTCGTCAATAGATGGGGCAGAAGGAGAAAGAAAGCAAGCATTGGG
>JG09
TTCTCGTGTGTACCAGATTTATTTCACTGAGAGCCCCTCTGTAAAAGAGGAAAACAGCGACTAATTGATACTAAAGTAAAGCTGGACCCGATCGACCGACCCGTAGAATGGATTTTGTTCATCATGCACATAGAATAAATGAAGTTATTTGGTGCATAGCTCATCTCCCTCGACCAATTAATTAC-----TATAATATAATATAATATAATATACCGGATGGGCTTTTTGTGCCCTAGGGAACGGAACGGCTACTTCATGATACGAGAGGGAAGAGACTACACATGGATGATAAGAGATGCCCGACTTAATTGAGCCATTTACATAATATAACTAGTGGTCGCCTTCGAACCGAACTACAAGAGTTTTAAGTATCATAATGGGTCCTTGGTGCATAGTCTCTCTATCTCGTCAGGTTGACAAGGATGATTGATCGACCACGTCTGCGCTTAGATAGCGATGTGTCACTCAATGAATCGATCTATAACATAGAAATCACGTATATATAATCGAGGGGGTTGTGAGGATTTGGGTTCATTCAGGCCCCTAACGACCGCCAGCAAGTGTTTCATGCCGTTACGCACCTTTTTTTTTCATCGAGATTGGGTTGGTGTTCAGTGCCGTGGGTACAAGATCGAAAAGAATGCATTGGAATCGAGCTACTATGGTCAGTGCACTGTGAGATTGGAGATTCCGTAAGTAACTCAGTGAATGCTTTCTAAGATCTAAGAGGGGCTTTTTGATTTGTTTACTCAACTCGTAAAGGCAAAGAAAAAAGGGATCCGCCTCGAATCAAAACGTTCTTTCTTTTCTTTTTCTACGCTACGAGATTTCTTCTCTTATGAAATTTATAGTTTGATCGGGGGCGGTACACTTAACTTATAACTTATA-----------------------------------GGTATAAGAATAAGCTTAGATCTCATTTAGAGTGAAATATAAACGAAATAGAAGAAAATCAAAGAAGATATATCAAGGATTCGTTTTATTCTGAATCTTTCTACTGCCGATGGTCAGAATGTTACACCATACGGTTAGGCGTCCTATCTCGATCAGACACACACCATATTAGGGCGAAATCAACCGAACTTGAAGTCCCATGTTACGTTACGCTACCGCCACGAAATAACTACCTCTTTTCTTTTGGAAAGAACAGAACAAAGAGATGAAGACCCCGGCAAAGACCACTTTGAATGAGCAGGTTTCACGCTCAAAAGGATATTTCGTCAATAGATGGGGCAGAAGGAGAAAGAAAGCAAGCATTGGG
>JG10
TTCTCGTGTGTACCAGATTTATTTCACTGAGAGCCCCTCTGTAAAAGAGGAAAACAGCGACTAATTGATACTAAAGTAAAGCTGGACCCGATCGACCGACCCGTAGAATGGATTTTGTTCATCATGCACATAGAATAAATGAAGTTATTTGGTGCATAGCTCATCTCCCTCGACCAATTAATTAC-----TATAATATAATATAATATAATATACCGGATGGGCTTTTTGTGCCCTAGGGAACGGAACGGCTACTTCATGATACGAGAGGGAAGAGACTACACATGGATGATAAGAGATGCCCGACTTAATTGAGCCATTTACATAATATAACTAGTGGTCGCCTTCGAACCGAACTACAAGAGTTTTAAGTATCATAATGGGTCCTTGGTGCATAGTCTCTCTATCTCGTCAGGTTGACAAGGATGATTGATCGACCACGTCTGCGCTTAGATAGCGATGTGTCACTCAATGAATCGATCTATAACATAGAAATCACGTATATATAATCGAGGGGGTTGTGAGGATTTGGGTTCATTCAGGCCCCTAACGACCGCCAGCAAGTGTTTCATGCCGTTACGCACCTTTTTTTTTCATCGAGATTGGGTTGGTGTTCAGTGCCGTGGGTACAAGATCGAAAAGAATGCATTGGAATCGAGCTACTATGGTCAGTGCACTGTGAGATTGGAGATTCCGTAAGTAACTCAGTGAATGCTTTCTAAGATCTAAGAGGGGCTTTTTGATTTGTTTACTCAACTCGTAAAGGCAAAGAAAAAAGGGATCCGCCTCGAATCAAAACGTTCTTTCTTTTCTTTTTCTACGCTACGAGATTTCTTCTCTTATGAAATTTATAGTTTGATCGGGGGCGGTACACTTAACTTATAACTTATA-----------------------------------GGTATAAGAATAAGCTTAGATCTCATTTAGAGTGAAATATAAACGAAATAGAAGAAAATCAAAGAAGATATATCAAGGATTCGTTTTATTCTGAATCTTTCTACTGCCGATGGTCAGAATGTTACACCATACGGTTAGGCGTCCTATCTCGATCAGACACACACCATATTAGGGCGAAATCAACCGAACTTGAAGTCCCATGTTACGTTACGCTACCGCCACGAAATAACTACCTCTTTTCTTTTGGAAAGAACAGAACAAAGAGATGAAGACCCCGGCAAAGACCACTTTGAATGAGCAGGTTTCACGCTCAAAAGGATATTTCGTCAATAGATGGGGCAGAAGGAGAAAGAAAGCAAGCATTGGG
>JG11
TTCTCGTGTGTACCAGATTTATTTCACTGAGAGCCCCTCTGTAAAAGAGGAAAACAGCGACTAATTGATACTAAAGTAAAGCTGGACCCGATCGACCGACCCGTAGAATGGATTTTGTTCATCATGCACATAGAATAAATGAAGTTATTTGGTGCATAGCTCATCTCCCTCGACCAATTAATTAC-----TATAATATAATATAATATAATATACCGGATGGGCTTTTTGTGCCCTAGGGAACGGAACGGCTACTTCATGATACGAGAGGGAAGAGACTACACATGGATGATAAGAGATGCCCGACTTAATTGAGCCATTTACATAATATAACTAGTGGTCGCCTTCGAACCGAACTACAAGAGTTTTAAGTATCATAATGGGTCCTTGGTGCATAGTCTCTCTATCTCGTCAGGTTGACAAGGATGATTGATCGACCACGTCTGCGCTTAGATAGCGATGTGTCACTCAATGAATCGATCTATAACATAGAAATCACGTATATATAATCGAGGGGGTTGTGAGGATTTGGGTTCATTCAGGCCCCTAACGACCGCCAGCAAGTGTTTCATGCCGTTACGCACCTTTTTTTTTCATCGAGATTGGGTTGGTGTTCAGTGCCGTGGGTACAAGATCGAAAAGAATGCATTGGAATCGAGCTACTATGGTCAGTGCACTGTGAGATTGGAGATTCCGTAAGTAACTCAGTGAATGCTTTCTAAGATCTAAGAGGGGCTTTTTGATTTGTTTACTCAACTCGTAAAGGCAAAGAAAAAAGGGATCCGCCTCGAATCAAAACGTTCTTTCTTTTCTTTTTCTACGCTACGAGATTTCTTCTCTTATGAAATTTATAGTTTGATCGGGGGCGGTACACTTAACTTATAACTTATA-----------------------------------GGTATAAGAATAAGCTTAGATCTCATTTAGAGTGAAATATAAACGAAATAGAAGAAAATCAAAGAAGATATATCAAGGATTCGTTTTATTCTGAATCTTTCTACTGCCGATGGTCAGAATGTTACACCATACGGTTAGGCGTCCTATCTCGATCAGACACACACCATATTAGGGCGAAATCAACCGAACTTGAAGTCCCATGTTACGTTACGCTACCGCCACGAAATAACTACCTCTTTTCTTTTGGAAAGAACAGAACAAAGAGATGAAGACCCCGGCAAAGACCACTTTGAATGAGCAGGTTTCACGCTCAAAAGGATATTTCGTCAATAGATGGGGCAGAAGGAGAAAGAAAGCAAGCATTGGG
>JG12
TTCTCGTGTGTACCAGATTTATTTCACTGAGAGCCCCTCTGTAAAAGAGGAAAACAGCGACTAATTGATACTAAAGTAAAGCTGGACCCGATCGACCGACCCGTAGAATGGATTTTGTTCATCATGCACATAGAATAAATGAAGTTATTTGGTGCATAGCTCATCTCCCTCGACCAATTAATTAC-----TATAATATAATATAATATAATATACCGGATGGGCTTTTTGTGCCCTAGGGAACGGAACGGCTACTTCATGATACGAGAGGGAAGAGACTACACATGGATGATAAGAGATGCCCGACTTAATTGAGCCATTTACATAATATAACTAGTGGTCGCCTTCGAACCGAACTACAAGAGTTTTAAGTATCATAATGGGTCCTTGGTGCATAGTCTCTCTATCTCGTCAGGTTGACAAGGATGATTGATCGACCACGTCTGCGCTTAGATAGCGATGTGTCACTCAATGAATCGATCTATAACATAGAAATCACGTATATATAATCGAGGGGGTTGTGAGGATTTGGGTTCATTCAGGCCCCTAACGACCGCCAGCAAGTGTTTCATGCCGTTACGCACCTTTTTTTTTCATCGAGATTGGGTTGGTGTTCAGTGCCGTGGGTACAAGATCGAAAAGAATGCATTGGAATCGAGCTACTATGGTCAGTGCACTGTGAGATTGGAGATTCCGTAAGTAACTCAGTGAATGCTTTCTAAGATCTAAGAGGGGCTTTTTGATTTGTTTACTCAACTCGTAAAGGCAAAGAAAAAAGGGATCCGCCTCGAATCAAAACGTTCTTTCTTTTCTTTTTCTACGCTACGAGATTTCTTCTCTTATGAAATTTATAGTTTGATCGGGGGCGGTACACTTAACTTATAACTTATA-----------------------------------GGTATAAGAATAAGCTTAGATCTCATTTAGAGTGAAATATAAACGAAATAGAAGAAAATCAAAGAAGATATATCAAGGATTCGTTTTATTCTGAATCTTTCTACTGCCGATGGTCAGAATGTTACACCATACGGTTAGGCGTCCTATCTCGATCAGACACACACCATATTAGGGCGAAATCAACCGAACTTGAAGTCCCATGTTACGTTACGCTACCGCCACGAAATAACTACCTCTTTTCTTTTGGAAAGAACAGAACAAAGAGATGAAGACCCCGGCAAAGACCACTTTGAATGAGCAGGTTTCACGCTCAAAAGGATATTTCGTCAATAGATGGGGCAGAAGGAGAAAGAAAGCAAGCATTGGG
>JG13
TTCTCGTGTGTACCAGATTTATTTCACTGAGAGCCCCTCTGTAAAAGAGGAAAACAGCGACTAATTGATACTAAAGTAAAGCTGGACCCGATCGACCGACCCGTAGAATGGATTTTGTTCATCATGCACATAGAATAAATGAAGTTATTTGGTGCATAGCTCATCTCCCTCGACCAATTAATTAC-----TATAATATAATATAATATAATATACCGGATGGGCTTTTTGTGCCCTAGGGAACGGAACGGCTACTTCATGATACGAGAGGGAAGAGACTACACATGGATGATAAGAGATGCCCGACTTAATTGAGCCATTTACATAATATAACTAGTGGTCGCCTTCGAACCGAACTACAAGAGTTTTAAGTATCATAATGGGTCCTTGGTGCATAGTCTCTCTATCTCGTCAGGTTGACAAGGATGATTGATCGACCACGTCTGCGCTTAGATAGCGATGTGTCACTCAATGAATCGATCTATAACATAGAAATCACGTATATATAATCGAGGGGGTTGTGAGGATTTGGGTTCATTCAGGCCCCTAACGACCGCCAGCAAGTGTTTCATGCCGTTACGCACCTTTTTTTTTCATCGAGATTGGGTTGGTGTTCAGTGCCGTGGGTACAAGATCGAAAAGAATGCATTGGAATCGAGCTACTATGGTCAGTGCACTGTGAGATTGGAGATTCCGTAAGTAACTCAGTGAATGCTTTCTAAGATCTAAGAGGGGCTTTTTGATTTGTTTACTCAACTCGTAAAGGCAAAGAAAAAAGGGATCCGCCTCGAATCAAAACGTTCTTTCTTTTCTTTTTCTACGCTACGAGATTTCTTCTCTTATGAAATTTATAGTTTGATCGGGGGCGGTACACTTAACTTATAACTTATAACTTATAACTTATAACTTATA--------------GGTATAAGAATAAGCTTAGATCTCATTTAGAGTGAAATATAAACGAAATAGAAGAAAATCAAAGAAGATATATCAAGGATTCGTTTTATTCTGAATCTTTCTACTGCCGATGGTCAGAATGTTACACCATACGGTTAGGCGTCCTATCTCGATCAGACACACACCATATTAGGGCGAAATCAACCGAACTTGAAGTCCCATGTTACGTTACGCTACCACCACGAAATAACTACCTCTTTTCTTTTGGAAAGAACAGAACAAAGAGATGAAGACCCCGGCAAAGACCACTTTGAATGAGCAGGTTTCACGCTCAAAAGGATATTTCGTCAATAGATGGGGCAGAAGGAGAAAGAAAGCAAGCATTGGG
>JG14
TTCTCGTGTGTACCAGATTTATTTCACTGAGAGCCCCTCTGTAAAAGAGGAAAACAGCGACTAATTGATACTAAAGTAAAGCTGGACCCGATCGACCGACCCGTAGAATGGATTTTGTTCATCATGCACATAGAATAAATGAAGTTATTTGGTGCATAGCTCATCTCCCTCGACCAATTAATTAC-----TATAATATAATATAATATAATATACCGGATGGGCTTTTTGTGCCCTAGGGAACGGAACGGCTACTTCATGATACGAGAGGGAAGAGACTACACATGGATGATAAGAGATGCCCGACTTAATTGAGCCATTTACATAATATAACTAGTGGTCGCCTTCGAACCGAACTACAAGAGTTTTAAGTATCATAATGGGTCCTTGGTGCATAGTCTCTCTATCTCGTCAGGTTGACAAGGATGATTGATCGACCACGTCTGCGCTTAGATAGCGATGTGTCACTCAATGAATCGATCTATAACATAGAAATCACGTATATATAATCGAGGGGGTTGTGAGGATTTGGGTTCATTCAGGCCCCTAACGACCGCCAGCAAGTGTTTCATGCCGTTACGCACCTTTTTTTTTCATCGAGATTGGGTTGGTGTTCAGTGCCGTGGGTACAAGATCGAAAAGAATGCATTGGAATCGAGCTACTATGGTCAGTGCACTGTGAGATTGGAGATTCCGTAAGTAACTCAGTGAATGCTTTCTAAGATCTAAGAGGGGCTTTTTGATTTGTTTACTCAACTCGTAAAGGCAAAGAAAAAAGGGATCCGCCTCGAATCAAAACGTTCTTTCTTTTCTTTTTCTACGCTACGAGATTTCTTCTCTTATGAAATTTATAGTTTGATCGGGGGCGGTACACTTAACTTATAACTTATA-----------------------------------GGTATAAGAATAAGCTTAGATCTCATTTAGAGTGAAATATAAACGAAATAGAAGAAAATCAAAGAAGATATATCAAGGATTCGTTTTATTCTGAATCTTTCTACTGCCGATGGTCAGAATGTTACACCATACGGTTAGGCGTCCTATCTCGATCAGACACACACCATATTAGGGCGAAATCAACCGAACTTGAAGTCCCATGTTACGTTACGCTACCGCCACGAAATAACTACCTCTTTTCTTTTGGAAAGAACAGAACAAAGAGATGAAGACCCCGGCAAAGACCACTTTGAATGAGCAGGTTTCACGCTCAAAAGGATATTTCGTCAATAGATGGGGCAGAAGGAGAAAGAAAGCAAGCATTGGG
>JG15
TTCTCGTGTGTACCAGATTTATTTCACTGAGAGCCCCTCTGTAAAAGAGGAAAACAGCGACTAATTGATACTAAAGTAAAGCTGGACCCGATCGACCGACCCGTAGAATGGATTTTGTTCATCATGCACATAGAATAAATGAAGTTATTTGGTGCATAGCTCATCTCCCTCGACCAATTAATTACTATAATATAATATAATATAATATAATATACCGGATGGGCTTTTTGTGCCCTAGGGAACGGAACGGCTACTTCATGATACGAGAGGGAAGAGACTACACATGGATGATAAGAGATGCCCGACTTAATTGAGCCATTTACATAATATAACTAGTGGTCGCCTTCGAACCGAACTACAAGAGTTTTAAGTATCATAATGGGTCCTTGGTGCATAGTCTCTCTATCTCGTCAGGTTGACAAGGATGATTGATCGACCACGTCTGCGCTTAGATAGCGATGTGTCACTCAATGAATCGATCTATAACATAGAAATCACGTATATATAATCGAGGGGGTTGTGAGGATTTGGGTTCATTCAGGCCCCTAACGACCGCCAGCAAGTGTTTCATGCCGTTACGCACCTTTTTTTTTCATCGAGATTGGGTTGGTGTTCAGTGCCGTGGGTACAAGATCGAAAAGAATGCATTGGAATCGAGCTACTATGGTCAGTGCACTGTGAGATTGGAGATTCCGTAAGTAACTCAGTG----CTTTCTAAGATCTAAGAGGGGCTTTTTGATTTGTTTACTCAACTCGTAAAGGCAAAGAAAAAAGGGATCCGCCTCGAATCAAAACGTTCTTTCTTTTCTTTTTCTACGCTACGAGATTTCTTCTCTTATGAAATTTATAGTTTGATCGGGGGCGGTACACTTAACTTATAACTTATAACTTATAACTTATAACTTATA--------------GGTATAAGAATAAGCTTAGATCTCATTTAGAGTGAAATATAAACGAAATAGAAGAAAATCAAAGAAGATATATCAAGGATTCGTTTTATTCTGAATCTTTCTACTGCCGATGGTCAGAATGTTACACCATACGGTTAGGCGTCCTATCTCGATCAGACACACACCATATTAGGGCGAAATCAACCGAACTTGAAGTCCCATGTTACGTTACGCTACCACCACGAAATAACTACCTCTTTTCTTTTGGAAAGAACAGAACAAAGAGATGAAGACCCCGGCAAAGACCACTTTGAATGAGCAGGTTTCACGCTCAAAAGGATATTTCGTCAATAGATGGGGCAGAAGGAGAAAGAAAGCAAGCATTGGG
>JG16
TTCTCGTGTGTACCAGATTTATTTCACTGAGAGCCCCTCTGTAAAAGAGGAAAACAGCGACTAATTGATACTAAAGTAAAGCTGGACCCGATCGACCGACCCGTAGAATGGATTTTGTTCATCATGCACATAGAATAAATGAAGTTATTTGGTGCATAGCTCATCTCCCTCGACCAATTAATTACTATAATATAATATAATATAATATAATATACCGGATGGGCTTTTTGTGCCCTAGGGAACGGAACGGCTACTTCATGATACGAGAGGGAAGAGACTACACATGGATGATAAGAGATGCCCGACTTAATTGAGCCATTTACATAATATAACTAGTGGTCGCCTTCGAACCGAACTACAAGAGTTTTAAGTATCATAATGGGTCCTTGGTGCATAGTCTCTCTATCTCGTCAGGTTGACAAGGATGATTGATCGACCACGTCTGCGCTTAGATAGCGATGTGTCACTCAATGAATCGATCTATAACATAGAAATCACGTATATATAATCGAGGGGGTTGTGAGGATTTGGGTTCATTCAGGCCCCTAACGACCGCCAGCAAGTGTTTCATGCCGTTACGCACCTTTTTTTTTCATCGAGATTGGGTTGGTGTTCAGTGCCGTGGGTACAAGATCGAAAAGAATGCATTGGAATCGAGCTACTATGGTCAGTGCACTGTGAGATTGGAGATTCCGTAAGTAACTCAGTG----CTTTCTAAGATCTAAGAGGGGCTTTTTGATTTGTTTACTCAACTCGTAAAGGCAAAGAAAAAAGGGATCCGCCTCGAATCAAAACGTTCTTTCTTTTCTTTTTCTACGCTACGAGATTTCTTCTCTTATGAAATTTATAGTTTGATCGGGGGCGGTACACTTAACTTATAACTTATAACTTATAACTTATAACTTATA--------------GGTATAAGAATAAGCTTAGATCTCATTTAGAGTGAAATATAAACGAAATAGAAGAAAATCAAAGAAGATATATCAAGGATTCGTTTTATTCTGAATCTTTCTACTGCCGATGGTCAGAATGTTACACCATACGGTTAGGCGTCCTATCTCGATCAGACACACACCATATTAGGGCGAAATCAACCGAACTTGAAGTCCCATGTTACGTTACGCTACCACCACGAAATAACTACCTCTTTTCTTTTGGAAAGAACAGAACAAAGAGATGAAGACCCCGGCAAAGACCACTTTGAATGAGCAGGTTTCACGCTCAAAAGGATATTTCGTCAATAGATGGGGCAGAAGGAGAAAGAAAGCAAGCATTGGG
>JG17
TTCTCGTGTGTACCAGATTTATTTCACTGAGAGCCCCTCTGTAAAAGAGGAAAACAGCGACTAATTGATACTAAAGTAAAGCTGGACCCGATCGACCGACCCGTAGAATGGATTTTGTTCATCATGCACATAGAATAAATGAAGTTATTTGGTGCATAGCTCATCTCCCTCGACCAATTAATTAC-----TATAATATAATATAATATAATATACCGGATGGGCTTTTTGTGCCCTAGGGAACGGAACGGCTACTTCATGATACGAGAGGGAAGAGACTACACATGGATGATAAGAGATGCCCGACTTAATTGAGCCATTTACATAATATAACTAGTGGTCGCCTTCGAACCGAACTACAAGAGTTTTAAGTATCATAATGGGTCCTTGGTGCATAGTCTCTCTATCTCGTCAGGTTGACAAGGATGATTGATCGACCACGTCTGCGCTTAGATAGCGATGTGTCACTCAATGAATCGATCTATAACATAGAAATCACGTATATATAATCGAGGGGGTTGTGAGGATTTGGGTTCATTCAGGCCCCTAACGACCGCCAGCAAGTGTTTCATGCCGTTACGCACCTTTTTTTTTCATCGAGATTGGGTTGGTGTTCAGTGCCGTGGGTACAAGATCGAAAAGAATGCATTGGAATCGAGCTACTATGGTCAGTGCACTGTGAGATTGGAGATTCCGTAAGTAACTCAGTGAATGCTTTCTAAGATCTAAGAGGGGCTTTTTGATTTGTTTACTCAACTCGTAAAGGCAAAGAAAAAAGGGATCCGCCTCGAATCAAAACGTTCTTTCTTTTCTTTTTCTACGCTACGAGATTTCTTCTCTTATGAAATTTATAGTTTGATCGGGGGCGGTACACTTAACTTATAACTTATA-----------------------------------GGTATAAGAATAAGCTTAGATCTCATTTAGAGTGAAATATAAACGAAATAGAAGAAAATCAAAGAAGATATATCAAGGATTCGTTTTATTCTGAATCTTTCTACTGCCGATGGTCAGAATGTTACACCATACGGTTAGGCGTCCTATCTCGATCAGACACACACCATATTAGGGCGAAATCAACCGAACTTGAAGTCCCATGTTACGTTACGCTACCGCCACGAAATAACTACCTCTTTTCTTTTGGAAAGAACAGAACAAAGAGATGAAGACCCCGGCAAAGACCACTTTGAATGAGCAGGTTTCACGCTCAAAAGGATATTTCGTCAATAGATGGGGCAGAAGGAGAAAGAAAGCAAGCATTGGG
>JL01
TTCTCGTGTGTACCAGATTTATTTCACTGAGAGCCCCTCTGTAAAAGAGGAAAACAGCGACTAATTGATACTAAAGTAAAGCTGGACCCGATCGACCGACCCGTAGAATGGATTTTGTTCATCATGCACATAGAATAAATGAAGTTATTTGGTGCATAGCTCATCTCCCTCGACCAATTAATTAC---------------TATAATATAATATACCGGATGGGCTTTTTGTGCCCTAGGGAACGGAACGGCTACTTCATGATACGAGAGGGAAGAGACTACACATGGATGATAAGAGATGCCCGACTTAATTGAGCCATTTACATAATATAACTAGTGGTCGCCTTCGAACCGAACTACAAGAGTTTTAAGTATCATAATGGGTCCTTGGTGCATAGTCTCTCTATCTCGTCAGGTTGACAAGGATGATTGATCGACCACGTCTGCGCTTAGATAGCGATGTGTCACTCAATGAATCGATCTATAACATAGAAATCACGTATATATAATCGAGGGGGTTGTGAGGATTTGGGTTCATTCAGGCCCCTAACGACCGCCAGCAAGTGTTTCATGCCGTTACGCACCTTTTTTTTTCATCGAGATTGGGTTGGTGTTCAGTGCCGTGGGTACAAGATCGAAAAGAATGCATTGGAATCGAGCTACTATGGTCAGTGCACTGTGAGATTGGAGATTCCGTAAGTAACTCAGTGAATGCTTTCTAAGATCTAAGAGGGGCTTTTTGATTTGTTTACTCAACTCGTAAAGGCAAAGAAAAAAGGGATCCGCCTCGAATCAAAACGTTCTTTCTTTTCTTTTTCTACGCTACGAGATTTCTTCTCTTATGAAATTTATAGTTTGATCGGGGGCGGTACACTTAACTTATAACTTATAACTTATA----------------------------GGTATAAGAATAAGCTTAGATCTCATTTAGAGTGAAATATAAACGAAATAGAAGAAAATCAAAGAAGATATATCAAGGATTCGTTTTATTCTGAATCTTTCTACTGCCGATGGTCAGAATGTTACACCATACGGTTAGGCGTCCTATCTCGATCAGACACACACCATATTAGGGCGAAATCAACCGAACTTGAAGTCCCATGTTACGTTACGCTACCGCCACGAAATAACTACCTCTTTTCTTTTGGAAAGAACAGAACAAAGAGATGAAGACCCCGGCAAAGACCACTTTGAATGAGCAGGTTTCACGCTCAAAAGGATATTTCGTCAATAGATGGGGCAGAAGGAGAAAGAAAGCAAGCATTGGG
>JL02
TTCTCGTGTGTACCAGATTTATTTCACTGAGAGCCCCTCTGTAAAAGAGGAAAACAGCGACTAATTGATACTAAAGTAAAGCTGGACCCGATCGACCGACCCGTAGAATGGATTTTGTTCATCATGCACATAGAATAAATGAAGTTATTTGGTGCATAGCTCATCTCCCTCGACCAATTAATTAC---------------TATAATATAATATACCGGATGGGCTTTTTGTGCCCTAGGGAACGGAACGGCTACTTCATGATACGAGAGGGAAGAGACTACACATGGATGATAAGAGATGCCCGACTTAATTGAGCCATTTACATAATATAACTAGTGGTCGCCTTCGAACCGAACTACAAGAGTTTTAAGTATCATAATGGGTCCTTGGTGCATAGTCTCTCTATCTCGTCAGGTTGACAAGGATGATTGATCGACCACGTCTGCGCTTAGATAGCGATGTGTCACTCAATGAATCGATCTATAACATAGAAATCACGTATATATAATCGAGGGGGTTGTGAGGATTTGGGTTCATTCAGGCCCCTAACGACCGCCAGCAAGTGTTTCATGCCGTTACGCACCTTTTTTTTTCATCGAGATTGGGTTGGTGTTCAGTGCCGTGGGTACAAGATCGAAAAGAATGCATTGGAATCGAGCTACTATGGTCAGTGCACTGTGAGATTGGAGATTCCGTAAGTAACTCAGTGAATGCTTTCTAAGATCTAAGAGGGGCTTTTTGATTTGTTTACTCAACTCGTAAAGGCAAAGAAAAAAGGGATCCGCCTCGAATCAAAACGTTCTTTCTTTTCTTTTTCTACGCTACGAGATTTCTTCTCTTATGAAATTTATAGTTTGATCGGGGGCGGTACACTTAACTTATAACTTATAACTTATA----------------------------GGTATAAGAATAAGCTTAGATCTCATTTAGAGTGAAATATAAACGAAATAGAAGAAAATCAAAGAAGATATATCAAGGATTCGTTTTATTCTGAATCTTTCTACTGCCGATGGTCAGAATGTTACACCATACGGTTAGGCGTCCTATCTCGATCAGACACACACCATATTAGGGCGAAATCAACCGAACTTGAAGTCCCATGTTACGTTACGCTACCGCCACGAAATAACTACCTCTTTTCTTTTGGAAAGAACAGAACAAAGAGATGAAGACCCCGGCAAAGACCACTTTGAATGAGCAGGTTTCACGCTCAAAAGGATATTTCGTCAATAGATGGGGCAGAAGGAGAAAGAAAGCAAGCATTGGG
>JL03
TTCTCGTGTGTACCAGATTTATTTCACTGAGAGCCCCTCTGTAAAAGAGGAAAACAGCGACTAATTGATACTAAAGTAAAGCTGGACCCGATCGACCGACCCGTAGAATGGATTTTGTTCATCATGCACATAGAATAAATGAAGTTATTTGGTGCATAGCTCATCTCCCTCGACCAATTAATTAC---------------TATAATATAATATACCGGATGGGCTTTTTGTGCCCTAGGGAACGGAACGGCTACTTCATGATACGAGAGGGAAGAGACTACACATGGATGATAAGAGATGCCCGACTTAATTGAGCCATTTACATAATATAACTAGTGGTCGCCTTCGAACCGAACTACAAGAGTTTTAAGTATCATAATGGGTCCTTGGTGCATAGTCTCTCTATCTCGTCAGGTTGACAAGGATGATTGATCGACCACGTCTGCGCTTAGATAGCGATGTGTCACTCAATGAATCGATCTATAACATAGAAATCACGTATATATAATCGAGGGGGTTGTGAGGATTTGGGTTCATTCAGGCCCCTAACGACCGCCAGCAAGTGTTTCATGCCGTTACGCACCTTTTTTTTTCATCGAGATTGGGTTGGTGTTCAGTGCCGTGGGTACAAGATCGAAAAGAATGCATTGGAATCGAGCTACTATGGTCAGTGCACTGTGAGATTGGAGATTCCGTAAGTAACTCAGTGAATGCTTTCTAAGATCTAAGAGGGGCTTTTTGATTTGTTTACTCAACTCGTAAAGGCAAAGAAAAAAGGGATCCGCCTCGAATCAAAACGTTCTTTCTTTTCTTTTTCTACGCTACGAGATTTCTTCTCTTATGAAATTTATAGTTTGATCGGGGGCGGTACACTTAACTTATAACTTATAACTTATA----------------------------GGTATAAGAATAAGCTTAGATCTCATTTAGAGTGAAATATAAACGAAATAGAAGAAAATCAAAGAAGATATATCAAGGATTCGTTTTATTCTGAATCTTTCTACTGCCGATGGTCAGAATGTTACACCATACGGTTAGGCGTCCTATCTCGATCAGACACACACCATATTAGGGCGAAATCAACCGAACTTGAAGTCCCATGTTACGTTACGCTACCGCCACGAAATAACTACCTCTTTTCTTTTGGAAAGAACAGAACAAAGAGATGAAGACCCCGGCAAAGACCACTTTGAATGAGCAGGTTTCACGCTCAAAAGGATATTTCGTCAATAGATGGGGCAGAAGGAGAAAGAAAGCAAGCATTGGG
>JL04
TTCTCGTGTGTACCAGATTTATTTCACTGAGAGCCCCTCTGTAAAAGAGGAAAACAGCGACTAATTGATACTAAAGTAAAGCTGGACCCGATCGACCGACCCGTAGAATGGATTTTGTTCATCATGCACATAGAATAAATGAAGTTATTTGGTGCATAGCTCATCTCCCTCGACCAATTAATTAC---------------TATAATATAATATACCGGATGGGCTTTTTGTGCCCTAGGGAACGGAACGGCTACTTCATGATACGAGAGGGAAGAGACTACACATGGATGATAAGAGATGCCCGACTTAATTGAGCCATTTACATAATATAACTAGTGGTCGCCTTCGAACCGAACTACAAGAGTTTTAAGTATCATAATGGGTCCTTGGTGCATAGTCTCTCTATCTCGTCAGGTTGACAAGGATGATTGATCGACCACGTCTGCGCTTAGATAGCGATGTGTCACTCAATGAATCGATCTATAACATAGAAATCACGTATATATAATCGAGGGGGTTGTGAGGATTTGGGTTCATTCAGGCCCCTAACGACCGCCAGCAAGTGTTTCATGCCGTTACGCACCTTTTTTTTTCATCGAGATTGGGTTGGTGTTCAGTGCCGTGGGTACAAGATCGAAAAGAATGCATTGGAATCGAGCTACTATGGTCAGTGCACTGTGAGATTGGAGATTCCGTAAGTAACTCAGTGAATGCTTTCTAAGATCTAAGAGGGGCTTTTTGATTTGTTTACTCAACTCGTAAAGGCAAAGAAAAAAGGGATCCGCCTCGAATCAAAACGTTCTTTCTTTTCTTTTTCTACGCTACGAGATTTCTTCTCTTATGAAATTTATAGTTTGATCGGGGGCGGTACACTTAACTTATAACTTATAACTTATA----------------------------GGTATAAGAATAAGCTTAGATCTCATTTAGAGTGAAATATAAACGAAATAGAAGAAAATCAAAGAAGATATATCAAGGATTCGTTTTATTCTGAATCTTTCTACTGCCGATGGTCAGAATGTTACACCATACGGTTAGGCGTCCTATCTCGATCAGACACACACCATATTAGGGCGAAATCAACCGAACTTGAAGTCCCATGTTACGTTACGCTACCGCCACGAAATAACTACCTCTTTTCTTTTGGAAAGAACAGAACAAAGAGATGAAGACCCCGGCAAAGACCACTTTGAATGAGCAGGTTTCACGCTCAAAAGGATATTTCGTCAATAGATGGGGCAGAAGGAGAAAGAAAGCAAGCATTGGG
>JL05
TTCTCGTGTGTACCAGATTTATTTCACTGAGAGCCCCTCTGTAAAAGAGGAAAACAGCGACTAATTGATACTAAAGTAAAGCTGGACCCGATCGACCGACCCGTAGAATGGATTTTGTTCATCATGCACATAGAATAAATGAAGTTATTTGGTGCATAGCTCATCTCCCTCGACCAATTAATTAC---------------TATAATATAATATACCGGATGGGCTTTTTGTGCCCTAGGGAACGGAACGGCTACTTCATGATACGAGAGGGAAGAGACTACACATGGATGATAAGAGATGCCCGACTTAATTGAGCCATTTACATAATATAACTAGTGGTCGCCTTCGAACCGAACTACAAGAGTTTTAAGTATCATAATGGGTCCTTGGTGCATAGTCTCTCTATCTCGTCAGGTTGACAAGGATGATTGATCGACCACGTCTGCGCTTAGATAGCGATGTGTCACTCAATGAATCGATCTATAACATAGAAATCACGTATATATAATCGAGGGGGTTGTGAGGATTTGGGTTCATTCAGGCCCCTAACGACCGCCAGCAAGTGTTTCATGCCGTTACGCACCTTTTTTTTTCATCGAGATTGGGTTGGTGTTCAGTGCCGTGGGTACAAGATCGAAAAGAATGCATTGGAATCGAGCTACTATGGTCAGTGCACTGTGAGATTGGAGATTCCGTAAGTAACTCAGTGAATGCTTTCTAAGATCTAAGAGGGGCTTTTTGATTTGTTTACTCAACTCGTAAAGGCAAAGAAAAAAGGGATCCGCCTCGAATCAAAACGTTCTTTCTTTTCTTTTTCTACGCTACGAGATTTCTTCTCTTATGAAATTTATAGTTTGATCGGGGGCGGTACACTTAACTTATAACTTATAACTTATA----------------------------GGTATAAGAATAAGCTTAGATCTCATTTAGAGTGAAATATAAACGAAATAGAAGAAAATCAAAGAAGATATATCAAGGATTCGTTTTATTCTGAATCTTTCTACTGCCGATGGTCAGAATGTTACACCATACGGTTAGGCGTCCTATCTCGATCAGACACACACCATATTAGGGCGAAATCAACCGAACTTGAAGTCCCATGTTACGTTACGCTACCGCCACGAAATAACTACCTCTTTTCTTTTGGAAAGAACAGAACAAAGAGATGAAGACCCCGGCAAAGACCACTTTGAATGAGCAGGTTTCACGCTCAAAAGGATATTTCGTCAATAGATGGGGCAGAAGGAGAAAGAAAGCAAGCATTGGG
>JL06
TTCTCGTGTGTACCAGATTTATTTCACTGAGAGCCCCTCTGTAAAAGAGGAAAACAGCGACTAATTGATACTAAAGTAAAGCTGGACCCGATCGACCGACCCGTAGAATGGATTTTGTTCATCATGCACATAGAATAAATGAAGTTATTTGGTGCATAGCTCATCTCCCTCGACCAATTAATTAC----------TATAATATAATATAATATACCGGATGGGCTTTTTGTGCCCTAGGGAACGGAACGGCTACTTCATGATACGAGAGGGAAGAGACTACACATGGATGATAAGAGATGCCCGACTTAATTGAGCCATTTACATAATATAACTAGTGGTCGCCTTCGAACCGAACTACAAGAGTTTTAAGTATCATAATGGGTCCTTGGTGCATAGTCTCTCTATCTCGTCAGGTTGACAAGGATGATTGATCGACCACGTCTGCGCTTAGATAGCGATGTGTCACTCAATGAATCGATCTATAACATAGAAATCACGTATATATAATCGAGGGGGTTGTGAGGATTTGGGTTCATTCAGGCCCCTAACGACCGCCAGCAAGTGTTTCATGCCGTTACGCACCTTTTTTTTTCATCGAGATTGGGTTGGTGTTCAGTGCCGTGGGTACAAGATCGAAAAGAATGCATTGGAATCGAGCTACTATGGTCAGTGCACTGTGAGATTGGAGATTCCGTAAGTAACTCAGTGAATGCTTTCTAAGATCTAAGAGGGGCTTTTTGATTTGTTTACTCAACTCGTAAAGGCAAAGAAAAAAGGGATCCGCCTCGAATCAAAACGTTCTTTCTTTTCTTTTTCTACGCTACGAGATTTCTTCTCTTATGAAATTTATAGTTTGATCGGGGGCGGTACACTTAACTTATAACTTATAACTTATA----------------------------GGTATAAGAATAAGCTTAGATCTCATTTAGAGTGAAATATAAACGAAATAGAAGAAAATCAAAGAAGATATATCAAGGATTCGTTTTATTCTGAATCTTTCTACTGCCGATGGTCAGAATGTTACACCATACGGTTAGGCGTCCTATCTCGATCAGACACACACCATATTAGGGCGAAATCAACCGAACTTGAAGTCCCATGTTACGTTACGCTACCGCCACGAAATAACTACCTCTTTTCTTTTGGAAAGAACAGAACAAAGAGATGAAGACCCCGGCAAAGACCACTTTGAATGAGCAGGTTTCACGCTCAAAAGGATATTTCGTCAATAGATGGGGCAGAAGGAGAAAGAAAGCAAGCATTGGG
>JL07
TTCTCGTGTGTACCAGATTTATTTCACTGAGAGCCCCTCTGTAAAAGAGGAAAACAGCGACTAATTGATACTAAAGTAAAGCTGGACCCGATCGACCGACCCGTAGAATGGATTTTGTTCATCATGCACATAGAATAAATGAAGTTATTTGGTGCATAGCTCATCTCCCTCGACCAATTAATTAC----------TATAATATAATATAATATACCGGATGGGCTTTTTGTGCCCTAGGGAACGGAACGGCTACTTCATGATACGAGAGGGAAGAGACTACACATGGATGATAAGAGATGCCCGACTTAATTGAGCCATTTACATAATATAACTAGTGGTCGCCTTCGAACCGAACTACAAGAGTTTTAAGTATCATAATGGGTCCTTGGTGCATAGTCTCTCTATCTCGTCAGGTTGACAAGGATGATTGATCGACCACGTCTGCGCTTAGATAGCGATGTGTCACTCAATGAATCGATCTATAACATAGAAATCACGTATATATAATCGAGGGGGTTGTGAGGATTTGGGTTCATTCAGGCCCCTAACGACCGCCAGCAAGTGTTTCATGCCGTTACGCACCTTTTTTTTTCATCGAGATTGGGTTGGTGTTCAGTGCCGTGGGTACAAGATCGAAAAGAATGCATTGGAATCGAGCTACTATGGTCAGTGCACTGTGAGATTGGAGATTCCGTAAGTAACTCAGTGAATGCTTTCTAAGATCTAAGAGGGGCTTTTTGATTTGTTTACTCAACTCGTAAAGGCAAAGAAAAAAGGGATCCGCCTCGAATCAAAACGTTCTTTCTTTTCTTTTTCTACGCTACGAGATTTCTTCTCTTATGAAATTTATAGTTTGATCGGGGGCGGTACACTTAACTTATAACTTATAACTTATA----------------------------GGTATAAGAATAAGCTTAGATCTCATTTAGAGTGAAATATAAACGAAATAGAAGAAAATCAAAGAAGATATATCAAGGATTCGTTTTATTCTGAATCTTTCTACTGCCGATGGTCAGAATGTTACACCATACGGTTAGGCGTCCTATCTCGATCAGACACACACCATATTAGGGCGAAATCAACCGAACTTGAAGTCCCATGTTACGTTACGCTACCGCCACGAAATAACTACCTCTTTTCTTTTGGAAAGAACAGAACAAAGAGATGAAGACCCCGGCAAAGACCACTTTGAATGAGCAGGTTTCACGCTCAAAAGGATATTTCGTCAATAGATGGGGCAGAAGGAGAAAGAAAGCAAGCATTGGG
>JL08
TTCTCGTGTGTACCAGATTTATTTCACTGAGAGCCCCTCTGTAAAAGAGGAAAACAGCGACTAATTGATACTAAAGTAAAGCTGGACCCGATCGACCGACCCGTAGAATGGATTTTGTTCATCATGCACATAGAATAAATGAAGTTATTTGGTGCATAGCTCATCTCCCTCGACCAATTAATTAC----------TATAATATAATATAATATACCGGATGGGCTTTTTGTGCCCTAGGGAACGGAACGGCTACTTCATGATACGAGAGGGAAGAGACTACACATGGATGATAAGAGATGCCCGACTTAATTGAGCCATTTACATAATATAACTAGTGGTCGCCTTCGAACCGAACTACAAGAGTTTTAAGTATCATAATGGGTCCTTGGTGCATAGTCTCTCTATCTCGTCAGGTTGACAAGGATGATTGATCGACCACGTCTGCGCTTAGATAGCGATGTGTCACTCAATGAATCGATCTATAACATAGAAATCACGTATATATAATCGAGGGGGTTGTGAGGATTTGGGTTCATTCAGGCCCCTAACGACCGCCAGCAAGTGTTTCATGCCGTTACGCACCTTTTTTTTTCATCGAGATTGGGTTGGTGTTCAGTGCCGTGGGTACAAGATCGAAAAGAATGCATTGGAATCGAGCTACTATGGTCAGTGCACTGTGAGATTGGAGATTCCGTAAGTAACTCAGTGAATGCTTTCTAAGATCTAAGAGGGGCTTTTTGATTTGTTTACTCAACTCGTAAAGGCAAAGAAAAAAGGGATCCGCCTCGAATCAAAACGTTCTTTCTTTTCTTTTTCTACGCTACGAGATTTCTTCTCTTATGAAATTTATAGTTTGATCGGGGGCGGTACACTTAACTTATAACTTATAACTTATA----------------------------GGTATAAGAATAAGCTTAGATCTCATTTAGAGTGAAATATAAACGAAATAGAAGAAAATCAAAGAAGATATATCAAGGATTCGTTTTATTCTGAATCTTTCTACTGCCGATGGTCAGAATGTTACACCATACGGTTAGGCGTCCTATCTCGATCAGACACACACCATATTAGGGCGAAATCAACCGAACTTGAAGTCCCATGTTACGTTACGCTACCGCCACGAAATAACTACCTCTTTTCTTTTGGAAAGAACAGAACAAAGAGATGAAGACCCCGGCAAAGACCACTTTGAATGAGCAGGTTTCACGCTCAAAAGGATATTTCGTCAATAGATGGGGCAGAAGGAGAAAGAAAGCAAGCATTGGG
>JL09
TTCTCGTGTGTACCAGATTTATTTCACTGAGAGCCCCTCTGTAAAAGAGGAAAACAGCGACTAATTGATACTAAAGTAAAGCTGGACCCGATCGACCGACCCGTAGAATGGATTTTGTTCATCATGCACATAGAATAAATGAAGTTATTTGGTGCATAGCTCATCTCCCTCGACCAATTAATTAC----------TATAATATAATATAATATACCGGATGGGCTTTTTGTGCCCTAGGGAACGGAACGGCTACTTCATGATACGAGAGGGAAGAGACTACACATGGATGATAAGAGATGCCCGACTTAATTGAGCCATTTACATAATATAACTAGTGGTCGCCTTCGAACCGAACTACAAGAGTTTTAAGTATCATAATGGGTCCTTGGTGCATAGTCTCTCTATCTCGTCAGGTTGACAAGGATGATTGATCGACCACGTCTGCGCTTAGATAGCGATGTGTCACTCAATGAATCGATCTATAACATAGAAATCACGTATATATAATCGAGGGGGTTGTGAGGATTTGGGTTCATTCAGGCCCCTAACGACCGCCAGCAAGTGTTTCATGCCGTTACGCACCTTTTTTTTTCATCGAGATTGGGTTGGTGTTCAGTGCCGTGGGTACAAGATCGAAAAGAATGCATTGGAATCGAGCTACTATGGTCAGTGCACTGTGAGATTGGAGATTCCGTAAGTAACTCAGTGAATGCTTTCTAAGATCTAAGAGGGGCTTTTTGATTTGTTTACTCAACTCGTAAAGGCAAAGAAAAAAGGGATCCGCCTCGAATCAAAACGTTCTTTCTTTTCTTTTTCTACGCTACGAGATTTCTTCTCTTATGAAATTTATAGTTTGATCGGGGGCGGTACACTTAACTTATAACTTATAACTTATA----------------------------GGTATAAGAATAAGCTTAGATCTCATTTAGAGTGAAATATAAACGAAATAGAAGAAAATCAAAGAAGATATATCAAGGATTCGTTTTATTCTGAATCTTTCTACTGCCGATGGTCAGAATGTTACACCATACGGTTAGGCGTCCTATCTCGATCAGACACACACCATATTAGGGCGAAATCAACCGAACTTGAAGTCCCATGTTACGTTACGCTACCGCCACGAAATAACTACCTCTTTTCTTTTGGAAAGAACAGAACAAAGAGATGAAGACCCCGGCAAAGACCACTTTGAATGAGCAGGTTTCACGCTCAAAAGGATATTTCGTCAATAGATGGGGCAGAAGGAGAAAGAAAGCAAGCATTGGG
>JL10
TTCTCGTGTGTACCAGATTTATTTCACTGAGAGCCCCTCTGTAAAAGAGGAAAACAGCGACTAATTGATACTAAAGTAAAGCTGGACCCGATCGACCGACCCGTAGAATGGATTTTGTTCATCATGCACATAGAATAAATGAAGTTATTTGGTGCATAGCTCATCTCCCTCGACCAATTAATTAC----------TATAATATAATATAATATACCGGATGGGCTTTTTGTGCCCTAGGGAACGGAACGGCTACTTCATGATACGAGAGGGAAGAGACTACACATGGATGATAAGAGATGCCCGACTTAATTGAGCCATTTACATAATATAACTAGTGGTCGCCTTCGAACCGAACTACAAGAGTTTTAAGTATCATAATGGGTCCTTGGTGCATAGTCTCTCTATCTCGTCAGGTTGACAAGGATGATTGATCGACCACGTCTGCGCTTAGATAGCGATGTGTCACTCAATGAATCGATCTATAACATAGAAATCACGTATATATAATCGAGGGGGTTGTGAGGATTTGGGTTCATTCAGGCCCCTAACGACCGCCAGCAAGTGTTTCATGCCGTTACGCACCTTTTTTTTTCATCGAGATTGGGTTGGTGTTCAGTGCCGTGGGTACAAGATCGAAAAGAATGCATTGGAATCGAGCTACTATGGTCAGTGCACTGTGAGATTGGAGATTCCGTAAGTAACTCAGTGAATGCTTTCTAAGATCTAAGAGGGGCTTTTTGATTTGTTTACTCAACTCGTAAAGGCAAAGAAAAAAGGGATCCGCCTCGAATCAAAACGTTCTTTCTTTTCTTTTTCTACGCTACGAGATTTCTTCTCTTATGAAATTTATAGTTTGATCGGGGGCGGTACACTTAACTTATAACTTATAACTTATA----------------------------GGTATAAGAATAAGCTTAGATCTCATTTAGAGTGAAATATAAACGAAATAGAAGAAAATCAAAGAAGATATATCAAGGATTCGTTTTATTCTGAATCTTTCTACTGCCGATGGTCAGAATGTTACACCATACGGTTAGGCGTCCTATCTCGATCAGACACACACCATATTAGGGCGAAATCAACCGAACTTGAAGTCCCATGTTACGTTACGCTACCGCCACGAAATAACTACCTCTTTTCTTTTGGAAAGAACAGAACAAAGAGATGAAGACCCCGGCAAAGACCACTTTGAATGAGCAGGTTTCACGCTCAAAAGGATATTTCGTCAATAGATGGGGCAGAAGGAGAAAGAAAGCAAGCATTGGG
>JL11
TTCTCGTGTGTACCAGATTTATTTCACTGAGAGCCCCTCTGTAAAAGAGGAAAACAGCGACTAATTGATACTAAAGTAAAGCTGGACCCGATCGACCGACCCGTAGAATGGATTTTGTTCATCATGCACATAGAATAAATGAAGTTATTTGGTGCATAGCTCATCTCCCTCGACCAATTAATTAC----------TATAATATAATATAATATACCGGATGGGCTTTTTGTGCCCTAGGGAACGGAACGGCTACTTCATGATACGAGAGGGAAGAGACTACACATGGATGATAAGAGATGCCCGACTTAATTGAGCCATTTACATAATATAACTAGTGGTCGCCTTCGAACCGAACTACAAGAGTTTTAAGTATCATAATGGGTCCTTGGTGCATAGTCTCTCTATCTCGTCAGGTTGACAAGGATGATTGATCGACCACGTCTGCGCTTAGATAGCGATGTGTCACTCAATGAATCGATCTATAACATAGAAATCACGTATATATAATCGAGGGGGTTGTGAGGATTTGGGTTCATTCAGGCCCCTAACGACCGCCAGCAAGTGTTTCATGCCGTTACGCACCTTTTTTTTTCATCGAGATTGGGTTGGTGTTCAGTGCCGTGGGTACAAGATCGAAAAGAATGCATTGGAATCGAGCTACTATGGTCAGTGCACTGTGAGATTGGAGATTCCGTAAGTAACTCAGTGAATGCTTTCTAAGATCTAAGAGGGGCTTTTTGATTTGTTTACTCAACTCGTAAAGGCAAAGAAAAAAGGGATCCGCCTCGAATCAAAACGTTCTTTCTTTTCTTTTTCTACGCTACGAGATTTCTTCTCTTATGAAATTTATAGTTTGATCGGGGGCGGTACACTTAACTTATAACTTATAACTTATA----------------------------GGTATAAGAATAAGCTTAGATCTCATTTAGAGTGAAATATAAACGAAATAGAAGAAAATCAAAGAAGATATATCAAGGATTCGTTTTATTCTGAATCTTTCTACTGCCGATGGTCAGAATGTTACACCATACGGTTAGGCGTCCTATCTCGATCAGACACACACCATATTAGGGCGAAATCAACCGAACTTGAAGTCCCATGTTACGTTACGCTACCGCCACGAAATAACTACCTCTTTTCTTTTGGAAAGAACAGAACAAAGAGATGAAGACCCCGGCAAAGACCACTTTGAATGAGCAGGTTTCACGCTCAAAAGGATATTTCGTCAATAGATGGGGCAGAAGGAGAAAGAAAGCAAGCATTGGG
>JL12
TTCTCGTGTGTACCAGATTTATTTCACTGAGAGCCCCTCTGTAAAAGAGGAAAACAGCGACTAATTGATACTAAAGTAAAGCTGGACCCGATCGACCGACCCGTAGAATGGATTTTGTTCATCATGCACATAGAATAAATGAAGTTATTTGGTGCATAGCTCATCTCCCTCGACCAATTAATTAC----------TATAATATAATATAATATACCGGATGGGCTTTTTGTGCCCTAGGGAACGGAACGGCTACTTCATGATACGAGAGGGAAGAGACTACACATGGATGATAAGAGATGCCCGACTTAATTGAGCCATTTACATAATATAACTAGTGGTCGCCTTCGAACCGAACTACAAGAGTTTTAAGTATCATAATGGGTCCTTGGTGCATAGTCTCTCTATCTCGTCAGGTTGACAAGGATGATTGATCGACCACGTCTGCGCTTAGATAGCGATGTGTCACTCAATGAATCGATCTATAACATAGAAATCACGTATATATAATCGAGGGGGTTGTGAGGATTTGGGTTCATTCAGGCCCCTAACGACCGCCAGCAAGTGTTTCATGCCGTTACGCACCTTTTTTTTTCATCGAGATTGGGTTGGTGTTCAGTGCCGTGGGTACAAGATCGAAAAGAATGCATTGGAATCGAGCTACTATGGTCAGTGCACTGTGAGATTGGAGATTCCGTAAGTAACTCAGTGAATGCTTTCTAAGATCTAAGAGGGGCTTTTTGATTTGTTTACTCAACTCGTAAAGGCAAAGAAAAAAGGGATCCGCCTCGAATCAAAACGTTCTTTCTTTTCTTTTTCTACGCTACGAGATTTCTTCTCTTATGAAATTTATAGTTTGATCGGGGGCGGTACACTTAACTTATAACTTATAACTTATA----------------------------GGTATAAGAATAAGCTTAGATCTCATTTAGAGTGAAATATAAACGAAATAGAAGAAAATCAAAGAAGATATATCAAGGATTCGTTTTATTCTGAATCTTTCTACTGCCGATGGTCAGAATGTTACACCATACGGTTAGGCGTCCTATCTCGATCAGACACACACCATATTAGGGCGAAATCAACCGAACTTGAAGTCCCATGTTACGTTACGCTACCGCCACGAAATAACTACCTCTTTTCTTTTGGAAAGAACAGAACAAAGAGATGAAGACCCCGGCAAAGACCACTTTGAATGAGCAGGTTTCACGCTCAAAAGGATATTTCGTCAATAGATGGGGCAGAAGGAGAAAGAAAGCAAGCATTGGG
>JL13
TTCTCGTGTGTACCAGATTTATTTCACTGAGAGCCCCTCTGTAAAAGAGGAAAACAGCGACTAATTGATACTAAAGTAAAGCTGGACCCGATCGACCGACCCGTAGAATGGATTTTGTTCATCATGCACATAGAATAAATGAAGTTATTTGGTGCATAGCTCATCTCCCTCGACCAATTAATTAC----------TATAATATAATATAATATACCGGATGGGCTTTTTGTGCCCTAGGGAACGGAACGGCTACTTCATGATACGAGAGGGAAGAGACTACACATGGATGATAAGAGATGCCCGACTTAATTGAGCCATTTACATAATATAACTAGTGGTCGCCTTCGAACCGAACTACAAGAGTTTTAAGTATCATAATGGGTCCTTGGTGCATAGTCTCTCTATCTCGTCAGGTTGACAAGGATGATTGATCGACCACGTCTGCGCTTAGATAGCGATGTGTCACTCAATGAATCGATCTATAACATAGAAATCACGTATATATAATCGAGGGGGTTGTGAGGATTTGGGTTCATTCAGGCCCCTAACGACCGCCAGCAAGTGTTTCATGCCGTTACGCACCTTTTTTTTTCATCGAGATTGGGTTGGTGTTCAGTGCCGTGGGTACAAGATCGAAAAGAATGCATTGGAATCGAGCTACTATGGTCAGTGCACTGTGAGATTGGAGATTCCGTAAGTAACTCAGTGAATGCTTTCTAAGATCTAAGAGGGGCTTTTTGATTTGTTTACTCAACTCGTAAAGGCAAAGAAAAAAGGGATCCGCCTCGAATCAAAACGTTCTTTCTTTTCTTTTTCTACGCTACGAGATTTCTTCTCTTATGAAATTTATAGTTTGATCGGGGGCGGTACACTTAACTTATAACTTATAACTTATA----------------------------GGTATAAGAATAAGCTTAGATCTCATTTAGAGTGAAATATAAACGAAATAGAAGAAAATCAAAGAAGATATATCAAGGATTCGTTTTATTCTGAATCTTTCTACTGCCGATGGTCAGAATGTTACACCATACGGTTAGGCGTCCTATCTCGATCAGACACACACCATATTAGGGCGAAATCAACCGAACTTGAAGTCCCATGTTACGTTACGCTACCGCCACGAAATAACTACCTCTTTTCTTTTGGAAAGAACAGAACAAAGAGATGAAGACCCCGGCAAAGACCACTTTGAATGAGCAGGTTTCACGCTCAAAAGGATATTTCGTCAATAGATGGGGCAGAAGGAGAAAGAAAGCAAGCATTGGG
>JL14
TTCTCGTGTGTACCAGATTTATTTCACTGAGAGCCCCTCTGTAAAAGAGGAAAACAGCGACTAATTGATACTAAAGTAAAGCTGGACCCGATCGACCGACCCGTAGAATGGATTTTGTTCATCATGCACATAGAATAAATGAAGTTATTTGGTGCATAGCTCATCTCCCTCGACCAATTAATTAC----------TATAATATAATATAATATACCGGATGGGCTTTTTGTGCCCTAGGGAACGGAACGGCTACTTCATGATACGAGAGGGAAGAGACTACACATGGATGATAAGAGATGCCCGACTTAATTGAGCCATTTACATAATATAACTAGTGGTCGCCTTCGAACCGAACTACAAGAGTTTTAAGTATCATAATGGGTCCTTGGTGCATAGTCTCTCTATCTCGTCAGGTTGACAAGGATGATTGATCGACCACGTCTGCGCTTAGATAGCGATGTGTCACTCAATGAATCGATCTATAACATAGAAATCACGTATATATAATCGAGGGGGTTGTGAGGATTTGGGTTCATTCAGGCCCCTAACGACCGCCAGCAAGTGTTTCATGCCGTTACGCACCTTTTTTTTTCATCGAGATTGGGTTGGTGTTCAGTGCCGTGGGTACAAGATCGAAAAGAATGCATTGGAATCGAGCTACTATGGTCAGTGCACTGTGAGATTGGAGATTCCGTAAGTAACTCAGTGAATGCTTTCTAAGATCTAAGAGGGGCTTTTTGATTTGTTTACTCAACTCGTAAAGGCAAAGAAAAAAGGGATCCGCCTCGAATCAAAACGTTCTTTCTTTTCTTTTTCTACGCTACGAGATTTCTTCTCTTATGAAATTTATAGTTTGATCGGGGGCGGTACACTTAACTTATAACTTATAACTTATA----------------------------GGTATAAGAATAAGCTTAGATCTCATTTAGAGTGAAATATAAACGAAATAGAAGAAAATCAAAGAAGATATATCAAGGATTCGTTTTATTCTGAATCTTTCTACTGCCGATGGTCAGAATGTTACACCATACGGTTAGGCGTCCTATCTCGATCAGACACACACCATATTAGGGCGAAATCAACCGAACTTGAAGTCCCATGTTACGTTACGCTACCGCCACGAAATAACTACCTCTTTTCTTTTGGAAAGAACAGAACAAAGAGATGAAGACCCCGGCAAAGACCACTTTGAATGAGCAGGTTTCACGCTCAAAAGGATATTTCGTCAATAGATGGGGCAGAAGGAGAAAGAAAGCAAGCATTGGG
>JL15
TTCTCGTGTGTACCAGATTTATTTCACTGAGAGCCCCTCTGTAAAAGAGGAAAACAGCGACTAATTGATACTAAAGTAAAGCTGGACCCGATCGACCGACCCGTAGAATGGATTTTGTTCATCATGCACATAGAATAAATGAAGTTATTTGGTGCATAGCTCATCTCCCTCGACCAATTAATTAC----------TATAATATAATATAATATACCGGATGGGCTTTTTGTGCCCTAGGGAACGGAACGGCTACTTCATGATACGAGAGGGAAGAGACTACACATGGATGATAAGAGATGCCCGACTTAATTGAGCCATTTACATAATATAACTAGTGGTCGCCTTCGAACCGAACTACAAGAGTTTTAAGTATCATAATGGGTCCTTGGTGCATAGTCTCTCTATCTCGTCAGGTTGACAAGGATGATTGATCGACCACGTCTGCGCTTAGATAGCGATGTGTCACTCAATGAATCGATCTATAACATAGAAATCACGTATATATAATCGAGGGGGTTGTGAGGATTTGGGTTCATTCAGGCCCCTAACGACCGCCAGCAAGTGTTTCATGCCGTTACGCACCTTTTTTTTTCATCGAGATTGGGTTGGTGTTCAGTGCCGTGGGTACAAGATCGAAAAGAATGCATTGGAATCGAGCTACTATGGTCAGTGCACTGTGAGATTGGAGATTCCGTAAGTAACTCAGTGAATGCTTTCTAAGATCTAAGAGGGGCTTTTTGATTTGTTTACTCAACTCGTAAAGGCAAAGAAAAAAGGGATCCGCCTCGAATCAAAACGTTCTTTCTTTTCTTTTTCTACGCTACGAGATTTCTTCTCTTATGAAATTTATAGTTTGATCGGGGGCGGTACACTTAACTTATAACTTATAACTTATA----------------------------GGTATAAGAATAAGCTTAGATCTCATTTAGAGTGAAATATAAACGAAATAGAAGAAAATCAAAGAAGATATATCAAGGATTCGTTTTATTCTGAATCTTTCTACTGCCGATGGTCAGAATGTTACACCATACGGTTAGGCGTCCTATCTCGATCAGACACACACCATATTAGGGCGAAATCAACCGAACTTGAAGTCCCATGTTACGTTACGCTACCGCCACGAAATAACTACCTCTTTTCTTTTGGAAAGAACAGAACAAAGAGATGAAGACCCCGGCAAAGACCACTTTGAATGAGCAGGTTTCACGCTCAAAAGGATATTTCGTCAATAGATGGGGCAGAAGGAGAAAGAAAGCAAGCATTGGG
>JL16
TTCTCGTGTGTACCAGATTTATTTCACTGAGAGCCCCTCTGTAAAAGAGGAAAACAGCGACTAATTGATACTAAAGTAAAGCTGGACCCGATCGACCGACCCGTAGAATGGATTTTGTTCATCATGCACATAGAATAAATGAAGTTATTTGGTGCATAGCTCATCTCCCTCGACCAATTAATTAC----------TATAATATAATATAATATACCGGATGGGCTTTTTGTGCCCTAGGGAACGGAACGGCTACTTCATGATACGAGAGGGAAGAGACTACACATGGATGATAAGAGATGCCCGACTTAATTGAGCCATTTACATAATATAACTAGTGGTCGCCTTCGAACCGAACTACAAGAGTTTTAAGTATCATAATGGGTCCTTGGTGCATAGTCTCTCTATCTCGTCAGGTTGACAAGGATGATTGATCGACCACGTCTGCGCTTAGATAGCGATGTGTCACTCAATGAATCGATCTATAACATAGAAATCACGTATATATAATCGAGGGGGTTGTGAGGATTTGGGTTCATTCAGGCCCCTAACGACCGCCAGCAAGTGTTTCATGCCGTTACGCACCTTTTTTTTTCATCGAGATTGGGTTGGTGTTCAGTGCCGTGGGTACAAGATCGAAAAGAATGCATTGGAATCGAGCTACTATGGTCAGTGCACTGTGAGATTGGAGATTCCGTAAGTAACTCAGTGAATGCTTTCTAAGATCTAAGAGGGGCTTTTTGATTTGTTTACTCAACTCGTAAAGGCAAAGAAAAAAGGGATCCGCCTCGAATCAAAACGTTCTTTCTTTTCTTTTTCTACGCTACGAGATTTCTTCTCTTATGAAATTTATAGTTTGATCGGGGGCGGTACACTTAACTTATAACTTATAACTTATA----------------------------GGTATAAGAATAAGCTTAGATCTCATTTAGAGTGAAATATAAACGAAATAGAAGAAAATCAAAGAAGATATATCAAGGATTCGTTTTATTCTGAATCTTTCTACTGCCGATGGTCAGAATGTTACACCATACGGTTAGGCGTCCTATCTCGATCAGACACACACCATATTAGGGCGAAATCAACCGAACTTGAAGTCCCATGTTACGTTACGCTACCGCCACGAAATAACTACCTCTTTTCTTTTGGAAAGAACAGAACAAAGAGATGAAGACCCCGGCAAAGACCACTTTGAATGAGCAGGTTTCACGCTCAAAAGGATATTTCGTCAATAGATGGGGCAGAAGGAGAAAGAAAGCAAGCATTGGG
>JL17
TTCTCGTGTGTACCAGATTTATTTCACTGAGAGCCCCTCTGTAAAAGAGGAAAACAGCGACTAATTGATACTAAAGTAAAGCTGGACCCGATCGACCGACCCGTAGAATGGATTTTGTTCATCATGCACATAGAATAAATGAAGTTATTTGGTGCATAGCTCATCTCCCTCGACCAATTAATTAC----------TATAATATAATATAATATACCGGATGGGCTTTTTGTGCCCTAGGGAACGGAACGGCTACTTCATGATACGAGAGGGAAGAGACTACACATGGATGATAAGAGATGCCCGACTTAATTGAGCCATTTACATAATATAACTAGTGGTCGCCTTCGAACCGAACTACAAGAGTTTTAAGTATCATAATGGGTCCTTGGTGCATAGTCTCTCTATCTCGTCAGGTTGACAAGGATGATTGATCGACCACGTCTGCGCTTAGATAGCGATGTGTCACTCAATGAATCGATCTATAACATAGAAATCACGTATATATAATCGAGGGGGTTGTGAGGATTTGGGTTCATTCAGGCCCCTAACGACCGCCAGCAAGTGTTTCATGCCGTTACGCACCTTTTTTTTTCATCGAGATTGGGTTGGTGTTCAGTGCCGTGGGTACAAGATCGAAAAGAATGCATTGGAATCGAGCTACTATGGTCAGTGCACTGTGAGATTGGAGATTCCGTAAGTAACTCAGTGAATGCTTTCTAAGATCTAAGAGGGGCTTTTTGATTTGTTTACTCAACTCGTAAAGGCAAAGAAAAAAGGGATCCGCCTCGAATCAAAACGTTCTTTCTTTTCTTTTTCTACGCTACGAGATTTCTTCTCTTATGAAATTTATAGTTTGATCGGGGGCGGTACACTTAACTTATAACTTATAACTTATA----------------------------GGTATAAGAATAAGCTTAGATCTCATTTAGAGTGAAATATAAACGAAATAGAAGAAAATCAAAGAAGATATATCAAGGATTCGTTTTATTCTGAATCTTTCTACTGCCGATGGTCAGAATGTTACACCATACGGTTAGGCGTCCTATCTCGATCAGACACACACCATATTAGGGCGAAATCAACCGAACTTGAAGTCCCATGTTACGTTACGCTACCGCCACGAAATAACTACCTCTTTTCTTTTGGAAAGAACAGAACAAAGAGATGAAGACCCCGGCAAAGACCACTTTGAATGAGCAGGTTTCACGCTCAAAAGGATATTTCGTCAATAGATGGGGCAGAAGGAGAAAGAAAGCAAGCATTGGG
>JL18
TTCTCGTGTGTACCAGATTTATTTCACTGAGAGCCCCTCTGTAAAAGAGGAAAACAGCGACTAATTGATACTAAAGTAAAGCTGGACCCGATCGACCGACCCGTAGAATGGATTTTGTTCATCATGCACATAGAATAAATGAAGTTATTTGGTGCATAGCTCATCTCCCTCGACCAATTAATTAC---------------TATAATATAATATACCGGATGGGCTTTTTGTGCCCTAGGGAACGGAACGGCTACTTCATGATACGAGAGGGAAGAGACTACACATGGATGATAAGAGATGCCCGACTTAATTGAGCCATTTACATAATATAACTAGTGGTCGCCTTCGAACCGAACTACAAGAGTTTTAAGTATCATAATGGGTCCTTGGTGCATAGTCTCTCTATCTCGTCAGGTTGACAAGGATGATTGATCGACCACGTCTGCGCTTAGATAGCGATGTGTCACTCAATGAATCGATCTATAACATAGAAATCACGTATATATAATCGAGGGGGTTGTGAGGATTTGGGTTCATTCAGGCCCCTAACGACCGCCAGCAAGTGTTTCATGCCGTTACGCACCTTTTTTTTTCATCGAGATTGGGTTGGTGTTCAGTGCCGTGGGTACAAGATCGAAAAGAATGCATTGGAATCGAGCTACTATGGTCAGTGCACTGTGAGATTGGAGATTCCGTAAGTAACTCAGTGAATGCTTTCTAAGATCTAAGAGGGGCTTTTTGATTTGTTTACTCAACTCGTAAAGGCAAAGAAAAAAGGGATCCGCCTCGAATCAAAACGTTCTTTCTTTTCTTTTTCTACGCTACGAGATTTCTTCTCTTATGAAATTTATAGTTTGATCGGGGGCGGTACACTTAACTTATAACTTATAACTTATA----------------------------GGTATAAGAATAAGCTTAGATCTCATTTAGAGTGAAATATAAACGAAATAGAAGAAAATCAAAGAAGATATATCAAGGATTCGTTTTATTCTGAATCTTTCTACTGCCGATGGTCAGAATGTTACACCATACGGTTAGGCGTCCTATCTCGATCAGACACACACCATATTAGGGCGAAATCAACCGAACTTGAAGTCCCATGTTACGTTACGCTACCGCCACGAAATAACTACCTCTTTTCTTTTGGAAAGAACAGAACAAAGAGATGAAGACCCCGGCAAAGACCACTTTGAATGAGCAGGTTTCACGCTCAAAAGGATATTTCGTCAATAGATGGGGCAGAAGGAGAAAGAAAGCAAGCATTGGG
>JX01
TTCTCGTGTGTACCAGATTTATTTCACTGAGAGCCCCTCTGTAAAAGAGGAAAACAGCGACTAATTGATACTAAAGTAAAGCTGGACCCGATCGACCGACCCGTAGAATGGATTTTGTTCATCATGCACATAGAATAAATGAAGTTATTTGGTGCATAGCTCATCTCCCTCGACCAATTAATTAC----------TATAATATAATATAATATACCGGATGGGCTTTTTGTGCCCTAGGGAACGGAACGGCTACTTCATGATACGAGAGGGAAGAGACTACACATGGATGATAAGAGATGCCCGACTTAATTGAGCCATTTACATAATATAACTAGTGGTCGCCTTCGAACCGAACTACAAGAGTTTTAAGTATCATAATGGGTCCTTGGTGCATAGTCTCTCTATCTCGTCAGGTTGACAAGGATGATTGATCGACCACGTCTGCGCTTAGATAGCGATGTGTCACTCAATGAATCGATCTATAACATAGAAATCACGTATATATAATCGAGGGGGTTGTGAGGATTTGGGTTCATTCAGGCCCCTAACGACCGCCAGCAAGTGTTTCATGCCGTTACGCACCTTTTTTTTTCATCGAGATTGGGTTGGTGTTCAGTGCCGTGGGTACAAGATCGAAAAGAATGCATTGGAATCGAGCTACTATGGTCAGTGCACTGTGAGATTGGAGATTCCGTAAGTAACTCAGTGAATGCTTTCTAAGATCTAAGAGGGGCTTTTTGATTTGTTTACTCAACTCGTAAAGGCAAAGAAAAAAGGGATCCGCCTCGAATCAAAACGTTCTTTCTTTTCTTTTTCTACGCTACGAGATTTCTTCTCTTATGAAATTTATAGTTTGATCGGGGGCGGTACACTTAACTTATAACTTATAACTTATA----------------------------GGTATAAGAATAAGCTTAGATCTCATTTAGAGTGAAATATAAACGAAATAGAAGAAAATCAAAGAAGATATATCAAGGATTCGTTTTATTCTGAATCTTTCTACTGCCGATGGTCAGAATGTTACACCATACGGTTAGGCGTCCTATCTCGATCAGACACACACCATATTAGGGCGAAATCAACCGAACTTGAAGTCCCATGTTACGTTACGCTACCGCCACGAAATAACTACCTCTTTTCTTTTGGAAAGAACAGAACAAAGAGATGAAGACCCCGGCAAAGACCACTTTGAATGAGCAGGTTTCACGCTCAAAAGGATATTTCGTCAATAGATGGGGCAGAAGGAGAAAGAAAGCAAGCATTGGG
>JX02
TTCTCGTGTGTACCAGATTTATTTCACTGAGAGCCCCTCTGTAAAAGAGGAAAACAGCGACTAATTGATACTAAAGTAAAGCTGGACCCGATCGACCGACCCGTAGAATGGATTTTGTTCATCATGCACATAGAATAAATGAAGTTATTTGGTGCATAGCTCATCTCCCTCGACCAATTAATTAC----------TATAATATAATATAATATACCGGATGGGCTTTTTGTGCCCTAGGGAACGGAACGGCTACTTCATGATACGAGAGGGAAGAGACTACACATGGATGATAAGAGATGCCCGACTTAATTGAGCCATTTACATAATATAACTAGTGGTCGCCTTCGAACCGAACTACAAGAGTTTTAAGTATCATAATGGGTCCTTGGTGCATAGTCTCTCTATCTCGTCAGGTTGACAAGGATGATTGATCGACCACGTCTGCGCTTAGATAGCGATGTGTCACTCAATGAATCGATCTATAACATAGAAATCACGTATATATAATCGAGGGGGTTGTGAGGATTTGGGTTCATTCAGGCCCCTAACGACCGCCAGCAAGTGTTTCATGCCGTTACGCACCTTTTTTTTTCATCGAGATTGGGTTGGTGTTCAGTGCCGTGGGTACAAGATCGAAAAGAATGCATTGGAATCGAGCTACTATGGTCAGTGCACTGTGAGATTGGAGATTCCGTAAGTAACTCAGTGAATGCTTTCTAAGATCTAAGAGGGGCTTTTTGATTTGTTTACTCAACTCGTAAAGGCAAAGAAAAAAGGGATCCGCCTCGAATCAAAACGTTCTTTCTTTTCTTTTTCTACGCTACGAGATTTCTTCTCTTATGAAATTTATAGTTTGATCGGGGGCGGTACACTTAACTTATAACTTATAACTTATA----------------------------GGTATAAGAATAAGCTTAGATCTCATTTAGAGTGAAATATAAACGAAATAGAAGAAAATCAAAGAAGATATATCAAGGATTCGTTTTATTCTGAATCTTTCTACTGCCGATGGTCAGAATGTTACACCATACGGTTAGGCGTCCTATCTCGATCAGACACACACCATATTAGGGCGAAATCAACCGAACTTGAAGTCCCATGTTACGTTACGCTACCGCCACGAAATAACTACCTCTTTTCTTTTGGAAAGAACAGAACAAAGAGATGAAGACCCCGGCAAAGACCACTTTGAATGAGCAGGTTTCACGCTCAAAAGGATATTTCGTCAATAGATGGGGCAGAAGGAGAAAGAAAGCAAGCATTGGG
>JX03
TTCTCGTGTGTACCAGATTTATTTCACTGAGAGCCCCTCTGTAAAAGAGGAAAACAGCGACTAATTGATACTAAAGTAAAGCTGGACCCGATCGACCGACCCGTAGAATGGATTTTGTTCATCATGCACATAGAATAAATGAAGTTATTTGGTGCATAGCTCATCTCCCTCGACCAATTAATTAC----------TATAATATAATATAATATACCGGATGGGCTTTTTGTGCCCTAGGGAACGGAACGGCTACTTCATGATACGAGAGGGAAGAGACTACACATGGATGATAAGAGATGCCCGACTTAATTGAGCCATTTACATAATATAACTAGTGGTCGCCTTCGAACCGAACTACAAGAGTTTTAAGTATCATAATGGGTCCTTGGTGCATAGTCTCTCTATCTCGTCAGGTTGACAAGGATGATTGATCGACCACGTCTGCGCTTAGATAGCGATGTGTCACTCAATGAATCGATCTATAACATAGAAATCACGTATATATAATCGAGGGGGTTGTGAGGATTTGGGTTCATTCAGGCCCCTAACGACCGCCAGCAAGTGTTTCATGCCGTTACGCACCTTTTTTTTTCATCGAGATTGGGTTGGTGTTCAGTGCCGTGGGTACAAGATCGAAAAGAATGCATTGGAATCGAGCTACTATGGTCAGTGCACTGTGAGATTGGAGATTCCGTAAGTAACTCAGTGAATGCTTTCTAAGATCTAAGAGGGGCTTTTTGATTTGTTTACTCAACTCGTAAAGGCAAAGAAAAAAGGGATCCGCCTCGAATCAAAACGTTCTTTCTTTTCTTTTTCTACGCTACGAGATTTCTTCTCTTATGAAATTTATAGTTTGATCGGGGGCGGTACACTTAACTTATAACTTATAACTTATA----------------------------GGTATAAGAATAAGCTTAGATCTCATTTAGAGTGAAATATAAACGAAATAGAAGAAAATCAAAGAAGATATATCAAGGATTCGTTTTATTCTGAATCTTTCTACTGCCGATGGTCAGAATGTTACACCATACGGTTAGGCGTCCTATCTCGATCAGACACACACCATATTAGGGCGAAATCAACCGAACTTGAAGTCCCATGTTACGTTACGCTACCGCCACGAAATAACTACCTCTTTTCTTTTGGAAAGAACAGAACAAAGAGATGAAGACCCCGGCAAAGACCACTTTGAATGAGCAGGTTTCACGCTCAAAAGGATATTTCGTCAATAGATGGGGCAGAAGGAGAAAGAAAGCAAGCATTGGG
>JX04
TTCTCGTGTGTACCAGATTTATTTCACTGAGAGCCCCTCTGTAAAAGAGGAAAACAGCGACTAATTGATACTAAAGTAAAGCTGGACCCGATCGACCGACCCGTAGAATGGATTTTGTTCATCATGCACATAGAATAAATGAAGTTATTTGGTGCATAGCTCATCTCCCTCGACCAATTAATTAC----------TATAATATAATATAATATACCGGATGGGCTTTTTGTGCCCTAGGGAACGGAACGGCTACTTCATGATACGAGAGGGAAGAGACTACACATGGATGATAAGAGATGCCCGACTTAATTGAGCCATTTACATAATATAACTAGTGGTCGCCTTCGAACCGAACTACAAGAGTTTTAAGTATCATAATGGGTCCTTGGTGCATAGTCTCTCTATCTCGTCAGGTTGACAAGGATGATTGATCGACCACGTCTGCGCTTAGATAGCGATGTGTCACTCAATGAATCGATCTATAACATAGAAATCACGTATATATAATCGAGGGGGTTGTGAGGATTTGGGTTCATTCAGGCCCCTAACGACCGCCAGCAAGTGTTTCATGCCGTTACGCACCTTTTTTTTTCATCGAGATTGGGTTGGTGTTCAGTGCCGTGGGTACAAGATCGAAAAGAATGCATTGGAATCGAGCTACTATGGTCAGTGCACTGTGAGATTGGAGATTCCGTAAGTAACTCAGTGAATGCTTTCTAAGATCTAAGAGGGGCTTTTTGATTTGTTTACTCAACTCGTAAAGGCAAAGAAAAAAGGGATCCGCCTCGAATCAAAACGTTCTTTCTTTTCTTTTTCTACGCTACGAGATTTCTTCTCTTATGAAATTTATAGTTTGATCGGGGGCGGTACACTTAACTTATAACTTATAACTTATA----------------------------GGTATAAGAATAAGCTTAGATCTCATTTAGAGTGAAATATAAACGAAATAGAAGAAAATCAAAGAAGATATATCAAGGATTCGTTTTATTCTGAATCTTTCTACTGCCGATGGTCAGAATGTTACACCATACGGTTAGGCGTCCTATCTCGATCAGACACACACCATATTAGGGCGAAATCAACCGAACTTGAAGTCCCATGTTACGTTACGCTACCGCCACGAAATAACTACCTCTTTTCTTTTGGAAAGAACAGAACAAAGAGATGAAGACCCCGGCAAAGACCACTTTGAATGAGCAGGTTTCACGCTCAAAAGGATATTTCGTCAATAGATGGGGCAGAAGGAGAAAGAAAGCAAGCATTGGG
>JX05
TTCTCGTGTGTACCAGATTTATTTCACTGAGAGCCCCTCTGTAAAAGAGGAAAACAGCGACTAATTGATACTAAAGTAAAGCTGGACCCGATCGACCGACCCGTAGAATGGATTTTGTTCATCATGCACATAGAATAAATGAAGTTATTTGGTGCATAGCTCATCTCCCTCGACCAATTAATTAC----------TATAATATAATATAATATACCGGATGGGCTTTTTGTGCCCTAGGGAACGGAACGGCTACTTCATGATACGAGAGGGAAGAGACTACACATGGATGATAAGAGATGCCCGACTTAATTGAGCCATTTACATAATATAACTAGTGGTCGCCTTCGAACCGAACTACAAGAGTTTTAAGTATCATAATGGGTCCTTGGTGCATAGTCTCTCTATCTCGTCAGGTTGACAAGGATGATTGATCGACCACGTCTGCGCTTAGATAGCGATGTGTCACTCAATGAATCGATCTATAACATAGAAATCACGTATATATAATCGAGGGGGTTGTGAGGATTTGGGTTCATTCAGGCCCCTAACGACCGCCAGCAAGTGTTTCATGCCGTTACGCACCTTTTTTTTTCATCGAGATTGGGTTGGTGTTCAGTGCCGTGGGTACAAGATCGAAAAGAATGCATTGGAATCGAGCTACTATGGTCAGTGCACTGTGAGATTGGAGATTCCGTAAGTAACTCAGTGAATGCTTTCTAAGATCTAAGAGGGGCTTTTTGATTTGTTTACTCAACTCGTAAAGGCAAAGAAAAAAGGGATCCGCCTCGAATCAAAACGTTCTTTCTTTTCTTTTTCTACGCTACGAGATTTCTTCTCTTATGAAATTTATAGTTTGATCGGGGGCGGTACACTTAACTTATAACTTATAACTTATA----------------------------GGTATAAGAATAAGCTTAGATCTCATTTAGAGTGAAATATAAACGAAATAGAAGAAAATCAAAGAAGATATATCAAGGATTCGTTTTATTCTGAATCTTTCTACTGCCGATGGTCAGAATGTTACACCATACGGTTAGGCGTCCTATCTCGATCAGACACACACCATATTAGGGCGAAATCAACCGAACTTGAAGTCCCATGTTACGTTACGCTACCGCCACGAAATAACTACCTCTTTTCTTTTGGAAAGAACAGAACAAAGAGATGAAGACCCCGGCAAAGACCACTTTGAATGAGCAGGTTTCACGCTCAAAAGGATATTTCGTCAATAGATGGGGCAGAAGGAGAAAGAAAGCAAGCATTGGG
>JX06
TTCTCGTGTGTACCAGATTTATTTCACTGAGAGCCCCTCTGTAAAAGAGGAAAACAGCGACTAATTGATACTAAAGTAAAGCTGGACCCGATCGACCGACCCGTAGAATGGATTTTGTTCATCATGCACATAGAATAAATGAAGTTATTTGGTGCATAGCTCATCTCCCTCGACCAATTAATTAC----------TATAATATAATATAATATACCGGATGGGCTTTTTGTGCCCTAGGGAACGGAACGGCTACTTCATGATACGAGAGGGAAGAGACTACACATGGATGATAAGAGATGCCCGACTTAATTGAGCCATTTACATAATATAACTAGTGGTCGCCTTCGAACCGAACTACAAGAGTTTTAAGTATCATAATGGGTCCTTGGTGCATAGTCTCTCTATCTCGTCAGGTTGACAAGGATGATTGATCGACCACGTCTGCGCTTAGATAGCGATGTGTCACTCAATGAATCGATCTATAACATAGAAATCACGTATATATAATCGAGGGGGTTGTGAGGATTTGGGTTCATTCAGGCCCCTAACGACCGCCAGCAAGTGTTTCATGCCGTTACGCACCTTTTTTTTTCATCGAGATTGGGTTGGTGTTCAGTGCCGTGGGTACAAGATCGAAAAGAATGCATTGGAATCGAGCTACTATGGTCAGTGCACTGTGAGATTGGAGATTCCGTAAGTAACTCAGTGAATGCTTTCTAAGATCTAAGAGGGGCTTTTTGATTTGTTTACTCAACTCGTAAAGGCAAAGAAAAAAGGGATCCGCCTCGAATCAAAACGTTCTTTCTTTTCTTTTTCTACGCTACGAGATTTCTTCTCTTATGAAATTTATAGTTTGATCGGGGGCGGTACACTTAACTTATAACTTATAACTTATA----------------------------GGTATAAGAATAAGCTTAGATCTCATTTAGAGTGAAATATAAACGAAATAGAAGAAAATCAAAGAAGATATATCAAGGATTCGTTTTATTCTGAATCTTTCTACTGCCGATGGTCAGAATGTTACACCATACGGTTAGGCGTCCTATCTCGATCAGACACACACCATATTAGGGCGAAATCAACCGAACTTGAAGTCCCATGTTACGTTACGCTACCGCCACGAAATAACTACCTCTTTTCTTTTGGAAAGAACAGAACAAAGAGATGAAGACCCCGGCAAAGACCACTTTGAATGAGCAGGTTTCACGCTCAAAAGGATATTTCGTCAATAGATGGGGCAGAAGGAGAAAGAAAGCAAGCATTGGG
>JX07
TTCTCGTGTGTACCAGATTTATTTCACTGAGAGCCCCTCTGTAAAAGAGGAAAACAGCGACTAATTGATACTAAAGTAAAGCTGGACCCGATCGACCGACCCGTAGAATGGATTTTGTTCATCATGCACATAGAATAAATGAAGTTATTTGGTGCATAGCTCATCTCCCTCGACCAATTAATTAC----------TATAATATAATATAATATACCGGATGGGCTTTTTGTGCCCTAGGGAACGGAACGGCTACTTCATGATACGAGAGGGAAGAGACTACACATGGATGATAAGAGATGCCCGACTTAATTGAGCCATTTACATAATATAACTAGTGGTCGCCTTCGAACCGAACTACAAGAGTTTTAAGTATCATAATGGGTCCTTGGTGCATAGTCTCTCTATCTCGTCAGGTTGACAAGGATGATTGATCGACCACGTCTGCGCTTAGATAGCGATGTGTCACTCAATGAATCGATCTATAACATAGAAATCACGTATATATAATCGAGGGGGTTGTGAGGATTTGGGTTCATTCAGGCCCCTAACGACCGCCAGCAAGTGTTTCATGCCGTTACGCACCTTTTTTTTTCATCGAGATTGGGTTGGTGTTCAGTGCCGTGGGTACAAGATCGAAAAGAATGCATTGGAATCGAGCTACTATGGTCAGTGCACTGTGAGATTGGAGATTCCGTAAGTAACTCAGTGAATGCTTTCTAAGATCTAAGAGGGGCTTTTTGATTTGTTTACTCAACTCGTAAAGGCAAAGAAAAAAGGGATCCGCCTCGAATCAAAACGTTCTTTCTTTTCTTTTTCTACGCTACGAGATTTCTTCTCTTATGAAATTTATAGTTTGATCGGGGGCGGTACACTTAACTTATAACTTATAACTTATA----------------------------GGTATAAGAATAAGCTTAGATCTCATTTAGAGTGAAATATAAACGAAATAGAAGAAAATCAAAGAAGATATATCAAGGATTCGTTTTATTCTGAATCTTTCTACTGCCGATGGTCAGAATGTTACACCATACGGTTAGGCGTCCTATCTCGATCAGACACACACCATATTAGGGCGAAATCAACCGAACTTGAAGTCCCATGTTACGTTACGCTACCGCCACGAAATAACTACCTCTTTTCTTTTGGAAAGAACAGAACAAAGAGATGAAGACCCCGGCAAAGACCACTTTGAATGAGCAGGTTTCACGCTCAAAAGGATATTTCGTCAATAGATGGGGCAGAAGGAGAAAGAAAGCAAGCATTGGG
>JX08
TTCTCGTGTGTACCAGATTTATTTCACTGAGAGCCCCTCTGTAAAAGAGGAAAACAGCGACTAATTGATACTAAAGTAAAGCTGGACCCGATCGACCGACCCGTAGAATGGATTTTGTTCATCATGCACATAGAATAAATGAAGTTATTTGGTGCATAGCTCATCTCCCTCGACCAATTAATTAC----------TATAATATAATATAATATACCGGATGGGCTTTTTGTGCCCTAGGGAACGGAACGGCTACTTCATGATACGAGAGGGAAGAGACTACACATGGATGATAAGAGATGCCCGACTTAATTGAGCCATTTACATAATATAACTAGTGGTCGCCTTCGAACCGAACTACAAGAGTTTTAAGTATCATAATGGGTCCTTGGTGCATAGTCTCTCTATCTCGTCAGGTTGACAAGGATGATTGATCGACCACGTCTGCGCTTAGATAGCGATGTGTCACTCAATGAATCGATCTATAACATAGAAATCACGTATATATAATCGAGGGGGTTGTGAGGATTTGGGTTCATTCAGGCCCCTAACGACCGCCAGCAAGTGTTTCATGCCGTTACGCACCTTTTTTTTTCATCGAGATTGGGTTGGTGTTCAGTGCCGTGGGTACAAGATCGAAAAGAATGCATTGGAATCGAGCTACTATGGTCAGTGCACTGTGAGATTGGAGATTCCGTAAGTAACTCAGTGAATGCTTTCTAAGATCTAAGAGGGGCTTTTTGATTTGTTTACTCAACTCGTAAAGGCAAAGAAAAAAGGGATCCGCCTCGAATCAAAACGTTCTTTCTTTTCTTTTTCTACGCTACGAGATTTCTTCTCTTATGAAATTTATAGTTTGATCGGGGGCGGTACACTTAACTTATAACTTATAACTTATA----------------------------GGTATAAGAATAAGCTTAGATCTCATTTAGAGTGAAATATAAACGAAATAGAAGAAAATCAAAGAAGATATATCAAGGATTCGTTTTATTCTGAATCTTTCTACTGCCGATGGTCAGAATGTTACACCATACGGTTAGGCGTCCTATCTCGATCAGACACACACCATATTAGGGCGAAATCAACCGAACTTGAAGTCCCATGTTACGTTACGCTACCGCCACGAAATAACTACCTCTTTTCTTTTGGAAAGAACAGAACAAAGAGATGAAGACCCCGGCAAAGACCACTTTGAATGAGCAGGTTTCACGCTCAAAAGGATATTTCGTCAATAGATGGGGCAGAAGGAGAAAGAAAGCAAGCATTGGG
>JX09
TTCTCGTGTGTACCAGATTTATTTCACTGAGAGCCCCTCTGTAAAAGAGGAAAACAGCGACTAATTGATACTAAAGTAAAGCTGGACCCGATCGACCGACCCGTAGAATGGATTTTGTTCATCATGCACATAGAATAAATGAAGTTATTTGGTGCATAGCTCATCTCCCTCGACCAATTAATTAC----------TATAATATAATATAATATACCGGATGGGCTTTTTGTGCCCTAGGGAACGGAACGGCTACTTCATGATACGAGAGGGAAGAGACTACACATGGATGATAAGAGATGCCCGACTTAATTGAGCCATTTACATAATATAACTAGTGGTCGCCTTCGAACCGAACTACAAGAGTTTTAAGTATCATAATGGGTCCTTGGTGCATAGTCTCTCTATCTCGTCAGGTTGACAAGGATGATTGATCGACCACGTCTGCGCTTAGATAGCGATGTGTCACTCAATGAATCGATCTATAACATAGAAATCACGTATATATAATCGAGGGGGTTGTGAGGATTTGGGTTCATTCAGGCCCCTAACGACCGCCAGCAAGTGTTTCATGCCGTTACGCACCTTTTTTTTTCATCGAGATTGGGTTGGTGTTCAGTGCCGTGGGTACAAGATCGAAAAGAATGCATTGGAATCGAGCTACTATGGTCAGTGCACTGTGAGATTGGAGATTCCGTAAGTAACTCAGTGAATGCTTTCTAAGATCTAAGAGGGGCTTTTTGATTTGTTTACTCAACTCGTAAAGGCAAAGAAAAAAGGGATCCGCCTCGAATCAAAACGTTCTTTCTTTTCTTTTTCTACGCTACGAGATTTCTTCTCTTATGAAATTTATAGTTTGATCGGGGGCGGTACACTTAACTTATAACTTATAACTTATA----------------------------GGTATAAGAATAAGCTTAGATCTCATTTAGAGTGAAATATAAACGAAATAGAAGAAAATCAAAGAAGATATATCAAGGATTCGTTTTATTCTGAATCTTTCTACTGCCGATGGTCAGAATGTTACACCATACGGTTAGGCGTCCTATCTCGATCAGACACACACCATATTAGGGCGAAATCAACCGAACTTGAAGTCCCATGTTACGTTACGCTACCGCCACGAAATAACTACCTCTTTTCTTTTGGAAAGAACAGAACAAAGAGATGAAGACCCCGGCAAAGACCACTTTGAATGAGCAGGTTTCACGCTCAAAAGGATATTTCGTCAATAGATGGGGCAGAAGGAGAAAGAAAGCAAGCATTGGG
>JX10
TTCTCGTGTGTACCAGATTTATTTCACTGAGAGCCCCTCTGTAAAAGAGGAAAACAGCGACTAATTGATACTAAAGTAAAGCTGGACCCGATCGACCGACCCGTAGAATGGATTTTGTTCATCATGCACATAGAATAAATGAAGTTATTTGGTGCATAGCTCATCTCCCTCGACCAATTAATTAC----------TATAATATAATATAATATACCGGATGGGCTTTTTGTGCCCTAGGGAACGGAACGGCTACTTCATGATACGAGAGGGAAGAGACTACACATGGATGATAAGAGATGCCCGACTTAATTGAGCCATTTACATAATATAACTAGTGGTCGCCTTCGAACCGAACTACAAGAGTTTTAAGTATCATAATGGGTCCTTGGTGCATAGTCTCTCTATCTCGTCAGGTTGACAAGGATGATTGATCGACCACGTCTGCGCTTAGATAGCGATGTGTCACTCAATGAATCGATCTATAACATAGAAATCACGTATATATAATCGAGGGGGTTGTGAGGATTTGGGTTCATTCAGGCCCCTAACGACCGCCAGCAAGTGTTTCATGCCGTTACGCACCTTTTTTTTTCATCGAGATTGGGTTGGTGTTCAGTGCCGTGGGTACAAGATCGAAAAGAATGCATTGGAATCGAGCTACTATGGTCAGTGCACTGTGAGATTGGAGATTCCGTAAGTAACTCAGTGAATGCTTTCTAAGATCTAAGAGGGGCTTTTTGATTTGTTTACTCAACTCGTAAAGGCAAAGAAAAAAGGGATCCGCCTCGAATCAAAACGTTCTTTCTTTTCTTTTTCTACGCTACGAGATTTCTTCTCTTATGAAATTTATAGTTTGATCGGGGGCGGTACACTTAACTTATAACTTATAACTTATA----------------------------GGTATAAGAATAAGCTTAGATCTCATTTAGAGTGAAATATAAACGAAATAGAAGAAAATCAAAGAAGATATATCAAGGATTCGTTTTATTCTGAATCTTTCTACTGCCGATGGTCAGAATGTTACACCATACGGTTAGGCGTCCTATCTCGATCAGACACACACCATATTAGGGCGAAATCAACCGAACTTGAAGTCCCATGTTACGTTACGCTACCGCCACGAAATAACTACCTCTTTTCTTTTGGAAAGAACAGAACAAAGAGATGAAGACCCCGGCAAAGACCACTTTGAATGAGCAGGTTTCACGCTCAAAAGGATATTTCGTCAATAGATGGGGCAGAAGGAGAAAGAAAGCAAGCATTGGG
>JX11
TTCTCGTGTGTACCAGATTTATTTCACTGAGAGCCCCTCTGTAAAAGAGGAAAACAGCGACTAATTGATACTAAAGTAAAGCTGGACCCGATCGACCGACCCGTAGAATGGATTTTGTTCATCATGCACATAGAATAAATGAAGTTATTTGGTGCATAGCTCATCTCCCTCGACCAATTAATTAC----------TATAATATAATATAATATACCGGATGGGCTTTTTGTGCCCTAGGGAACGGAACGGCTACTTCATGATACGAGAGGGAAGAGACTACACATGGATGATAAGAGATGCCCGACTTAATTGAGCCATTTACATAATATAACTAGTGGTCGCCTTCGAACCGAACTACAAGAGTTTTAAGTATCATAATGGGTCCTTGGTGCATAGTCTCTCTATCTCGTCAGGTTGACAAGGATGATTGATCGACCACGTCTGCGCTTAGATAGCGATGTGTCACTCAATGAATCGATCTATAACATAGAAATCACGTATATATAATCGAGGGGGTTGTGAGGATTTGGGTTCATTCAGGCCCCTAACGACCGCCAGCAAGTGTTTCATGCCGTTACGCACCTTTTTTTTTCATCGAGATTGGGTTGGTGTTCAGTGCCGTGGGTACAAGATCGAAAAGAATGCATTGGAATCGAGCTACTATGGTCAGTGCACTGTGAGATTGGAGATTCCGTAAGTAACTCAGTGAATGCTTTCTAAGATCTAAGAGGGGCTTTTTGATTTGTTTACTCAACTCGTAAAGGCAAAGAAAAAAGGGATCCGCCTCGAATCAAAACGTTCTTTCTTTTCTTTTTCTACGCTACGAGATTTCTTCTCTTATGAAATTTATAGTTTGATCGGGGGCGGTACACTTAACTTATAACTTATAACTTATA----------------------------GGTATAAGAATAAGCTTAGATCTCATTTAGAGTGAAATATAAACGAAATAGAAGAAAATCAAAGAAGATATATCAAGGATTCGTTTTATTCTGAATCTTTCTACTGCCGATGGTCAGAATGTTACACCATACGGTTAGGCGTCCTATCTCGATCAGACACACACCATATTAGGGCGAAATCAACCGAACTTGAAGTCCCATGTTACGTTACGCTACCGCCACGAAATAACTACCTCTTTTCTTTTGGAAAGAACAGAACAAAGAGATGAAGACCCCGGCAAAGACCACTTTGAATGAGCAGGTTTCACGCTCAAAAGGATATTTCGTCAATAGATGGGGCAGAAGGAGAAAGAAAGCAAGCATTGGG
>JX12
TTCTCGTGTGTACCAGATTTATTTCACTGAGAGCCCCTCTGTAAAAGAGGAAAACAGCGACTAATTGATACTAAAGTAAAGCTGGACCCGATCGACCGACCCGTAGAATGGATTTTGTTCATCATGCACATAGAATAAATGAAGTTATTTGGTGCATAGCTCATCTCCCTCGACCAATTAATTAC----------TATAATATAATATAATATACCGGATGGGCTTTTTGTGCCCTAGGGAACGGAACGGCTACTTCATGATACGAGAGGGAAGAGACTACACATGGATGATAAGAGATGCCCGACTTAATTGAGCCATTTACATAATATAACTAGTGGTCGCCTTCGAACCGAACTACAAGAGTTTTAAGTATCATAATGGGTCCTTGGTGCATAGTCTCTCTATCTCGTCAGGTTGACAAGGATGATTGATCGACCACGTCTGCGCTTAGATAGCGATGTGTCACTCAATGAATCGATCTATAACATAGAAATCACGTATATATAATCGAGGGGGTTGTGAGGATTTGGGTTCATTCAGGCCCCTAACGACCGCCAGCAAGTGTTTCATGCCGTTACGCACCTTTTTTTTTCATCGAGATTGGGTTGGTGTTCAGTGCCGTGGGTACAAGATCGAAAAGAATGCATTGGAATCGAGCTACTATGGTCAGTGCACTGTGAGATTGGAGATTCCGTAAGTAACTCAGTGAATGCTTTCTAAGATCTAAGAGGGGCTTTTTGATTTGTTTACTCAACTCGTAAAGGCAAAGAAAAAAGGGATCCGCCTCGAATCAAAACGTTCTTTCTTTTCTTTTTCTACGCTACGAGATTTCTTCTCTTATGAAATTTATAGTTTGATCGGGGGCGGTACACTTAACTTATAACTTATAACTTATA----------------------------GGTATAAGAATAAGCTTAGATCTCATTTAGAGTGAAATATAAACGAAATAGAAGAAAATCAAAGAAGATATATCAAGGATTCGTTTTATTCTGAATCTTTCTACTGCCGATGGTCAGAATGTTACACCATACGGTTAGGCGTCCTATCTCGATCAGACACACACCATATTAGGGCGAAATCAACCGAACTTGAAGTCCCATGTTACGTTACGCTACCGCCACGAAATAACTACCTCTTTTCTTTTGGAAAGAACAGAACAAAGAGATGAAGACCCCGGCAAAGACCACTTTGAATGAGCAGGTTTCACGCTCAAAAGGATATTTCGTCAATAGATGGGGCAGAAGGAGAAAGAAAGCAAGCATTGGG
>JX13
TTCTCGTGTGTACCAGATTTATTTCACTGAGAGCCCCTCTGTAAAAGAGGAAAACAGCGACTAATTGATACTAAAGTAAAGCTGGACCCGATCGACCGACCCGTAGAATGGATTTTGTTCATCATGCACATAGAATAAATGAAGTTATTTGGTGCATAGCTCATCTCCCTCGACCAATTAATTAC----------TATAATATAATATAATATACCGGATGGGCTTTTTGTGCCCTAGGGAACGGAACGGCTACTTCATGATACGAGAGGGAAGAGACTACACATGGATGATAAGAGATGCCCGACTTAATTGAGCCATTTACATAATATAACTAGTGGTCGCCTTCGAACCGAACTACAAGAGTTTTAAGTATCATAATGGGTCCTTGGTGCATAGTCTCTCTATCTCGTCAGGTTGACAAGGATGATTGATCGACCACGTCTGCGCTTAGATAGCGATGTGTCACTCAATGAATCGATCTATAACATAGAAATCACGTATATATAATCGAGGGGGTTGTGAGGATTTGGGTTCATTCAGGCCCCTAACGACCGCCAGCAAGTGTTTCATGCCGTTACGCACCTTTTTTTTTCATCGAGATTGGGTTGGTGTTCAGTGCCGTGGGTACAAGATCGAAAAGAATGCATTGGAATCGAGCTACTATGGTCAGTGCACTGTGAGATTGGAGATTCCGTAAGTAACTCAGTGAATGCTTTCTAAGATCTAAGAGGGGCTTTTTGATTTGTTTACTCAACTCGTAAAGGCAAAGAAAAAAGGGATCCGCCTCGAATCAAAACGTTCTTTCTTTTCTTTTTCTACGCTACGAGATTTCTTCTCTTATGAAATTTATAGTTTGATCGGGGGCGGTACACTTAACTTATAACTTATAACTTATA----------------------------GGTATAAGAATAAGCTTAGATCTCATTTAGAGTGAAATATAAACGAAATAGAAGAAAATCAAAGAAGATATATCAAGGATTCGTTTTATTCTGAATCTTTCTACTGCCGATGGTCAGAATGTTACACCATACGGTTAGGCGTCCTATCTCGATCAGACACACACCATATTAGGGCGAAATCAACCGAACTTGAAGTCCCATGTTACGTTACGCTACCGCCACGAAATAACTACCTCTTTTCTTTTGGAAAGAACAGAACAAAGAGATGAAGACCCCGGCAAAGACCACTTTGAATGAGCAGGTTTCACGCTCAAAAGGATATTTCGTCAATAGATGGGGCAGAAGGAGAAAGAAAGCAAGCATTGGG
>JX14
TTCTCGTGTGTACCAGATTTATTTCACTGAGAGCCCCTCTGTAAAAGAGGAAAACAGCGACTAATTGATACTAAAGTAAAGCTGGACCCGATCGACCGACCCGTAGAATGGATTTTGTTCATCATGCACATAGAATAAATGAAGTTATTTGGTGCATAGCTCATCTCCCTCGACCAATTAATTAC----------TATAATATAATATAATATACCGGATGGGCTTTTTGTGCCCTAGGGAACGGAACGGCTACTTCATGATACGAGAGGGAAGAGACTACACATGGATGATAAGAGATGCCCGACTTAATTGAGCCATTTACATAATATAACTAGTGGTCGCCTTCGAACCGAACTACAAGAGTTTTAAGTATCATAATGGGTCCTTGGTGCATAGTCTCTCTATCTCGTCAGGTTGACAAGGATGATTGATCGACCACGTCTGCGCTTAGATAGCGATGTGTCACTCAATGAATCGATCTATAACATAGAAATCACGTATATATAATCGAGGGGGTTGTGAGGATTTGGGTTCATTCAGGCCCCTAACGACCGCCAGCAAGTGTTTCATGCCGTTACGCACCTTTTTTTTTCATCGAGATTGGGTTGGTGTTCAGTGCCGTGGGTACAAGATCGAAAAGAATGCATTGGAATCGAGCTACTATGGTCAGTGCACTGTGAGATTGGAGATTCCGTAAGTAACTCAGTGAATGCTTTCTAAGATCTAAGAGGGGCTTTTTGATTTGTTTACTCAACTCGTAAAGGCAAAGAAAAAAGGGATCCGCCTCGAATCAAAACGTTCTTTCTTTTCTTTTTCTACGCTACGAGATTTCTTCTCTTATGAAATTTATAGTTTGATCGGGGGCGGTACACTTAACTTATAACTTATAACTTATA----------------------------GGTATAAGAATAAGCTTAGATCTCATTTAGAGTGAAATATAAACGAAATAGAAGAAAATCAAAGAAGATATATCAAGGATTCGTTTTATTCTGAATCTTTCTACTGCCGATGGTCAGAATGTTACACCATACGGTTAGGCGTCCTATCTCGATCAGACACACACCATATTAGGGCGAAATCAACCGAACTTGAAGTCCCATGTTACGTTACGCTACCGCCACGAAATAACTACCTCTTTTCTTTTGGAAAGAACAGAACAAAGAGATGAAGACCCCGGCAAAGACCACTTTGAATGAGCAGGTTTCACGCTCAAAAGGATATTTCGTCAATAGATGGGGCAGAAGGAGAAAGAAAGCAAGCATTGGG
>JX15
TTCTCGTGTGTACCAGATTTATTTCACTGAGAGCCCCTCTGTAAAAGAGGAAAACAGCGACTAATTGATACTAAAGTAAAGCTGGACCCGATCGACCGACCCGTAGAATGGATTTTGTTCATCATGCACATAGAATAAATGAAGTTATTTGGTGCATAGCTCATCTCCCTCGACCAATTAATTAC----------TATAATATAATATAATATACCGGATGGGCTTTTTGTGCCCTAGGGAACGGAACGGCTACTTCATGATACGAGAGGGAAGAGACTACACATGGATGATAAGAGATGCCCGACTTAATTGAGCCATTTACATAATATAACTAGTGGTCGCCTTCGAACCGAACTACAAGAGTTTTAAGTATCATAATGGGTCCTTGGTGCATAGTCTCTCTATCTCGTCAGGTTGACAAGGATGATTGATCGACCACGTCTGCGCTTAGATAGCGATGTGTCACTCAATGAATCGATCTATAACATAGAAATCACGTATATATAATCGAGGGGGTTGTGAGGATTTGGGTTCATTCAGGCCCCTAACGACCGCCAGCAAGTGTTTCATGCCGTTACGCACCTTTTTTTTTCATCGAGATTGGGTTGGTGTTCAGTGCCGTGGGTACAAGATCGAAAAGAATGCATTGGAATCGAGCTACTATGGTCAGTGCACTGTGAGATTGGAGATTCCGTAAGTAACTCAGTG----CTTTCTAAGATCTAAGAGGGGCTTTTTGATTTGTTTACTCAACTCGTAAAGGCAAAGAAAAAAGGGATCCGCCTCGAATCAAAACGTTCTTTCTTTTCTTTTTCTACGCTACGAGATTTCTTCTCTTATGAAATTTATAGTTTGATCGGGGGCGGTACACTTAACTTATAACTTATAACTTATAACTTATA---------------------GGTATAAGAATAAGCTTAGATCTCATTTAGAGTGAAATATAAACGAAATAGAAGAAAATCAAAGAAGATATATCAAGGATTCGTTTTATTCTGAATCTTTCTACTGCCGATGGTCAGAATGTTACACCATACGGTTAGGCGTCCTATCTCGATCAGACACACACCATATTAGGGCGAAATCAACCGAACTTGAAGTCCCATGTTACGTTACGCTACCACCACGAAATAACTACCTCTTTTCTTTTGGAAAGAACAGAACAAAGAGATGAAGACCCCGGCAAAGACCACTTTGAATGAGCAGGTTTCACGCTCAAAAGGATATTTCGTCAATAGATGGGGCAGAAGGAGAAAGAAAGCAAGCATTGGG
>LC01
TTCTCGTGTGTACCAGATTTATTTCACTGAGAGCCCCTCTGTAAAAGAGGAAAACAGCGACTAATTGATACTAAAGTAAAGCTGGACCCGATCGACCGACCCGTAGAATGGATTTTGTTCATCATGCACATAGAATAAATGAAGTTATTTGGTGCATAGCTCATCTCCCTCGACCAATTAATTAC----------TATAATATAATATAATATACCGGATGGGCTTTTTGTGCCCTAGGGAACGGAACGGCTACTTCATGATACGAGAGGGAAGAGACTACACATGGATGATAAGAGATGCCCGACTTAATTGAGCCATTTACATAATATAACTAGTGGTCGCCTTCGAACCGAACTACAAGAGTTTTAAGTATCATAATGGGTCCTTGGTGCATAGTCTCTCTATCTCGTCAGGTTGACAAGGATGATTGATCGACCACGTCTGCGCTTAGATAGCGATGTGTCACTCAATGAATCGATCTATAACATAGAAATCACGTATATATAATCGAGGGGGTTGTGAGGATTTGGGTTCATTCAGGCCCCTAACGACCGCCAGCAAGTGTTTCATGCCGTTACGCACCTTTTTTTTTCATCGAGATTGGGTTGGTGTTCAGTGCCGTGGGTACAAGATCGAAAAGAATGCATTGGAATCGAGCTACTATGGTCAGTGCACTGTGAGATTGGAGATTCCGTAAGTAACTCAGTGAATGCTTTCTAAGATCTAAGAGGGGCTTTTTGATTTGTTTACTCAACTCGTAAAGGCAAAGAAAAAAGGGATCCGCCTCGAATCAAAACGTTCTTTCTTTTCTTTTTCTACGCTACGAGATTTCTTCTCTTATGAAATTTATAGTTTGATCGGGGGCGGTACACTTAACTTATAACTTATAACTTATA----------------------------GGTATAAGAATAAGCTTAGATCTCATTTAGAGTGAAATATAAACGAAATAGAAGAAAATCAAAGAAGATATATCAAGGATTCGTTTTATTCTGAATCTTTCTACTGCCGATGGTCAGAATGTTACACCATACGGTTAGGCGTCCTATCTCGATCAGACACACACCATATTAGGGCGAAATCAACCGAACTTGAAGTCCCATGTTACGTTACGCTACCGCCACGAAATAACTACCTCTTTTCTTTTGGAAAGAACAGAACAAAGAGATGAAGACCCCGGCAAAGACCACTTTGAATGAGCAGGTTTCACGCTCAAAAGGATATTTCGTCAATAGATGGGGCAGAAGGAGAAAGAAAGCAAGCATTGGG
>LC02
TTCTCGTGTGTACCAGATTTATTTCACTGAGAGCCCCTCTGTAAAAGAGGAAAACAGCGACTAATTGATACTAAAGTAAAGCTGGACCCGATCGACCGACCCGTAGAATGGATTTTGTTCATCATGCACATAGAATAAATGAAGTTATTTGGTGCATAGCTCATCTCCCTCGACCAATTAATTAC----------TATAATATAATATAATATACCGGATGGGCTTTTTGTGCCCTAGGGAACGGAACGGCTACTTCATGATACGAGAGGGAAGAGACTACACATGGATGATAAGAGATGCCCGACTTAATTGAGCCATTTACATAATATAACTAGTGGTCGCCTTCGAACCGAACTACAAGAGTTTTAAGTATCATAATGGGTCCTTGGTGCATAGTCTCTCTATCTCGTCAGGTTGACAAGGATGATTGATCGACCACGTCTGCGCTTAGATAGCGATGTGTCACTCAATGAATCGATCTATAACATAGAAATCACGTATATATAATCGAGGGGGTTGTGAGGATTTGGGTTCATTCAGGCCCCTAACGACCGCCAGCAAGTGTTTCATGCCGTTACGCACCTTTTTTTTTCATCGAGATTGGGTTGGTGTTCAGTGCCGTGGGTACAAGATCGAAAAGAATGCATTGGAATCGAGCTACTATGGTCAGTGCACTGTGAGATTGGAGATTCCGTAAGTAACTCAGTGAATGCTTTCTAAGATCTAAGAGGGGCTTTTTGATTTGTTTACTCAACTCGTAAAGGCAAAGAAAAAAGGGATCCGCCTCGAATCAAAACGTTCTTTCTTTTCTTTTTCTACGCTACGAGATTTCTTCTCTTATGAAATTTATAGTTTGATCGGGGGCGGTACACTTAACTTATAACTTATAACTTATA----------------------------GGTATAAGAATAAGCTTAGATCTCATTTAGAGTGAAATATAAACGAAATAGAAGAAAATCAAAGAAGATATATCAAGGATTCGTTTTATTCTGAATCTTTCTACTGCCGATGGTCAGAATGTTACACCATACGGTTAGGCGTCCTATCTCGATCAGACACACACCATATTAGGGCGAAATCAACCGAACTTGAAGTCCCATGTTACGTTACGCTACCGCCACGAAATAACTACCTCTTTTCTTTTGGAAAGAACAGAACAAAGAGATGAAGACCCCGGCAAAGACCACTTTGAATGAGCAGGTTTCACGCTCAAAAGGATATTTCGTCAATAGATGGGGCAGAAGGAGAAAGAAAGCAAGCATTGGG
>LC03
TTCTCGTGTGTACCAGATTTATTTCACTGAGAGCCCCTCTGTAAAAGAGGAAAACAGCGACTAATTGATACTAAAGTAAAGCTGGACCCGATCGACCGACCCGTAGAATGGATTTTGTTCATCATGCACATAGAATAAATGAAGTTATTTGGTGCATAGCTCATCTCCCTCGACCAATTAATTAC----------TATAATATAATATAATATACCGGATGGGCTTTTTGTGCCCTAGGGAACGGAACGGCTACTTCATGATACGAGAGGGAAGAGACTACACATGGATGATAAGAGATGCCCGACTTAATTGAGCCATTTACATAATATAACTAGTGGTCGCCTTCGAACCGAACTACAAGAGTTTTAAGTATCATAATGGGTCCTTGGTGCATAGTCTCTCTATCTCGTCAGGTTGACAAGGATGATTGATCGACCACGTCTGCGCTTAGATAGCGATGTGTCACTCAATGAATCGATCTATAACATAGAAATCACGTATATATAATCGAGGGGGTTGTGAGGATTTGGGTTCATTCAGGCCCCTAACGACCGCCAGCAAGTGTTTCATGCCGTTACGCACCTTTTTTTTTCATCGAGATTGGGTTGGTGTTCAGTGCCGTGGGTACAAGATCGAAAAGAATGCATTGGAATCGAGCTACTATGGTCAGTGCACTGTGAGATTGGAGATTCCGTAAGTAACTCAGTGAATGCTTTCTAAGATCTAAGAGGGGCTTTTTGATTTGTTTACTCAACTCGTAAAGGCAAAGAAAAAAGGGATCCGCCTCGAATCAAAACGTTCTTTCTTTTCTTTTTCTACGCTACGAGATTTCTTCTCTTATGAAATTTATAGTTTGATCGGGGGCGGTACACTTAACTTATAACTTATAACTTATA----------------------------GGTATAAGAATAAGCTTAGATCTCATTTAGAGTGAAATATAAACGAAATAGAAGAAAATCAAAGAAGATATATCAAGGATTCGTTTTATTCTGAATCTTTCTACTGCCGATGGTCAGAATGTTACACCATACGGTTAGGCGTCCTATCTCGATCAGACACACACCATATTAGGGCGAAATCAACCGAACTTGAAGTCCCATGTTACGTTACGCTACCGCCACGAAATAACTACCTCTTTTCTTTTGGAAAGAACAGAACAAAGAGATGAAGACCCCGGCAAAGACCACTTTGAATGAGCAGGTTTCACGCTCAAAAGGATATTTCGTCAATAGATGGGGCAGAAGGAGAAAGAAAGCAAGCATTGGG
>LC04
TTCTCGTGTGTACCAGATTTATTTCACTGAGAGCCCCTCTGTAAAAGAGGAAAACAGCGACTAATTGATACTAAAGTAAAGCTGGACCCGATCGACCGACCCGTAGAATGGATTTTGTTCATCATGCACATAGAATAAATGAAGTTATTTGGTGCATAGCTCATCTCCCTCGACCAATTAATTAC----------TATAATATAATATAATATACCGGATGGGCTTTTTGTGCCCTAGGGAACGGAACGGCTACTTCATGATACGAGAGGGAAGAGACTACACATGGATGATAAGAGATGCCCGACTTAATTGAGCCATTTACATAATATAACTAGTGGTCGCCTTCGAACCGAACTACAAGAGTTTTAAGTATCATAATGGGTCCTTGGTGCATAGTCTCTCTATCTCGTCAGGTTGACAAGGATGATTGATCGACCACGTCTGCGCTTAGATAGCGATGTGTCACTCAATGAATCGATCTATAACATAGAAATCACGTATATATAATCGAGGGGGTTGTGAGGATTTGGGTTCATTCAGGCCCCTAACGACCGCCAGCAAGTGTTTCATGCCGTTACGCACCTTTTTTTTTCATCGAGATTGGGTTGGTGTTCAGTGCCGTGGGTACAAGATCGAAAAGAATGCATTGGAATCGAGCTACTATGGTCAGTGCACTGTGAGATTGGAGATTCCGTAAGTAACTCAGTGAATGCTTTCTAAGATCTAAGAGGGGCTTTTTGATTTGTTTACTCAACTCGTAAAGGCAAAGAAAAAAGGGATCCGCCTCGAATCAAAACGTTCTTTCTTTTCTTTTTCTACGCTACGAGATTTCTTCTCTTATGAAATTTATAGTTTGATCGGGGGCGGTACACTTAACTTATAACTTATAACTTATA----------------------------GGTATAAGAATAAGCTTAGATCTCATTTAGAGTGAAATATAAACGAAATAGAAGAAAATCAAAGAAGATATATCAAGGATTCGTTTTATTCTGAATCTTTCTACTGCCGATGGTCAGAATGTTACACCATACGGTTAGGCGTCCTATCTCGATCAGACACACACCATATTAGGGCGAAATCAACCGAACTTGAAGTCCCATGTTACGTTACGCTACCGCCACGAAATAACTACCTCTTTTCTTTTGGAAAGAACAGAACAAAGAGATGAAGACCCCGGCAAAGACCACTTTGAATGAGCAGGTTTCACGCTCAAAAGGATATTTCGTCAATAGATGGGGCAGAAGGAGAAAGAAAGCAAGCATTGGG
>LC05
TTCTCGTGTGTACCAGATTTATTTCACTGAGAGCCCCTCTGTAAAAGAGGAAAACAGCGACTAATTGATACTAAAGTAAAGCTGGACCCGATCGACCGACCCGTAGAATGGATTTTGTTCATCATGCACATAGAATAAATGAAGTTATTTGGTGCATAGCTCATCTCCCTCGACCAATTAATTAC----------TATAATATAATATAATATACCGGATGGGCTTTTTGTGCCCTAGGGAACGGAACGGCTACTTCATGATACGAGAGGGAAGAGACTACACATGGATGATAAGAGATGCCCGACTTAATTGAGCCATTTACATAATATAACTAGTGGTCGCCTTCGAACCGAACTACAAGAGTTTTAAGTATCATAATGGGTCCTTGGTGCATAGTCTCTCTATCTCGTCAGGTTGACAAGGATGATTGATCGACCACGTCTGCGCTTAGATAGCGATGTGTCACTCAATGAATCGATCTATAACATAGAAATCACGTATATATAATCGAGGGGGTTGTGAGGATTTGGGTTCATTCAGGCCCCTAACGACCGCCAGCAAGTGTTTCATGCCGTTACGCACCTTTTTTTTTCATCGAGATTGGGTTGGTGTTCAGTGCCGTGGGTACAAGATCGAAAAGAATGCATTGGAATCGAGCTACTATGGTCAGTGCACTGTGAGATTGGAGATTCCGTAAGTAACTCAGTGAATGCTTTCTAAGATCTAAGAGGGGCTTTTTGATTTGTTTACTCAACTCGTAAAGGCAAAGAAAAAAGGGATCCGCCTCGAATCAAAACGTTCTTTCTTTTCTTTTTCTACGCTACGAGATTTCTTCTCTTATGAAATTTATAGTTTGATCGGGGGCGGTACACTTAACTTATAACTTATAACTTATA----------------------------GGTATAAGAATAAGCTTAGATCTCATTTAGAGTGAAATATAAACGAAATAGAAGAAAATCAAAGAAGATATATCAAGGATTCGTTTTATTCTGAATCTTTCTACTGCCGATGGTCAGAATGTTACACCATACGGTTAGGCGTCCTATCTCGATCAGACACACACCATATTAGGGCGAAATCAACCGAACTTGAAGTCCCATGTTACGTTACGCTACCGCCACGAAATAACTACCTCTTTTCTTTTGGAAAGAACAGAACAAAGAGATGAAGACCCCGGCAAAGACCACTTTGAATGAGCAGGTTTCACGCTCAAAAGGATATTTCGTCAATAGATGGGGCAGAAGGAGAAAGAAAGCAAGCATTGGG
>LC06
TTCTCGTGTGTACCAGATTTATTTCACTGAGAGCCCCTCTGTAAAAGAGGAAAACAGCGACTAATTGATACTAAAGTAAAGCTGGACCCGATCGACCGACCCGTAGAATGGATTTTGTTCATCATGCACATAGAATAAATGAAGTTATTTGGTGCATAGCTCATCTCCCTCGACCAATTAATTAC----------TATAATATAATATAATATACCGGATGGGCTTTTTGTGCCCTAGGGAACGGAACGGCTACTTCATGATACGAGAGGGAAGAGACTACACATGGATGATAAGAGATGCCCGACTTAATTGAGCCATTTACATAATATAACTAGTGGTCGCCTTCGAACCGAACTACAAGAGTTTTAAGTATCATAATGGGTCCTTGGTGCATAGTCTCTCTATCTCGTCAGGTTGACAAGGATGATTGATCGACCACGTCTGCGCTTAGATAGCGATGTGTCACTCAATGAATCGATCTATAACATAGAAATCACGTATATATAATCGAGGGGGTTGTGAGGATTTGGGTTCATTCAGGCCCCTAACGACCGCCAGCAAGTGTTTCATGCCGTTACGCACCTTTTTTTTTCATCGAGATTGGGTTGGTGTTCAGTGCCGTGGGTACAAGATCGAAAAGAATGCATTGGAATCGAGCTACTATGGTCAGTGCACTGTGAGATTGGAGATTCCGTAAGTAACTCAGTGAATGCTTTCTAAGATCTAAGAGGGGCTTTTTGATTTGTTTACTCAACTCGTAAAGGCAAAGAAAAAAGGGATCCGCCTCGAATCAAAACGTTCTTTCTTTTCTTTTTCTACGCTACGAGATTTCTTCTCTTATGAAATTTATAGTTTGATCGGGGGCGGTACACTTAACTTATAACTTATAACTTATA----------------------------GGTATAAGAATAAGCTTAGATCTCATTTAGAGTGAAATATAAACGAAATAGAAGAAAATCAAAGAAGATATATCAAGGATTCGTTTTATTCTGAATCTTTCTACTGCCGATGGTCAGAATGTTACACCATACGGTTAGGCGTCCTATCTCGATCAGACACACACCATATTAGGGCGAAATCAACCGAACTTGAAGTCCCATGTTACGTTACGCTACCGCCACGAAATAACTACCTCTTTTCTTTTGGAAAGAACAGAACAAAGAGATGAAGACCCCGGCAAAGACCACTTTGAATGAGCAGGTTTCACGCTCAAAAGGATATTTCGTCAATAGATGGGGCAGAAGGAGAAAGAAAGCAAGCATTGGG
>LC07
TTCTCGTGTGTACCAGATTTATTTCACTGAGAGCCCCTCTGTAAAAGAGGAAAACAGCGACTAATTGATACTAAAGTAAAGCTGGACCCGATCGACCGACCCGTAGAATGGATTTTGTTCATCATGCACATAGAATAAATGAAGTTATTTGGTGCATAGCTCATCTCCCTCGACCAATTAATTAC----------TATAATATAATATAATATACCGGATGGGCTTTTTGTGCCCTAGGGAACGGAACGGCTACTTCATGATACGAGAGGGAAGAGACTACACATGGATGATAAGAGATGCCCGACTTAATTGAGCCATTTACATAATATAACTAGTGGTCGCCTTCGAACCGAACTACAAGAGTTTTAAGTATCATAATGGGTCCTTGGTGCATAGTCTCTCTATCTCGTCAGGTTGACAAGGATGATTGATCGACCACGTCTGCGCTTAGATAGCGATGTGTCACTCAATGAATCGATCTATAACATAGAAATCACGTATATATAATCGAGGGGGTTGTGAGGATTTGGGTTCATTCAGGCCCCTAACGACCGCCAGCAAGTGTTTCATGCCGTTACGCACCTTTTTTTTTCATCGAGATTGGGTTGGTGTTCAGTGCCGTGGGTACAAGATCGAAAAGAATGCATTGGAATCGAGCTACTATGGTCAGTGCACTGTGAGATTGGAGATTCCGTAAGTAACTCAGTGAATGCTTTCTAAGATCTAAGAGGGGCTTTTTGATTTGTTTACTCAACTCGTAAAGGCAAAGAAAAAAGGGATCCGCCTCGAATCAAAACGTTCTTTCTTTTCTTTTTCTACGCTACGAGATTTCTTCTCTTATGAAATTTATAGTTTGATCGGGGGCGGTACACTTAACTTATAACTTATAACTTATA----------------------------GGTATAAGAATAAGCTTAGATCTCATTTAGAGTGAAATATAAACGAAATAGAAGAAAATCAAAGAAGATATATCAAGGATTCGTTTTATTCTGAATCTTTCTACTGCCGATGGTCAGAATGTTACACCATACGGTTAGGCGTCCTATCTCGATCAGACACACACCATATTAGGGCGAAATCAACCGAACTTGAAGTCCCATGTTACGTTACGCTACCGCCACGAAATAACTACCTCTTTTCTTTTGGAAAGAACAGAACAAAGAGATGAAGACCCCGGCAAAGACCACTTTGAATGAGCAGGTTTCACGCTCAAAAGGATATTTCGTCAATAGATGGGGCAGAAGGAGAAAGAAAGCAAGCATTGGG
>LC08
TTCTCGTGTGTACCAGATTTATTTCACTGAGAGCCCCTCTGTAAAAGAGGAAAACAGCGACTAATTGATACTAAAGTAAAGCTGGACCCGATCGACCGACCCGTAGAATGGATTTTGTTCATCATGCACATAGAATAAATGAAGTTATTTGGTGCATAGCTCATCTCCCTCGACCAATTAATTAC----------TATAATATAATATAATATACCGGATGGGCTTTTTGTGCCCTAGGGAACGGAACGGCTACTTCATGATACGAGAGGGAAGAGACTACACATGGATGATAAGAGATGCCCGACTTAATTGAGCCATTTACATAATATAACTAGTGGTCGCCTTCGAACCGAACTACAAGAGTTTTAAGTATCATAATGGGTCCTTGGTGCATAGTCTCTCTATCTCGTCAGGTTGACAAGGATGATTGATCGACCACGTCTGCGCTTAGATAGCGATGTGTCACTCAATGAATCGATCTATAACATAGAAATCACGTATATATAATCGAGGGGGTTGTGAGGATTTGGGTTCATTCAGGCCCCTAACGACCGCCAGCAAGTGTTTCATGCCGTTACGCACCTTTTTTTTTCATCGAGATTGGGTTGGTGTTCAGTGCCGTGGGTACAAGATCGAAAAGAATGCATTGGAATCGAGCTACTATGGTCAGTGCACTGTGAGATTGGAGATTCCGTAAGTAACTCAGTGAATGCTTTCTAAGATCTAAGAGGGGCTTTTTGATTTGTTTACTCAACTCGTAAAGGCAAAGAAAAAAGGGATCCGCCTCGAATCAAAACGTTCTTTCTTTTCTTTTTCTACGCTACGAGATTTCTTCTCTTATGAAATTTATAGTTTGATCGGGGGCGGTACACTTAACTTATAACTTATAACTTATA----------------------------GGTATAAGAATAAGCTTAGATCTCATTTAGAGTGAAATATAAACGAAATAGAAGAAAATCAAAGAAGATATATCAAGGATTCGTTTTATTCTGAATCTTTCTACTGCCGATGGTCAGAATGTTACACCATACGGTTAGGCGTCCTATCTCGATCAGACACACACCATATTAGGGCGAAATCAACCGAACTTGAAGTCCCATGTTACGTTACGCTACCGCCACGAAATAACTACCTCTTTTCTTTTGGAAAGAACAGAACAAAGAGATGAAGACCCCGGCAAAGACCACTTTGAATGAGCAGGTTTCACGCTCAAAAGGATATTTCGTCAATAGATGGGGCAGAAGGAGAAAGAAAGCAAGCATTGGG
>LC09
TTCTCGTGTGTACCAGATTTATTTCACTGAGAGCCCCTCTGTAAAAGAGGAAAACAGCGACTAATTGATACTAAAGTAAAGCTGGACCCGATCGACCGACCCGTAGAATGGATTTTGTTCATCATGCACATAGAATAAATGAAGTTATTTGGTGCATAGCTCATCTCCCTCGACCAATTAATTAC----------TATAATATAATATAATATACCGGATGGGCTTTTTGTGCCCTAGGGAACGGAACGGCTACTTCATGATACGAGAGGGAAGAGACTACACATGGATGATAAGAGATGCCCGACTTAATTGAGCCATTTACATAATATAACTAGTGGTCGCCTTCGAACCGAACTACAAGAGTTTTAAGTATCATAATGGGTCCTTGGTGCATAGTCTCTCTATCTCGTCAGGTTGACAAGGATGATTGATCGACCACGTCTGCGCTTAGATAGCGATGTGTCACTCAATGAATCGATCTATAACATAGAAATCACGTATATATAATCGAGGGGGTTGTGAGGATTTGGGTTCATTCAGGCCCCTAACGACCGCCAGCAAGTGTTTCATGCCGTTACGCACCTTTTTTTTTCATCGAGATTGGGTTGGTGTTCAGTGCCGTGGGTACAAGATCGAAAAGAATGCATTGGAATCGAGCTACTATGGTCAGTGCACTGTGAGATTGGAGATTCCGTAAGTAACTCAGTGAATGCTTTCTAAGATCTAAGAGGGGCTTTTTGATTTGTTTACTCAACTCGTAAAGGCAAAGAAAAAAGGGATCCGCCTCGAATCAAAACGTTCTTTCTTTTCTTTTTCTACGCTACGAGATTTCTTCTCTTATGAAATTTATAGTTTGATCGGGGGCGGTACACTTAACTTATAACTTATAACTTATA----------------------------GGTATAAGAATAAGCTTAGATCTCATTTAGAGTGAAATATAAACGAAATAGAAGAAAATCAAAGAAGATATATCAAGGATTCGTTTTATTCTGAATCTTTCTACTGCCGATGGTCAGAATGTTACACCATACGGTTAGGCGTCCTATCTCGATCAGACACACACCATATTAGGGCGAAATCAACCGAACTTGAAGTCCCATGTTACGTTACGCTACCGCCACGAAATAACTACCTCTTTTCTTTTGGAAAGAACAGAACAAAGAGATGAAGACCCCGGCAAAGACCACTTTGAATGAGCAGGTTTCACGCTCAAAAGGATATTTCGTCAATAGATGGGGCAGAAGGAGAAAGAAAGCAAGCATTGGG
>LC10
TTCTCGTGTGTACCAGATTTATTTCACTGAGAGCCCCTCTGTAAAAGAGGAAAACAGCGACTAATTGATACTAAAGTAAAGCTGGACCCGATCGACCGACCCGTAGAATGGATTTTGTTCATCATGCACATAGAATAAATGAAGTTATTTGGTGCATAGCTCATCTCCCTCGACCAATTAATTAC----------TATAATATAATATAATATACCGGATGGGCTTTTTGTGCCCTAGGGAACGGAACGGCTACTTCATGATACGAGAGGGAAGAGACTACACATGGATGATAAGAGATGCCCGACTTAATTGAGCCATTTACATAATATAACTAGTGGTCGCCTTCGAACCGAACTACAAGAGTTTTAAGTATCATAATGGGTCCTTGGTGCATAGTCTCTCTATCTCGTCAGGTTGACAAGGATGATTGATCGACCACGTCTGCGCTTAGATAGCGATGTGTCACTCAATGAATCGATCTATAACATAGAAATCACGTATATATAATCGAGGGGGTTGTGAGGATTTGGGTTCATTCAGGCCCCTAACGACCGCCAGCAAGTGTTTCATGCCGTTACGCACCTTTTTTTTTCATCGAGATTGGGTTGGTGTTCAGTGCCGTGGGTACAAGATCGAAAAGAATGCATTGGAATCGAGCTACTATGGTCAGTGCACTGTGAGATTGGAGATTCCGTAAGTAACTCAGTGAATGCTTTCTAAGATCTAAGAGGGGCTTTTTGATTTGTTTACTCAACTCGTAAAGGCAAAGAAAAAAGGGATCCGCCTCGAATCAAAACGTTCTTTCTTTTCTTTTTCTACGCTACGAGATTTCTTCTCTTATGAAATTTATAGTTTGATCGGGGGCGGTACACTTAACTTATAACTTATAACTTATA----------------------------GGTATAAGAATAAGCTTAGATCTCATTTAGAGTGAAATATAAACGAAATAGAAGAAAATCAAAGAAGATATATCAAGGATTCGTTTTATTCTGAATCTTTCTACTGCCGATGGTCAGAATGTTACACCATACGGTTAGGCGTCCTATCTCGATCAGACACACACCATATTAGGGCGAAATCAACCGAACTTGAAGTCCCATGTTACGTTACGCTACCGCCACGAAATAACTACCTCTTTTCTTTTGGAAAGAACAGAACAAAGAGATGAAGACCCCGGCAAAGACCACTTTGAATGAGCAGGTTTCACGCTCAAAAGGATATTTCGTCAATAGATGGGGCAGAAGGAGAAAGAAAGCAAGCATTGGG
>LC11
TTCTCGTGTGTACCAGATTTATTTCACTGAGAGCCCCTCTGTAAAAGAGGAAAACAGCGACTAATTGATACTAAAGTAAAGCTGGACCCGATCGACCGACCCGTAGAATGGATTTTGTTCATCATGCACATAGAATAAATGAAGTTATTTGGTGCATAGCTCATCTCCCTCGACCAATTAATTAC----------TATAATATAATATAATATACCGGATGGGCTTTTTGTGCCCTAGGGAACGGAACGGCTACTTCATGATACGAGAGGGAAGAGACTACACATGGATGATAAGAGATGCCCGACTTAATTGAGCCATTTACATAATATAACTAGTGGTCGCCTTCGAACCGAACTACAAGAGTTTTAAGTATCATAATGGGTCCTTGGTGCATAGTCTCTCTATCTCGTCAGGTTGACAAGGATGATTGATCGACCACGTCTGCGCTTAGATAGCGATGTGTCACTCAATGAATCGATCTATAACATAGAAATCACGTATATATAATCGAGGGGGTTGTGAGGATTTGGGTTCATTCAGGCCCCTAACGACCGCCAGCAAGTGTTTCATGCCGTTACGCACCTTTTTTTTTCATCGAGATTGGGTTGGTGTTCAGTGCCGTGGGTACAAGATCGAAAAGAATGCATTGGAATCGAGCTACTATGGTCAGTGCACTGTGAGATTGGAGATTCCGTAAGTAACTCAGTGAATGCTTTCTAAGATCTAAGAGGGGCTTTTTGATTTGTTTACTCAACTCGTAAAGGCAAAGAAAAAAGGGATCCGCCTCGAATCAAAACGTTCTTTCTTTTCTTTTTCTACGCTACGAGATTTCTTCTCTTATGAAATTTATAGTTTGATCGGGGGCGGTACACTTAACTTATAACTTATAACTTATA----------------------------GGTATAAGAATAAGCTTAGATCTCATTTAGAGTGAAATATAAACGAAATAGAAGAAAATCAAAGAAGATATATCAAGGATTCGTTTTATTCTGAATCTTTCTACTGCCGATGGTCAGAATGTTACACCATACGGTTAGGCGTCCTATCTCGATCAGACACACACCATATTAGGGCGAAATCAACCGAACTTGAAGTCCCATGTTACGTTACGCTACCGCCACGAAATAACTACCTCTTTTCTTTTGGAAAGAACAGAACAAAGAGATGAAGACCCCGGCAAAGACCACTTTGAATGAGCAGGTTTCACGCTCAAAAGGATATTTCGTCAATAGATGGGGCAGAAGGAGAAAGAAAGCAAGCATTGGG
>LC12
TTCTCGTGTGTACCAGATTTATTTCACTGAGAGCCCCTCTGTAAAAGAGGAAAACAGCGACTAATTGATACTAAAGTAAAG------CCGATCGACCGACCCGTAGAATGGATTTTGTTCATCATGCACATAGAATAAATGAAGTTATTTGGTGCATAGCTCATCTCCCTCGACCAATTAATTAC-----TATAATATAATATAATATAATATACCGGATGGGCTTTTTGTGCCCTAGGGAACGGAACGGCTACTTCATGATACGAGAGGGAAGAGACTACACATGGATGATAAGAGATGCCCGACTTAATTGAGCCATTTACATAATATAACTAGTGGTCGCCTTCGAACCGAACTACAAGAGTTTTAAGTATCATAATGGGTCCTTGGTGCATAGTCTCTCTATCTCGTCAGGTTGACAAGGATGATTGATCGACCACGTCTGCGCTTAGATAGCGATGTGTCACTCAATGAATCGATCTATAACATAGAAATCACGTATATATAATCGAGGGGGTTGTGAGGATTTGGGTTCATTCAGGCCCCTAACGACCGCCAGCAAGTGTTTCATGCCGTTACGCACCTTTTTTTTTCATCGAGATTGGGTTGGTGTTCAGTGCCGTGGGTACAAGATCGAAAAGAATGCATTGGAATCGAGCTACTATGGTCAGTGCACTGTGAGATTGGAGATTCCGTAAGTAACTCAGTGAATGCTTTCTAAGATCTAAGAGGGGCTTTTTGATTTGTTTACTCAACTCGTAAAGGCAAAGAAAAAAGGGATCCGCCTCGAATCAAAACGTTCTTTCTTTTCTTTTTCTACGCTACGAGATTTCTTCTCTTATGAAATTTATAGTTTGATCGGGGGCGGTACACTTAACTTATAACTTATAACTTATA----------------------------GGTATAAGAATAAGCTTAGATCTCATTTAGAGTGAAATATAAACGAAATAGAAGAAAATCAAAGAAGATATATCAAGGATTCGTTTTATTCTGAATCTTTCTACTGCCGATGGTCAGAATGTTACACCATACGGTTAGGCGTCCTATCTCGATCAGACACACACCATATTAGGGCGAAATCAACCGAACTTGAAGTCCCATGTTACGTTACGCTACCGCCACGAAATAACTACCTCTTTTCTTTTGGAAAGAACAGAACAAAGAGATGAAGACCCCGGCAAAGACCACTTTGAATGAGCAGGTTTCACGCTCAAAAGGATATTTCGTCAATAGATGGGGCAGAAGGAGAAAGAAAGCAAGCATTGGG
>LC13
TTCTCGTGTGTACCAGATTTATTTCACTGAGAGCCCCTCTGTAAAAGAGGAAAACAGCGACTAATTGATACTAAAGTAAAGCTGGACCCGATCGACCGACCCGTAGAATGGATTTTGTTCATCATGCACATAGAATAAATGAAGTTATTTGGTGCATAGCTCATCTCCCTCGACCAATTAATTAC----------TATAATATAATATAATATACCGGATGGGCTTTTTGTGCCCTAGGGAACGGAACGGCTACTTCATGATACGAGAGGGAAGAGACTACACATGGATGATAAGAGATGCCCGACTTAATTGAGCCATTTACATAATATAACTAGTGGTCGCCTTCGAACCGAACTACAAGAGTTTTAAGTATCATAATGGGTCCTTGGTGCATAGTCTCTCTATCTCGTCAGGTTGACAAGGATGATTGATCGACCACGTCTGCGCTTAGATAGCGATGTGTCACTCAATGAATCGATCTATAACATAGAAATCACGTATATATAATCGAGGGGGTTGTGAGGATTTGGGTTCATTCAGGCCCCTAACGACCGCCAGCAAGTGTTTCATGCCGTTACGCACCTTTTTTTTTCATCGAGATTGGGTTGGTGTTCAGTGCCGTGGGTACAAGATCGAAAAGAATGCATTGGAATCGAGCTACTATGGTCAGTGCACTGTGAGATTGGAGATTCCGTAAGTAACTCAGTGAATGCTTTCTAAGATCTAAGAGGGGCTTTTTGATTTGTTTACTCAACTCGTAAAGGCAAAGAAAAAAGGGATCCGCCTCGAATCAAAACGTTCTTTCTTTTCTTTTTCTACGCTACGAGATTTCTTCTCTTATGAAATTTATAGTTTGATCGGGGGCGGTACACTTAACTTATAACTTATAACTTATA----------------------------GGTATAAGAATAAGCTTAGATCTCATTTAGAGTGAAATATAAACGAAATAGAAGAAAATCAAAGAAGATATATCAAGGATTCGTTTTATTCTGAATCTTTCTACTGCCGATGGTCAGAATGTTACACCATACGGTTAGGCGTCCTATCTCGATCAGACACACACCATATTAGGGCGAAATCAACCGAACTTGAAGTCCCATGTTACGTTACGCTACCGCCACGAAATAACTACCTCTTTTCTTTTGGAAAGAACAGAACAAAGAGATGAAGACCCCGGCAAAGACCACTTTGAATGAGCAGGTTTCACGCTCAAAAGGATATTTCGTCAATAGATGGGGCAGAAGGAGAAAGAAAGCAAGCATTGGG
>LC14
TTCTCGTGTGTACCAGATTTATTTCACTGAGAGCCCCTCTGTAAAAGAGGAAAACAGCGACTAATTGATACTAAAGTAAAGCTGGACCCGATCGACCGACCCGTAGAATGGATTTTGTTCATCATGCACATAGAATAAATGAAGTTATTTGGTGCATAGCTCATCTCCCTCGACCAATTAATTAC----------TATAATATAATATAATATACCGGATGGGCTTTTTGTGCCCTAGGGAACGGAACGGCTACTTCATGATACGAGAGGGAAGAGACTACACATGGATGATAAGAGATGCCCGACTTAATTGAGCCATTTACATAATATAACTAGTGGTCGCCTTCGAACCGAACTACAAGAGTTTTAAGTATCATAATGGGTCCTTGGTGCATAGTCTCTCTATCTCGTCAGGTTGACAAGGATGATTGATCGACCACGTCTGCGCTTAGATAGCGATGTGTCACTCAATGAATCGATCTATAACATAGAAATCACGTATATATAATCGAGGGGGTTGTGAGGATTTGGGTTCATTCAGGCCCCTAACGACCGCCAGCAAGTGTTTCATGCCGTTACGCACCTTTTTTTTTCATCGAGATTGGGTTGGTGTTCAGTGCCGTGGGTACAAGATCGAAAAGAATGCATTGGAATCGAGCTACTATGGTCAGTGCACTGTGAGATTGGAGATTCCGTAAGTAACTCAGTGAATGCTTTCTAAGATCTAAGAGGGGCTTTTTGATTTGTTTACTCAACTCGTAAAGGCAAAGAAAAAAGGGATCCGCCTCGAATCAAAACGTTCTTTCTTTTCTTTTTCTACGCTACGAGATTTCTTCTCTTATGAAATTTATAGTTTGATCGGGGGCGGTACACTTAACTTATAACTTATAACTTATA----------------------------GGTATAAGAATAAGCTTAGATCTCATTTAGAGTGAAATATAAACGAAATAGAAGAAAATCAAAGAAGATATATCAAGGATTCGTTTTATTCTGAATCTTTCTACTGCCGATGGTCAGAATGTTACACCATACGGTTAGGCGTCCTATCTCGATCAGACACACACCATATTAGGGCGAAATCAACCGAACTTGAAGTCCCATGTTACGTTACGCTACCGCCACGAAATAACTACCTCTTTTCTTTTGGAAAGAACAGAACAAAGAGATGAAGACCCCGGCAAAGACCACTTTGAATGAGCAGGTTTCACGCTCAAAAGGATATTTCGTCAATAGATGGGGCAGAAGGAGAAAGAAAGCAAGCATTGGG
>LC15
TTCTCGTGTGTACCAGATTTATTTCACTGAGAGCCCCTCTGTAAAAGAGGAAAACAGCGACTAATTGATACTAAAGTAAAGCTGGACCCGATCGACCGACCCGTAGAATGGATTTTGTTCATCATGCACATAGAATAAATGAAGTTATTTGGTGCATAGCTCATCTCCCTCGACCAATTAATTAC----------TATAATATAATATAATATACCGGATGGGCTTTTTGTGCCCTAGGGAACGGAACGGCTACTTCATGATACGAGAGGGAAGAGACTACACATGGATGATAAGAGATGCCCGACTTAATTGAGCCATTTACATAATATAACTAGTGGTCGCCTTCGAACCGAACTACAAGAGTTTTAAGTATCATAATGGGTCCTTGGTGCATAGTCTCTCTATCTCGTCAGGTTGACAAGGATGATTGATCGACCACGTCTGCGCTTAGATAGCGATGTGTCACTCAATGAATCGATCTATAACATAGAAATCACGTATATATAATCGAGGGGGTTGTGAGGATTTGGGTTCATTCAGGCCCCTAACGACCGCCAGCAAGTGTTTCATGCCGTTACGCACCTTTTTTTTTCATCGAGATTGGGTTGGTGTTCAGTGCCGTGGGTACAAGATCGAAAAGAATGCATTGGAATCGAGCTACTATGGTCAGTGCACTGTGAGATTGGAGATTCCGTAAGTAACTCAGTG----CTTTCTAAGATCTAAGAGGGGCTTTTTGATTTGTTTACTCAACTCGTAAAGGCAAAGAAAAAAGGGATCCGCCTCGAATCAAAACGTTCTTTCTTTTCTTTTTCTACGCTACGAGATTTCTTCTCTTATGAAATTTATAGTTTGATCGGGGGCGGTACACTTAACTTATAACTTATAACTTATAACTTATAACTTATA--------------GGTATAAGAATAAGCTTAGATCTCATTTAGAGTGAAATATAAACGAAATAGAAGAAAATCAAAGAAGATATATCAAGGATTCGTTTTATTCTGAATCTTTCTACTGCCGATGGTCAGAATGTTACACCATACGGTTAGGCGTCCTATCTCGATCAGACACACACCATATTAGGGCGAAATCAACCGAACTTGAAGTCCCATGTTACGTTACGCTACCACCACGAAATAACTACCTCTTTTCTTTTGGAAAGAACAGAACAAAGAGATGAAGACCCCGGCAAAGACCACTTTGAATGAGCAGGTTTCACGCTCAAAAGGATATTTCGTCAATAGATGGGGCAGAAGGAGAAAGAAAGCAAGCATTGGG
>LD01
TTCTCGTGTGTACCAGATTTATTTCACTGAGAGCCCCTCTGTAAAAGAGGAAAACAGCGACTAATTGATACTAAAGTAAAGCTGGACCCGATCGACCGACCCGTAGAATGGATTTTGTTCATCATGCACATAGAATAAATGAAGTTATTTGGTGCATAGCTCATCTCCCTCGACCAATTAATTACTATAATATAATATAATATAATATAATATACCGGATGGGCTTTTTGTGCCCTAGGGAACGGAACGGCTACTTCATGATACGAGAGGGAAGAGACTACACATGGATGATAAGAGATGCCCGACTTAATTGAGCCATTTACATAATATAACTAGTGGTCGCCTTCGAACCGAACTACAAGAGTTTTAAGTATCATAATGGGTCCTTGGTGCATAGTCTCTCTATCTCGTCAGGTTGACAAGGATGATTGATCGACCACGTCTGCGCTTAGATAGCGATGTGTCACTCAATGAATCGATCTATAACATAGAAATCACGTATATATAATCGAGGGGGTTGTGAGGATTTGGGTTCATTCAGGCCCCTAACGACCGCCAGCAAGTGTTTCATGCCGTTACGCACCTTTTTTTTTCATCGAGATTGGGTTGGTGTTCAGTGCCGTGGGTACAAGATCGAAAAGAATGCATTGGAATCGAGCTACTATGGTCAGTGCACTGTGAGATTGGAGATTCCGTAAGTAACTCAGTG----CTTTCTAAGATCTAAGAGGGGCTTTTTGATTTGTTTACTCAACTCGTAAAGGCAAAGAAAAAAGGGATCCGCCTCGAATCAAAACGTTCTTTCTTTTCTTTTTCTACGCTACGAGATTTCTTCTCTTATGAAATTTATAGTTTGATCGGGGGCGGTACACTTAACTTATAACTTATAACTTATAACTTATAACTTATA--------------GGTATAAGAATAAGCTTAGATCTCATTTAGAGTGAAATATAAACGAAATAGAAGAAAATCAAAGAAGATATATCAAGGATTCGTTTTATTCTGAATCTTTCTACTGCCGATGGTCAGAATGTTACACCATACGGTTAGGCGTCCTATCTCGATCAGACACACACCATATTAGGGCGAAATCAACCGAACTTGAAGTCCCATGTTACGTTACGCTACCACCACGAAATAACTACCTCTTTTCTTTTGGAAAGAACAGAACAAAGAGATGAAGACCCCGGCAAAGACCACTTTGAATGAGCAGGTTTCACGCTCAAAAGGATATTTCGTCAATAGATGGGGCAGAAGGAGAAAGAAAGCAAGCATTGGG
>LD02
TTCTCGTGTGTACCAGATTTATTTCACTGAGAGCCCCTCTGTAAAAGAGGAAAACAGCGACTAATTGATACTAAAGTAAAGCTGGACCCGATCGACCGACCCGTAGAATGGATTTTGTTCATCATGCACATAGAATAAATGAAGTTATTTGGTGCATAGCTCATCTCCCTCGACCAATTAATTACTATAATATAATATAATATAATATAATATACCGGATGGGCTTTTTGTGCCCTAGGGAACGGAACGGCTACTTCATGATACGAGAGGGAAGAGACTACACATGGATGATAAGAGATGCCCGACTTAATTGAGCCATTTACATAATATAACTAGTGGTCGCCTTCGAACCGAACTACAAGAGTTTTAAGTATCATAATGGGTCCTTGGTGCATAGTCTCTCTATCTCGTCAGGTTGACAAGGATGATTGATCGACCACGTCTGCGCTTAGATAGCGATGTGTCACTCAATGAATCGATCTATAACATAGAAATCACGTATATATAATCGAGGGGGTTGTGAGGATTTGGGTTCATTCAGGCCCCTAACGACCGCCAGCAAGTGTTTCATGCCGTTACGCACCTTTTTTTTTCATCGAGATTGGGTTGGTGTTCAGTGCCGTGGGTACAAGATCGAAAAGAATGCATTGGAATCGAGCTACTATGGTCAGTGCACTGTGAGATTGGAGATTCCGTAAGTAACTCAGTG----CTTTCTAAGATCTAAGAGGGGCTTTTTGATTTGTTTACTCAACTCGTAAAGGCAAAGAAAAAAGGGATCCGCCTCGAATCAAAACGTTCTTTCTTTTCTTTTTCTACGCTACGAGATTTCTTCTCTTATGAAATTTATAGTTTGATCGGGGGCGGTACACTTAACTTATAACTTATAACTTATAACTTATAACTTATA--------------GGTATAAGAATAAGCTTAGATCTCATTTAGAGTGAAATATAAACGAAATAGAAGAAAATCAAAGAAGATATATCAAGGATTCGTTTTATTCTGAATCTTTCTACTGCCGATGGTCAGAATGTTACACCATACGGTTAGGCGTCCTATCTCGATCAGACACACACCATATTAGGGCGAAATCAACCGAACTTGAAGTCCCATGTTACGTTACGCTACCACCACGAAATAACTACCTCTTTTCTTTTGGAAAGAACAGAACAAAGAGATGAAGACCCCGGCAAAGACCACTTTGAATGAGCAGGTTTCACGCTCAAAAGGATATTTCGTCAATAGATGGGGCAGAAGGAGAAAGAAAGCAAGCATTGGG
>LD03
TTCTCGTGTGTACCAGATTTATTTCACTGAGAGCCCCTCTGTAAAAGAGGAAAACAGCGACTAATTGATACTAAAGTAAAGCTGGACCCGATCGACCGACCCGTAGAATGGATTTTGTTCATCATGCACATAGAATAAATGAAGTTATTTGGTGCATAGCTCATCTCCCTCGACCAATTAATTACTATAATATAATATAATATAATATAATATACCGGATGGGCTTTTTGTGCCCTAGGGAACGGAACGGCTACTTCATGATACGAGAGGGAAGAGACTACACATGGATGATAAGAGATGCCCGACTTAATTGAGCCATTTACATAATATAACTAGTGGTCGCCTTCGAACCGAACTACAAGAGTTTTAAGTATCATAATGGGTCCTTGGTGCATAGTCTCTCTATCTCGTCAGGTTGACAAGGATGATTGATCGACCACGTCTGCGCTTAGATAGCGATGTGTCACTCAATGAATCGATCTATAACATAGAAATCACGTATATATAATCGAGGGGGTTGTGAGGATTTGGGTTCATTCAGGCCCCTAACGACCGCCAGCAAGTGTTTCATGCCGTTACGCACCTTTTTTTTTCATCGAGATTGGGTTGGTGTTCAGTGCCGTGGGTACAAGATCGAAAAGAATGCATTGGAATCGAGCTACTATGGTCAGTGCACTGTGAGATTGGAGATTCCGTAAGTAACTCAGTG----CTTTCTAAGATCTAAGAGGGGCTTTTTGATTTGTTTACTCAACTCGTAAAGGCAAAGAAAAAAGGGATCCGCCTCGAATCAAAACGTTCTTTCTTTTCTTTTTCTACGCTACGAGATTTCTTCTCTTATGAAATTTATAGTTTGATCGGGGGCGGTACACTTAACTTATAACTTATAACTTATAACTTATAACTTATA--------------GGTATAAGAATAAGCTTAGATCTCATTTAGAGTGAAATATAAACGAAATAGAAGAAAATCAAAGAAGATATATCAAGGATTCGTTTTATTCTGAATCTTTCTACTGCCGATGGTCAGAATGTTACACCATACGGTTAGGCGTCCTATCTCGATCAGACACACACCATATTAGGGCGAAATCAACCGAACTTGAAGTCCCATGTTACGTTACGCTACCACCACGAAATAACTACCTCTTTTCTTTTGGAAAGAACAGAACAAAGAGATGAAGACCCCGGCAAAGACCACTTTGAATGAGCAGGTTTCACGCTCAAAAGGATATTTCGTCAATAGATGGGGCAGAAGGAGAAAGAAAGCAAGCATTGGG
>LD04
TTCTCGTGTGTACCAGATTTATTTCACTGAGAGCCCCTCTGTAAAAGAGGAAAACAGCGACTAATTGATACTAAAGTAAAGCTGGACCCGATCGACCGACCCGTAGAATGGATTTTGTTCATCATGCACATAGAATAAATGAAGTTATTTGGTGCATAGCTCATCTCCCTCGACCAATTAATTACTATAATATAATATAATATAATATAATATACCGGATGGGCTTTTTGTGCCCTAGGGAACGGAACGGCTACTTCATGATACGAGAGGGAAGAGACTACACATGGATGATAAGAGATGCCCGACTTAATTGAGCCATTTACATAATATAACTAGTGGTCGCCTTCGAACCGAACTACAAGAGTTTTAAGTATCATAATGGGTCCTTGGTGCATAGTCTCTCTATCTCGTCAGGTTGACAAGGATGATTGATCGACCACGTCTGCGCTTAGATAGCGATGTGTCACTCAATGAATCGATCTATAACATAGAAATCACGTATATATAATCGAGGGGGTTGTGAGGATTTGGGTTCATTCAGGCCCCTAACGACCGCCAGCAAGTGTTTCATGCCGTTACGCACCTTTTTTTTTCATCGAGATTGGGTTGGTGTTCAGTGCCGTGGGTACAAGATCGAAAAGAATGCATTGGAATCGAGCTACTATGGTCAGTGCACTGTGAGATTGGAGATTCCGTAAGTAACTCAGTG----CTTTCTAAGATCTAAGAGGGGCTTTTTGATTTGTTTACTCAACTCGTAAAGGCAAAGAAAAAAGGGATCCGCCTCGAATCAAAACGTTCTTTCTTTTCTTTTTCTACGCTACGAGATTTCTTCTCTTATGAAATTTATAGTTTGATCGGGGGCGGTACACTTAACTTATAACTTATAACTTATAACTTATAACTTATA--------------GGTATAAGAATAAGCTTAGATCTCATTTAGAGTGAAATATAAACGAAATAGAAGAAAATCAAAGAAGATATATCAAGGATTCGTTTTATTCTGAATCTTTCTACTGCCGATGGTCAGAATGTTACACCATACGGTTAGGCGTCCTATCTCGATCAGACACACACCATATTAGGGCGAAATCAACCGAACTTGAAGTCCCATGTTACGTTACGCTACCACCACGAAATAACTACCTCTTTTCTTTTGGAAAGAACAGAACAAAGAGATGAAGACCCCGGCAAAGACCACTTTGAATGAGCAGGTTTCACGCTCAAAAGGATATTTCGTCAATAGATGGGGCAGAAGGAGAAAGAAAGCAAGCATTGGG
>LD05
TTCTCGTGTGTACCAGATTTATTTCACTGAGAGCCCCTCTGTAAAAGAGGAAAACAGCGACTAATTGATACTAAAGTAAAGCTGGACCCGATCGACCGACCCGTAGAATGGATTTTGTTCATCATGCACATAGAATAAATGAAGTTATTTGGTGCATAGCTCATCTCCCTCGACCAATTAATTACTATAATATAATATAATATAATATAATATACCGGATGGGCTTTTTGTGCCCTAGGGAACGGAACGGCTACTTCATGATACGAGAGGGAAGAGACTACACATGGATGATAAGAGATGCCCGACTTAATTGAGCCATTTACATAATATAACTAGTGGTCGCCTTCGAACCGAACTACAAGAGTTTTAAGTATCATAATGGGTCCTTGGTGCATAGTCTCTCTATCTCGTCAGGTTGACAAGGATGATTGATCGACCACGTCTGCGCTTAGATAGCGATGTGTCACTCAATGAATCGATCTATAACATAGAAATCACGTATATATAATCGAGGGGGTTGTGAGGATTTGGGTTCATTCAGGCCCCTAACGACCGCCAGCAAGTGTTTCATGCCGTTACGCACCTTTTTTTTTCATCGAGATTGGGTTGGTGTTCAGTGCCGTGGGTACAAGATCGAAAAGAATGCATTGGAATCGAGCTACTATGGTCAGTGCACTGTGAGATTGGAGATTCCGTAAGTAACTCAGTG----CTTTCTAAGATCTAAGAGGGGCTTTTTGATTTGTTTACTCAACTCGTAAAGGCAAAGAAAAAAGGGATCCGCCTCGAATCAAAACGTTCTTTCTTTTCTTTTTCTACGCTACGAGATTTCTTCTCTTATGAAATTTATAGTTTGATCGGGGGCGGTACACTTAACTTATAACTTATAACTTATAACTTATAACTTATA--------------GGTATAAGAATAAGCTTAGATCTCATTTAGAGTGAAATATAAACGAAATAGAAGAAAATCAAAGAAGATATATCAAGGATTCGTTTTATTCTGAATCTTTCTACTGCCGATGGTCAGAATGTTACACCATACGGTTAGGCGTCCTATCTCGATCAGACACACACCATATTAGGGCGAAATCAACCGAACTTGAAGTCCCATGTTACGTTACGCTACCACCACGAAATAACTACCTCTTTTCTTTTGGAAAGAACAGAACAAAGAGATGAAGACCCCGGCAAAGACCACTTTGAATGAGCAGGTTTCACGCTCAAAAGGATATTTCGTCAATAGATGGGGCAGAAGGAGAAAGAAAGCAAGCATTGGG
>LD06
TTCTCGTGTGTACCAGATTTATTTCACTGAGAGCCCCTCTGTAAAAGAGGAAAACAGCGACTAATTGATACTAAAGTAAAGCTGGACCCGATCGACCGACCCGTAGAATGGATTTTGTTCATCATGCACATAGAATAAATGAAGTTATTTGGTGCATAGCTCATCTCCCTCGACCAATTAATTACTATAATATAATATAATATAATATAATATACCGGATGGGCTTTTTGTGCCCTAGGGAACGGAACGGCTACTTCATGATACGAGAGGGAAGAGACTACACATGGATGATAAGAGATGCCCGACTTAATTGAGCCATTTACATAATATAACTAGTGGTCGCCTTCGAACCGAACTACAAGAGTTTTAAGTATCATAATGGGTCCTTGGTGCATAGTCTCTCTATCTCGTCAGGTTGACAAGGATGATTGATCGACCACGTCTGCGCTTAGATAGCGATGTGTCACTCAATGAATCGATCTATAACATAGAAATCACGTATATATAATCGAGGGGGTTGTGAGGATTTGGGTTCATTCAGGCCCCTAACGACCGCCAGCAAGTGTTTCATGCCGTTACGCACCTTTTTTTTTCATCGAGATTGGGTTGGTGTTCAGTGCCGTGGGTACAAGATCGAAAAGAATGCATTGGAATCGAGCTACTATGGTCAGTGCACTGTGAGATTGGAGATTCCGTAAGTAACTCAGTG----CTTTCTAAGATCTAAGAGGGGCTTTTTGATTTGTTTACTCAACTCGTAAAGGCAAAGAAAAAAGGGATCCGCCTCGAATCAAAACGTTCTTTCTTTTCTTTTTCTACGCTACGAGATTTCTTCTCTTATGAAATTTATAGTTTGATCGGGGGCGGTACACTTAACTTATAACTTATAACTTATAACTTATAACTTATA--------------GGTATAAGAATAAGCTTAGATCTCATTTAGAGTGAAATATAAACGAAATAGAAGAAAATCAAAGAAGATATATCAAGGATTCGTTTTATTCTGAATCTTTCTACTGCCGATGGTCAGAATGTTACACCATACGGTTAGGCGTCCTATCTCGATCAGACACACACCATATTAGGGCGAAATCAACCGAACTTGAAGTCCCATGTTACGTTACGCTACCACCACGAAATAACTACCTCTTTTCTTTTGGAAAGAACAGAACAAAGAGATGAAGACCCCGGCAAAGACCACTTTGAATGAGCAGGTTTCACGCTCAAAAGGATATTTCGTCAATAGATGGGGCAGAAGGAGAAAGAAAGCAAGCATTGGG
>LD07
TTCTCGTGTGTACCAGATTTATTTCACTGAGAGCCCCTCTGTAAAAGAGGAAAACAGCGACTAATTGATACTAAAGTAAAGCTGGACCCGATCGACCGACCCGTAGAATGGATTTTGTTCATCATGCACATAGAATAAATGAAGTTATTTGGTGCATAGCTCATCTCCCTCGACCAATTAATTACTATAATATAATATAATATAATATAATATACCGGATGGGCTTTTTGTGCCCTAGGGAACGGAACGGCTACTTCATGATACGAGAGGGAAGAGACTACACATGGATGATAAGAGATGCCCGACTTAATTGAGCCATTTACATAATATAACTAGTGGTCGCCTTCGAACCGAACTACAAGAGTTTTAAGTATCATAATGGGTCCTTGGTGCATAGTCTCTCTATCTCGTCAGGTTGACAAGGATGATTGATCGACCACGTCTGCGCTTAGATAGCGATGTGTCACTCAATGAATCGATCTATAACATAGAAATCACGTATATATAATCGAGGGGGTTGTGAGGATTTGGGTTCATTCAGGCCCCTAACGACCGCCAGCAAGTGTTTCATGCCGTTACGCACCTTTTTTTTTCATCGAGATTGGGTTGGTGTTCAGTGCCGTGGGTACAAGATCGAAAAGAATGCATTGGAATCGAGCTACTATGGTCAGTGCACTGTGAGATTGGAGATTCCGTAAGTAACTCAGTG----CTTTCTAAGATCTAAGAGGGGCTTTTTGATTTGTTTACTCAACTCGTAAAGGCAAAGAAAAAAGGGATCCGCCTCGAATCAAAACGTTCTTTCTTTTCTTTTTCTACGCTACGAGATTTCTTCTCTTATGAAATTTATAGTTTGATCGGGGGCGGTACACTTAACTTATAACTTATAACTTATAACTTATAACTTATA--------------GGTATAAGAATAAGCTTAGATCTCATTTAGAGTGAAATATAAACGAAATAGAAGAAAATCAAAGAAGATATATCAAGGATTCGTTTTATTCTGAATCTTTCTACTGCCGATGGTCAGAATGTTACACCATACGGTTAGGCGTCCTATCTCGATCAGACACACACCATATTAGGGCGAAATCAACCGAACTTGAAGTCCCATGTTACGTTACGCTACCACCACGAAATAACTACCTCTTTTCTTTTGGAAAGAACAGAACAAAGAGATGAAGACCCCGGCAAAGACCACTTTGAATGAGCAGGTTTCACGCTCAAAAGGATATTTCGTCAATAGATGGGGCAGAAGGAGAAAGAAAGCAAGCATTGGG
>LD08
TTCTCGTGTGTACCAGATTTATTTCACTGAGAGCCCCTCTGTAAAAGAGGAAAACAGCGACTAATTGATACTAAAGTAAAGCTGGACCCGATCGACCGACCCGTAGAATGGATTTTGTTCATCATGCACATAGAATAAATGAAGTTATTTGGTGCATAGCTCATCTCCCTCGACCAATTAATTACTATAATATAATATAATATAATATAATATACCGGATGGGCTTTTTGTGCCCTAGGGAACGGAACGGCTACTTCATGATACGAGAGGGAAGAGACTACACATGGATGATAAGAGATGCCCGACTTAATTGAGCCATTTACATAATATAACTAGTGGTCGCCTTCGAACCGAACTACAAGAGTTTTAAGTATCATAATGGGTCCTTGGTGCATAGTCTCTCTATCTCGTCAGGTTGACAAGGATGATTGATCGACCACGTCTGCGCTTAGATAGCGATGTGTCACTCAATGAATCGATCTATAACATAGAAATCACGTATATATAATCGAGGGGGTTGTGAGGATTTGGGTTCATTCAGGCCCCTAACGACCGCCAGCAAGTGTTTCATGCCGTTACGCACCTTTTTTTTTCATCGAGATTGGGTTGGTGTTCAGTGCCGTGGGTACAAGATCGAAAAGAATGCATTGGAATCGAGCTACTATGGTCAGTGCACTGTGAGATTGGAGATTCCGTAAGTAACTCAGTG----CTTTCTAAGATCTAAGAGGGGCTTTTTGATTTGTTTACTCAACTCGTAAAGGCAAAGAAAAAAGGGATCCGCCTCGAATCAAAACGTTCTTTCTTTTCTTTTTCTACGCTACGAGATTTCTTCTCTTATGAAATTTATAGTTTGATCGGGGGCGGTACACTTAACTTATAACTTATAACTTATAACTTATAACTTATA--------------GGTATAAGAATAAGCTTAGATCTCATTTAGAGTGAAATATAAACGAAATAGAAGAAAATCAAAGAAGATATATCAAGGATTCGTTTTATTCTGAATCTTTCTACTGCCGATGGTCAGAATGTTACACCATACGGTTAGGCGTCCTATCTCGATCAGACACACACCATATTAGGGCGAAATCAACCGAACTTGAAGTCCCATGTTACGTTACGCTACCACCACGAAATAACTACCTCTTTTCTTTTGGAAAGAACAGAACAAAGAGATGAAGACCCCGGCAAAGACCACTTTGAATGAGCAGGTTTCACGCTCAAAAGGATATTTCGTCAATAGATGGGGCAGAAGGAGAAAGAAAGCAAGCATTGGG
>LD09
TTCTCGTGTGTACCAGATTTATTTCACTGAGAGCCCCTCTGTAAAAGAGGAAAACAGCGACTAATTGATACTAAAGTAAAGCTGGACCCGATCGACCGACCCGTAGAATGGATTTTGTTCATCATGCACATAGAATAAATGAAGTTATTTGGTGCATAGCTCATCTCCCTCGACCAATTAATTACTATAATATAATATAATATAATATAATATACCGGATGGGCTTTTTGTGCCCTAGGGAACGGAACGGCTACTTCATGATACGAGAGGGAAGAGACTACACATGGATGATAAGAGATGCCCGACTTAATTGAGCCATTTACATAATATAACTAGTGGTCGCCTTCGAACCGAACTACAAGAGTTTTAAGTATCATAATGGGTCCTTGGTGCATAGTCTCTCTATCTCGTCAGGTTGACAAGGATGATTGATCGACCACGTCTGCGCTTAGATAGCGATGTGTCACTCAATGAATCGATCTATAACATAGAAATCACGTATATATAATCGAGGGGGTTGTGAGGATTTGGGTTCATTCAGGCCCCTAACGACCGCCAGCAAGTGTTTCATGCCGTTACGCACCTTTTTTTTTCATCGAGATTGGGTTGGTGTTCAGTGCCGTGGGTACAAGATCGAAAAGAATGCATTGGAATCGAGCTACTATGGTCAGTGCACTGTGAGATTGGAGATTCCGTAAGTAACTCAGTG----CTTTCTAAGATCTAAGAGGGGCTTTTTGATTTGTTTACTCAACTCGTAAAGGCAAAGAAAAAAGGGATCCGCCTCGAATCAAAACGTTCTTTCTTTTCTTTTTCTACGCTACGAGATTTCTTCTCTTATGAAATTTATAGTTTGATCGGGGGCGGTACACTTAACTTATAACTTATAACTTATAACTTATAACTTATA--------------GGTATAAGAATAAGCTTAGATCTCATTTAGAGTGAAATATAAACGAAATAGAAGAAAATCAAAGAAGATATATCAAGGATTCGTTTTATTCTGAATCTTTCTACTGCCGATGGTCAGAATGTTACACCATACGGTTAGGCGTCCTATCTCGATCAGACACACACCATATTAGGGCGAAATCAACCGAACTTGAAGTCCCATGTTACGTTACGCTACCACCACGAAATAACTACCTCTTTTCTTTTGGAAAGAACAGAACAAAGAGATGAAGACCCCGGCAAAGACCACTTTGAATGAGCAGGTTTCACGCTCAAAAGGATATTTCGTCAATAGATGGGGCAGAAGGAGAAAGAAAGCAAGCATTGGG
>LD10
TTCTCGTGTGTACCAGATTTATTTCACTGAGAGCCCCTCTGTAAAAGAGGAAAACAGCGACTAATTGATACTAAAGTAAAGCTGGACCCGATCGACCGACCCGTAGAATGGATTTTGTTCATCATGCACATAGAATAAATGAAGTTATTTGGTGCATAGCTCATCTCCCTCGACCAATTAATTACTATAATATAATATAATATAATATAATATACCGGATGGGCTTTTTGTGCCCTAGGGAACGGAACGGCTACTTCATGATACGAGAGGGAAGAGACTACACATGGATGATAAGAGATGCCCGACTTAATTGAGCCATTTACATAATATAACTAGTGGTCGCCTTCGAACCGAACTACAAGAGTTTTAAGTATCATAATGGGTCCTTGGTGCATAGTCTCTCTATCTCGTCAGGTTGACAAGGATGATTGATCGACCACGTCTGCGCTTAGATAGCGATGTGTCACTCAATGAATCGATCTATAACATAGAAATCACGTATATATAATCGAGGGGGTTGTGAGGATTTGGGTTCATTCAGGCCCCTAACGACCGCCAGCAAGTGTTTCATGCCGTTACGCACCTTTTTTTTTCATCGAGATTGGGTTGGTGTTCAGTGCCGTGGGTACAAGATCGAAAAGAATGCATTGGAATCGAGCTACTATGGTCAGTGCACTGTGAGATTGGAGATTCCGTAAGTAACTCAGTG----CTTTCTAAGATCTAAGAGGGGCTTTTTGATTTGTTTACTCAACTCGTAAAGGCAAAGAAAAAAGGGATCCGCCTCGAATCAAAACGTTCTTTCTTTTCTTTTTCTACGCTACGAGATTTCTTCTCTTATGAAATTTATAGTTTGATCGGGGGCGGTACACTTAACTTATAACTTATAACTTATAACTTATAACTTATA--------------GGTATAAGAATAAGCTTAGATCTCATTTAGAGTGAAATATAAACGAAATAGAAGAAAATCAAAGAAGATATATCAAGGATTCGTTTTATTCTGAATCTTTCTACTGCCGATGGTCAGAATGTTACACCATACGGTTAGGCGTCCTATCTCGATCAGACACACACCATATTAGGGCGAAATCAACCGAACTTGAAGTCCCATGTTACGTTACGCTACCACCACGAAATAACTACCTCTTTTCTTTTGGAAAGAACAGAACAAAGAGATGAAGACCCCGGCAAAGACCACTTTGAATGAGCAGGTTTCACGCTCAAAAGGATATTTCGTCAATAGATGGGGCAGAAGGAGAAAGAAAGCAAGCATTGGG
>LD11
TTCTCGTGTGTACCAGATTTATTTCACTGAGAGCCCCTCTGTAAAAGAGGAAAACAGCGACTAATTGATACTAAAGTAAAGCTGGACCCGATCGACCGACCCGTAGAATGGATTTTGTTCATCATGCACATAGAATAAATGAAGTTATTTGGTGCATAGCTCATCTCCCTCGACCAATTAATTACTATAATATAATATAATATAATATAATATACCGGATGGGCTTTTTGTGCCCTAGGGAACGGAACGGCTACTTCATGATACGAGAGGGAAGAGACTACACATGGATGATAAGAGATGCCCGACTTAATTGAGCCATTTACATAATATAACTAGTGGTCGCCTTCGAACCGAACTACAAGAGTTTTAAGTATCATAATGGGTCCTTGGTGCATAGTCTCTCTATCTCGTCAGGTTGACAAGGATGATTGATCGACCACGTCTGCGCTTAGATAGCGATGTGTCACTCAATGAATCGATCTATAACATAGAAATCACGTATATATAATCGAGGGGGTTGTGAGGATTTGGGTTCATTCAGGCCCCTAACGACCGCCAGCAAGTGTTTCATGCCGTTACGCACCTTTTTTTTTCATCGAGATTGGGTTGGTGTTCAGTGCCGTGGGTACAAGATCGAAAAGAATGCATTGGAATCGAGCTACTATGGTCAGTGCACTGTGAGATTGGAGATTCCGTAAGTAACTCAGTG----CTTTCTAAGATCTAAGAGGGGCTTTTTGATTTGTTTACTCAACTCGTAAAGGCAAAGAAAAAAGGGATCCGCCTCGAATCAAAACGTTCTTTCTTTTCTTTTTCTACGCTACGAGATTTCTTCTCTTATGAAATTTATAGTTTGATCGGGGGCGGTACACTTAACTTATAACTTATAACTTATAACTTATAACTTATA--------------GGTATAAGAATAAGCTTAGATCTCATTTAGAGTGAAATATAAACGAAATAGAAGAAAATCAAAGAAGATATATCAAGGATTCGTTTTATTCTGAATCTTTCTACTGCCGATGGTCAGAATGTTACACCATACGGTTAGGCGTCCTATCTCGATCAGACACACACCATATTAGGGCGAAATCAACCGAACTTGAAGTCCCATGTTACGTTACGCTACCACCACGAAATAACTACCTCTTTTCTTTTGGAAAGAACAGAACAAAGAGATGAAGACCCCGGCAAAGACCACTTTGAATGAGCAGGTTTCACGCTCAAAAGGATATTTCGTCAATAGATGGGGCAGAAGGAGAAAGAAAGCAAGCATTGGG
>LD12
TTCTCGTGTGTACCAGATTTATTTCACTGAGAGCCCCTCTGTAAAAGAGGAAAACAGCGACTAATTGATACTAAAGTAAAGCTGGACCCGATCGACCGACCCGTAGAATGGATTTTGTTCATCATGCACATAGAATAAATGAAGTTATTTGGTGCATAGCTCATCTCCCTCGACCAATTAATTACTATAATATAATATAATATAATATAATATACCGGATGGGCTTTTTGTGCCCTAGGGAACGGAACGGCTACTTCATGATACGAGAGGGAAGAGACTACACATGGATGATAAGAGATGCCCGACTTAATTGAGCCATTTACATAATATAACTAGTGGTCGCCTTCGAACCGAACTACAAGAGTTTTAAGTATCATAATGGGTCCTTGGTGCATAGTCTCTCTATCTCGTCAGGTTGACAAGGATGATTGATCGACCACGTCTGCGCTTAGATAGCGATGTGTCACTCAATGAATCGATCTATAACATAGAAATCACGTATATATAATCGAGGGGGTTGTGAGGATTTGGGTTCATTCAGGCCCCTAACGACCGCCAGCAAGTGTTTCATGCCGTTACGCACCTTTTTTTTTCATCGAGATTGGGTTGGTGTTCAGTGCCGTGGGTACAAGATCGAAAAGAATGCATTGGAATCGAGCTACTATGGTCAGTGCACTGTGAGATTGGAGATTCCGTAAGTAACTCAGTG----CTTTCTAAGATCTAAGAGGGGCTTTTTGATTTGTTTACTCAACTCGTAAAGGCAAAGAAAAAAGGGATCCGCCTCGAATCAAAACGTTCTTTCTTTTCTTTTTCTACGCTACGAGATTTCTTCTCTTATGAAATTTATAGTTTGATCGGGGGCGGTACACTTAACTTATAACTTATAACTTATAACTTATAACTTATA--------------GGTATAAGAATAAGCTTAGATCTCATTTAGAGTGAAATATAAACGAAATAGAAGAAAATCAAAGAAGATATATCAAGGATTCGTTTTATTCTGAATCTTTCTACTGCCGATGGTCAGAATGTTACACCATACGGTTAGGCGTCCTATCTCGATCAGACACACACCATATTAGGGCGAAATCAACCGAACTTGAAGTCCCATGTTACGTTACGCTACCACCACGAAATAACTACCTCTTTTCTTTTGGAAAGAACAGAACAAAGAGATGAAGACCCCGGCAAAGACCACTTTGAATGAGCAGGTTTCACGCTCAAAAGGATATTTCGTCAATAGATGGGGCAGAAGGAGAAAGAAAGCAAGCATTGGG
>LD13
TTCTCGTGTGTACCAGATTTATTTCACTGAGAGCCCCTCTGTAAAAGAGGAAAACAGCGACTAATTGATACTAAAGTAAAGCTGGACCCGATCGACCGACCCGTAGAATGGATTTTGTTCATCATGCACATAGAATAAATGAAGTTATTTGGTGCATAGCTCATCTCCCTCGACCAATTAATTACTATAATATAATATAATATAATATAATATACCGGATGGGCTTTTTGTGCCCTAGGGAACGGAACGGCTACTTCATGATACGAGAGGGAAGAGACTACACATGGATGATAAGAGATGCCCGACTTAATTGAGCCATTTACATAATATAACTAGTGGTCGCCTTCGAACCGAACTACAAGAGTTTTAAGTATCATAATGGGTCCTTGGTGCATAGTCTCTCTATCTCGTCAGGTTGACAAGGATGATTGATCGACCACGTCTGCGCTTAGATAGCGATGTGTCACTCAATGAATCGATCTATAACATAGAAATCACGTATATATAATCGAGGGGGTTGTGAGGATTTGGGTTCATTCAGGCCCCTAACGACCGCCAGCAAGTGTTTCATGCCGTTACGCACCTTTTTTTTTCATCGAGATTGGGTTGGTGTTCAGTGCCGTGGGTACAAGATCGAAAAGAATGCATTGGAATCGAGCTACTATGGTCAGTGCACTGTGAGATTGGAGATTCCGTAAGTAACTCAGTG----CTTTCTAAGATCTAAGAGGGGCTTTTTGATTTGTTTACTCAACTCGTAAAGGCAAAGAAAAAAGGGATCCGCCTCGAATCAAAACGTTCTTTCTTTTCTTTTTCTACGCTACGAGATTTCTTCTCTTATGAAATTTATAGTTTGATCGGGGGCGGTACACTTAACTTATAACTTATAACTTATAACTTATAACTTATA--------------GGTATAAGAATAAGCTTAGATCTCATTTAGAGTGAAATATAAACGAAATAGAAGAAAATCAAAGAAGATATATCAAGGATTCGTTTTATTCTGAATCTTTCTACTGCCGATGGTCAGAATGTTACACCATACGGTTAGGCGTCCTATCTCGATCAGACACACACCATATTAGGGCGAAATCAACCGAACTTGAAGTCCCATGTTACGTTACGCTACCACCACGAAATAACTACCTCTTTTCTTTTGGAAAGAACAGAACAAAGAGATGAAGACCCCGGCAAAGACCACTTTGAATGAGCAGGTTTCACGCTCAAAAGGATATTTCGTCAATAGATGGGGCAGAAGGAGAAAGAAAGCAAGCATTGGG
>LD14
TTCTCGTGTGTACCAGATTTATTTCACTGAGAGCCCCTCTGTAAAAGAGGAAAACAGCGACTAATTGATACTAAAGTAAAGCTGGACCCGATCGACCGACCCGTAGAATGGATTTTGTTCATCATGCACATAGAATAAATGAAGTTATTTGGTGCATAGCTCATCTCCCTCGACCAATTAATTACTATAATATAATATAATATAATATAATATACCGGATGGGCTTTTTGTGCCCTAGGGAACGGAACGGCTACTTCATGATACGAGAGGGAAGAGACTACACATGGATGATAAGAGATGCCCGACTTAATTGAGCCATTTACATAATATAACTAGTGGTCGCCTTCGAACCGAACTACAAGAGTTTTAAGTATCATAATGGGTCCTTGGTGCATAGTCTCTCTATCTCGTCAGGTTGACAAGGATGATTGATCGACCACGTCTGCGCTTAGATAGCGATGTGTCACTCAATGAATCGATCTATAACATAGAAATCACGTATATATAATCGAGGGGGTTGTGAGGATTTGGGTTCATTCAGGCCCCTAACGACCGCCAGCAAGTGTTTCATGCCGTTACGCACCTTTTTTTTTCATCGAGATTGGGTTGGTGTTCAGTGCCGTGGGTACAAGATCGAAAAGAATGCATTGGAATCGAGCTACTATGGTCAGTGCACTGTGAGATTGGAGATTCCGTAAGTAACTCAGTG----CTTTCTAAGATCTAAGAGGGGCTTTTTGATTTGTTTACTCAACTCGTAAAGGCAAAGAAAAAAGGGATCCGCCTCGAATCAAAACGTTCTTTCTTTTCTTTTTCTACGCTACGAGATTTCTTCTCTTATGAAATTTATAGTTTGATCGGGGGCGGTACACTTAACTTATAACTTATAACTTATAACTTATAACTTATA--------------GGTATAAGAATAAGCTTAGATCTCATTTAGAGTGAAATATAAACGAAATAGAAGAAAATCAAAGAAGATATATCAAGGATTCGTTTTATTCTGAATCTTTCTACTGCCGATGGTCAGAATGTTACACCATACGGTTAGGCGTCCTATCTCGATCAGACACACACCATATTAGGGCGAAATCAACCGAACTTGAAGTCCCATGTTACGTTACGCTACCACCACGAAATAACTACCTCTTTTCTTTTGGAAAGAACAGAACAAAGAGATGAAGACCCCGGCAAAGACCACTTTGAATGAGCAGGTTTCACGCTCAAAAGGATATTTCGTCAATAGATGGGGCAGAAGGAGAAAGAAAGCAAGCATTGGG
>LL01
TTCTCGTGTGTACCAGATTTATTTCACTGAGAGCCCCTCTGTAAAAGAGGAAAACAGCGACTAATTGATACTAAAGTAAAGCTGGACCCGATCGACCGACCCGTAGAATGGATTTTGTTCATCATGCACATAGAATAAATGAAGTTATTTGGTGCATAGCTCATCTCCCTCGACCAATTAATTACTATAATATAATATAATATAATATAATATACCGGATGGGCTTTTTGTGCCCTAGGGAACGGAACGGCTACTTCATGATACGAGAGGGAAGAGACTACACATGGATGATAAGAGATGCCCGACTTAATTGAGCCATTTACATAATATAACTAGTGGTCGCCTTCGAACCGAACTACAAGAGTTTTAAGTATCATAATGGGTCCTTGGTGCATAGTCTCTCTATCTCGTCAGGTTGACAAGGATGATTGATCGACCACGTCTGCGCTTAGATAGCGATGTGTCACTCAATGAATCGATCTATAACATAGAAATCACGTATATATAATCGAGGGGGTTGTGAGGATTTGGGTTCATTCAGGCCCCTAACGACCGCCAGCAAGTGTTTCATGCCGTTACGCACCTTTTTTTTTCATCGAGATTGGGTTGGTGTTCAGTGCCGTGGGTACAAGATCGAAAAGAATGCATTGGAATCGAGCTACTATGGTCAGTGCACTGTGAGATTGGAGATTCCGTAAGTAACTCAGTG----CTTTCTAAGATCTAAGAGGGGCTTTTTGATTTGTTTACTCAACTCGTAAAGGCAAAGAAAAAAGGGATCCGCCTCGAATCAAAACGTTCTTTCTTTTCTTTTTCTACGCTACGAGATTTCTTCTCTTATGAAATTTATAGTTTGATCGGGGGCGGTACACTTAACTTATAACTTATAACTTATAACTTATAACTTATA--------------GGTATAAGAATAAGCTTAGATCTCATTTAGAGTGAAATATAAACGAAATAGAAGAAAATCAAAGAAGATATATCAAGGATTCGTTTTATTCTGAATCTTTCTACTGCCGATGGTCAGAATGTTACACCATACGGTTAGGCGTCCTATCTCGATCAGACACACACCATATTAGGGCGAAATCAACCGAACTTGAAGTCCCATGTTACGTTACGCTACCACCACGAAATAACTACCTCTTTTCTTTTGGAAAGAACAGAACAAAGAGATGAAGACCCCGGCAAAGACCACTTTGAATGAGCAGGTTTCACGCTCAAAAGGATATTTCGTCAATAGATGGGGCAGAAGGAGAAAGAAAGCAAGCATTGGG
>LL02
TTCTCGTGTGTACCAGATTTATTTCACTGAGAGCCCCTCTGTAAAAGAGGAAAACAGCGACTAATTGATACTAAAGTAAAGCTGGACCCGATCGACCGACCCGTAGAATGGATTTTGTTCATCATGCACATAGAATAAATGAAGTTATTTGGTGCATAGCTCATCTCCCTCGACCAATTAATTACTATAATATAATATAATATAATATAATATACCGGATGGGCTTTTTGTGCCCTAGGGAACGGAACGGCTACTTCATGATACGAGAGGGAAGAGACTACACATGGATGATAAGAGATGCCCGACTTAATTGAGCCATTTACATAATATAACTAGTGGTCGCCTTCGAACCGAACTACAAGAGTTTTAAGTATCATAATGGGTCCTTGGTGCATAGTCTCTCTATCTCGTCAGGTTGACAAGGATGATTGATCGACCACGTCTGCGCTTAGATAGCGATGTGTCACTCAATGAATCGATCTATAACATAGAAATCACGTATATATAATCGAGGGGGTTGTGAGGATTTGGGTTCATTCAGGCCCCTAACGACCGCCAGCAAGTGTTTCATGCCGTTACGCACCTTTTTTTTTCATCGAGATTGGGTTGGTGTTCAGTGCCGTGGGTACAAGATCGAAAAGAATGCATTGGAATCGAGCTACTATGGTCAGTGCACTGTGAGATTGGAGATTCCGTAAGTAACTCAGTG----CTTTCTAAGATCTAAGAGGGGCTTTTTGATTTGTTTACTCAACTCGTAAAGGCAAAGAAAAAAGGGATCCGCCTCGAATCAAAACGTTCTTTCTTTTCTTTTTCTACGCTACGAGATTTCTTCTCTTATGAAATTTATAGTTTGATCGGGGGCGGTACACTTAACTTATAACTTATAACTTATAACTTATAACTTATA--------------GGTATAAGAATAAGCTTAGATCTCATTTAGAGTGAAATATAAACGAAATAGAAGAAAATCAAAGAAGATATATCAAGGATTCGTTTTATTCTGAATCTTTCTACTGCCGATGGTCAGAATGTTACACCATACGGTTAGGCGTCCTATCTCGATCAGACACACACCATATTAGGGCGAAATCAACCGAACTTGAAGTCCCATGTTACGTTACGCTACCACCACGAAATAACTACCTCTTTTCTTTTGGAAAGAACAGAACAAAGAGATGAAGACCCCGGCAAAGACCACTTTGAATGAGCAGGTTTCACGCTCAAAAGGATATTTCGTCAATAGATGGGGCAGAAGGAGAAAGAAAGCAAGCATTGGG
>LL03
TTCTCGTGTGTACCAGATTTATTTCACTGAGAGCCCCTCTGTAAAAGAGGAAAACAGCGACTAATTGATACTAAAGTAAAGCTGGACCCGATCGACCGACCCGTAGAATGGATTTTGTTCATCATGCACATAGAATAAATGAAGTTATTTGGTGCATAGCTCATCTCCCTCGACCAATTAATTACTATAATATAATATAATATAATATAATATACCGGATGGGCTTTTTGTGCCCTAGGGAACGGAACGGCTACTTCATGATACGAGAGGGAAGAGACTACACATGGATGATAAGAGATGCCCGACTTAATTGAGCCATTTACATAATATAACTAGTGGTCGCCTTCGAACCGAACTACAAGAGTTTTAAGTATCATAATGGGTCCTTGGTGCATAGTCTCTCTATCTCGTCAGGTTGACAAGGATGATTGATCGACCACGTCTGCGCTTAGATAGCGATGTGTCACTCAATGAATCGATCTATAACATAGAAATCACGTATATATAATCGAGGGGGTTGTGAGGATTTGGGTTCATTCAGGCCCCTAACGACCGCCAGCAAGTGTTTCATGCCGTTACGCACCTTTTTTTTTCATCGAGATTGGGTTGGTGTTCAGTGCCGTGGGTACAAGATCGAAAAGAATGCATTGGAATCGAGCTACTATGGTCAGTGCACTGTGAGATTGGAGATTCCGTAAGTAACTCAGTG----CTTTCTAAGATCTAAGAGGGGCTTTTTGATTTGTTTACTCAACTCGTAAAGGCAAAGAAAAAAGGGATCCGCCTCGAATCAAAACGTTCTTTCTTTTCTTTTTCTACGCTACGAGATTTCTTCTCTTATGAAATTTATAGTTTGATCGGGGGCGGTACACTTAACTTATAACTTATAACTTATAACTTATAACTTATA--------------GGTATAAGAATAAGCTTAGATCTCATTTAGAGTGAAATATAAACGAAATAGAAGAAAATCAAAGAAGATATATCAAGGATTCGTTTTATTCTGAATCTTTCTACTGCCGATGGTCAGAATGTTACACCATACGGTTAGGCGTCCTATCTCGATCAGACACACACCATATTAGGGCGAAATCAACCGAACTTGAAGTCCCATGTTACGTTACGCTACCACCACGAAATAACTACCTCTTTTCTTTTGGAAAGAACAGAACAAAGAGATGAAGACCCCGGCAAAGACCACTTTGAATGAGCAGGTTTCACGCTCAAAAGGATATTTCGTCAATAGATGGGGCAGAAGGAGAAAGAAAGCAAGCATTGGG
>LL04
TTCTCGTGTGTACCAGATTTATTTCACTGAGAGCCCCTCTGTAAAAGAGGAAAACAGCGACTAATTGATACTAAAGTAAAGCTGGACCCGATCGACCGACCCGTAGAATGGATTTTGTTCATCATGCACATAGAATAAATGAAGTTATTTGGTGCATAGCTCATCTCCCTCGACCAATTAATTACTATAATATAATATAATATAATATAATATACCGGATGGGCTTTTTGTGCCCTAGGGAACGGAACGGCTACTTCATGATACGAGAGGGAAGAGACTACACATGGATGATAAGAGATGCCCGACTTAATTGAGCCATTTACATAATATAACTAGTGGTCGCCTTCGAACCGAACTACAAGAGTTTTAAGTATCATAATGGGTCCTTGGTGCATAGTCTCTCTATCTCGTCAGGTTGACAAGGATGATTGATCGACCACGTCTGCGCTTAGATAGCGATGTGTCACTCAATGAATCGATCTATAACATAGAAATCACGTATATATAATCGAGGGGGTTGTGAGGATTTGGGTTCATTCAGGCCCCTAACGACCGCCAGCAAGTGTTTCATGCCGTTACGCACCTTTTTTTTTCATCGAGATTGGGTTGGTGTTCAGTGCCGTGGGTACAAGATCGAAAAGAATGCATTGGAATCGAGCTACTATGGTCAGTGCACTGTGAGATTGGAGATTCCGTAAGTAACTCAGTG----CTTTCTAAGATCTAAGAGGGGCTTTTTGATTTGTTTACTCAACTCGTAAAGGCAAAGAAAAAAGGGATCCGCCTCGAATCAAAACGTTCTTTCTTTTCTTTTTCTACGCTACGAGATTTCTTCTCTTATGAAATTTATAGTTTGATCGGGGGCGGTACACTTAACTTATAACTTATAACTTATAACTTATAACTTATA--------------GGTATAAGAATAAGCTTAGATCTCATTTAGAGTGAAATATAAACGAAATAGAAGAAAATCAAAGAAGATATATCAAGGATTCGTTTTATTCTGAATCTTTCTACTGCCGATGGTCAGAATGTTACACCATACGGTTAGGCGTCCTATCTCGATCAGACACACACCATATTAGGGCGAAATCAACCGAACTTGAAGTCCCATGTTACGTTACGCTACCACCACGAAATAACTACCTCTTTTCTTTTGGAAAGAACAGAACAAAGAGATGAAGACCCCGGCAAAGACCACTTTGAATGAGCAGGTTTCACGCTCAAAAGGATATTTCGTCAATAGATGGGGCAGAAGGAGAAAGAAAGCAAGCATTGGG
>LL05
TTCTCGTGTGTACCAGATTTATTTCACTGAGAGCCCCTCTGTAAAAGAGGAAAACAGCGACTAATTGATACTAAAGTAAAGCTGGACCCGATCGACCGACCCGTAGAATGGATTTTGTTCATCATGCACATAGAATAAATGAAGTTATTTGGTGCATAGCTCATCTCCCTCGACCAATTAATTACTATAATATAATATAATATAATATAATATACCGGATGGGCTTTTTGTGCCCTAGGGAACGGAACGGCTACTTCATGATACGAGAGGGAAGAGACTACACATGGATGATAAGAGATGCCCGACTTAATTGAGCCATTTACATAATATAACTAGTGGTCGCCTTCGAACCGAACTACAAGAGTTTTAAGTATCATAATGGGTCCTTGGTGCATAGTCTCTCTATCTCGTCAGGTTGACAAGGATGATTGATCGACCACGTCTGCGCTTAGATAGCGATGTGTCACTCAATGAATCGATCTATAACATAGAAATCACGTATATATAATCGAGGGGGTTGTGAGGATTTGGGTTCATTCAGGCCCCTAACGACCGCCAGCAAGTGTTTCATGCCGTTACGCACCTTTTTTTTTCATCGAGATTGGGTTGGTGTTCAGTGCCGTGGGTACAAGATCGAAAAGAATGCATTGGAATCGAGCTACTATGGTCAGTGCACTGTGAGATTGGAGATTCCGTAAGTAACTCAGTG----CTTTCTAAGATCTAAGAGGGGCTTTTTGATTTGTTTACTCAACTCGTAAAGGCAAAGAAAAAAGGGATCCGCCTCGAATCAAAACGTTCTTTCTTTTCTTTTTCTACGCTACGAGATTTCTTCTCTTATGAAATTTATAGTTTGATCGGGGGCGGTACACTTAACTTATAACTTATAACTTATAACTTATAACTTATA--------------GGTATAAGAATAAGCTTAGATCTCATTTAGAGTGAAATATAAACGAAATAGAAGAAAATCAAAGAAGATATATCAAGGATTCGTTTTATTCTGAATCTTTCTACTGCCGATGGTCAGAATGTTACACCATACGGTTAGGCGTCCTATCTCGATCAGACACACACCATATTAGGGCGAAATCAACCGAACTTGAAGTCCCATGTTACGTTACGCTACCACCACGAAATAACTACCTCTTTTCTTTTGGAAAGAACAGAACAAAGAGATGAAGACCCCGGCAAAGACCACTTTGAATGAGCAGGTTTCACGCTCAAAAGGATATTTCGTCAATAGATGGGGCAGAAGGAGAAAGAAAGCAAGCATTGGG
>LL06
TTCTCGTGTGTACCAGATTTATTTCACTGAGAGCCCCTCTGTAAAAGAGGAAAACAGCGACTAATTGATACTAAAGTAAAGCTGGACCCGATCGACCGACCCGTAGAATGGATTTTGTTCATCATGCACATAGAATAAATGAAGTTATTTGGTGCATAGCTCATCTCCCTCGACCAATTAATTACTATAATATAATATAATATAATATAATATACCGGATGGGCTTTTTGTGCCCTAGGGAACGGAACGGCTACTTCATGATACGAGAGGGAAGAGACTACACATGGATGATAAGAGATGCCCGACTTAATTGAGCCATTTACATAATATAACTAGTGGTCGCCTTCGAACCGAACTACAAGAGTTTTAAGTATCATAATGGGTCCTTGGTGCATAGTCTCTCTATCTCGTCAGGTTGACAAGGATGATTGATCGACCACGTCTGCGCTTAGATAGCGATGTGTCACTCAATGAATCGATCTATAACATAGAAATCACGTATATATAATCGAGGGGGTTGTGAGGATTTGGGTTCATTCAGGCCCCTAACGACCGCCAGCAAGTGTTTCATGCCGTTACGCACCTTTTTTTTTCATCGAGATTGGGTTGGTGTTCAGTGCCGTGGGTACAAGATCGAAAAGAATGCATTGGAATCGAGCTACTATGGTCAGTGCACTGTGAGATTGGAGATTCCGTAAGTAACTCAGTG----CTTTCTAAGATCTAAGAGGGGCTTTTTGATTTGTTTACTCAACTCGTAAAGGCAAAGAAAAAAGGGATCCGCCTCGAATCAAAACGTTCTTTCTTTTCTTTTTCTACGCTACGAGATTTCTTCTCTTATGAAATTTATAGTTTGATCGGGGGCGGTACACTTAACTTATAACTTATAACTTATAACTTATAACTTATA--------------GGTATAAGAATAAGCTTAGATCTCATTTAGAGTGAAATATAAACGAAATAGAAGAAAATCAAAGAAGATATATCAAGGATTCGTTTTATTCTGAATCTTTCTACTGCCGATGGTCAGAATGTTACACCATACGGTTAGGCGTCCTATCTCGATCAGACACACACCATATTAGGGCGAAATCAACCGAACTTGAAGTCCCATGTTACGTTACGCTACCACCACGAAATAACTACCTCTTTTCTTTTGGAAAGAACAGAACAAAGAGATGAAGACCCCGGCAAAGACCACTTTGAATGAGCAGGTTTCACGCTCAAAAGGATATTTCGTCAATAGATGGGGCAGAAGGAGAAAGAAAGCAAGCATTGGG
>LL07
TTCTCGTGTGTACCAGATTTATTTCACTGAGAGCCCCTCTGTAAAAGAGGAAAACAGCGACTAATTGATACTAAAGTAAAGCTGGACCCGATCGACCGACCCGTAGAATGGATTTTGTTCATCATGCACATAGAATAAATGAAGTTATTTGGTGCATAGCTCATCTCCCTCGACCAATTAATTACTATAATATAATATAATATAATATAATATACCGGATGGGCTTTTTGTGCCCTAGGGAACGGAACGGCTACTTCATGATACGAGAGGGAAGAGACTACACATGGATGATAAGAGATGCCCGACTTAATTGAGCCATTTACATAATATAACTAGTGGTCGCCTTCGAACCGAACTACAAGAGTTTTAAGTATCATAATGGGTCCTTGGTGCATAGTCTCTCTATCTCGTCAGGTTGACAAGGATGATTGATCGACCACGTCTGCGCTTAGATAGCGATGTGTCACTCAATGAATCGATCTATAACATAGAAATCACGTATATATAATCGAGGGGGTTGTGAGGATTTGGGTTCATTCAGGCCCCTAACGACCGCCAGCAAGTGTTTCATGCCGTTACGCACCTTTTTTTTTCATCGAGATTGGGTTGGTGTTCAGTGCCGTGGGTACAAGATCGAAAAGAATGCATTGGAATCGAGCTACTATGGTCAGTGCACTGTGAGATTGGAGATTCCGTAAGTAACTCAGTG----CTTTCTAAGATCTAAGAGGGGCTTTTTGATTTGTTTACTCAACTCGTAAAGGCAAAGAAAAAAGGGATCCGCCTCGAATCAAAACGTTCTTTCTTTTCTTTTTCTACGCTACGAGATTTCTTCTCTTATGAAATTTATAGTTTGATCGGGGGCGGTACACTTAACTTATAACTTATAACTTATAACTTATAACTTATA--------------GGTATAAGAATAAGCTTAGATCTCATTTAGAGTGAAATATAAACGAAATAGAAGAAAATCAAAGAAGATATATCAAGGATTCGTTTTATTCTGAATCTTTCTACTGCCGATGGTCAGAATGTTACACCATACGGTTAGGCGTCCTATCTCGATCAGACACACACCATATTAGGGCGAAATCAACCGAACTTGAAGTCCCATGTTACGTTACGCTACCACCACGAAATAACTACCTCTTTTCTTTTGGAAAGAACAGAACAAAGAGATGAAGACCCCGGCAAAGACCACTTTGAATGAGCAGGTTTCACGCTCAAAAGGATATTTCGTCAATAGATGGGGCAGAAGGAGAAAGAAAGCAAGCATTGGG
>LL08
TTCTCGTGTGTACCAGATTTATTTCACTGAGAGCCCCTCTGTAAAAGAGGAAAACAGCGACTAATTGATACTAAAGTAAAGCTGGACCCGATCGACCGACCCGTAGAATGGATTTTGTTCATCATGCACATAGAATAAATGAAGTTATTTGGTGCATAGCTCATCTCCCTCGACCAATTAATTACTATAATATAATATAATATAATATAATATACCGGATGGGCTTTTTGTGCCCTAGGGAACGGAACGGCTACTTCATGATACGAGAGGGAAGAGACTACACATGGATGATAAGAGATGCCCGACTTAATTGAGCCATTTACATAATATAACTAGTGGTCGCCTTCGAACCGAACTACAAGAGTTTTAAGTATCATAATGGGTCCTTGGTGCATAGTCTCTCTATCTCGTCAGGTTGACAAGGATGATTGATCGACCACGTCTGCGCTTAGATAGCGATGTGTCACTCAATGAATCGATCTATAACATAGAAATCACGTATATATAATCGAGGGGGTTGTGAGGATTTGGGTTCATTCAGGCCCCTAACGACCGCCAGCAAGTGTTTCATGCCGTTACGCACCTTTTTTTTTCATCGAGATTGGGTTGGTGTTCAGTGCCGTGGGTACAAGATCGAAAAGAATGCATTGGAATCGAGCTACTATGGTCAGTGCACTGTGAGATTGGAGATTCCGTAAGTAACTCAGTG----CTTTCTAAGATCTAAGAGGGGCTTTTTGATTTGTTTACTCAACTCGTAAAGGCAAAGAAAAAAGGGATCCGCCTCGAATCAAAACGTTCTTTCTTTTCTTTTTCTACGCTACGAGATTTCTTCTCTTATGAAATTTATAGTTTGATCGGGGGCGGTACACTTAACTTATAACTTATAACTTATAACTTATAACTTATA--------------GGTATAAGAATAAGCTTAGATCTCATTTAGAGTGAAATATAAACGAAATAGAAGAAAATCAAAGAAGATATATCAAGGATTCGTTTTATTCTGAATCTTTCTACTGCCGATGGTCAGAATGTTACACCATACGGTTAGGCGTCCTATCTCGATCAGACACACACCATATTAGGGCGAAATCAACCGAACTTGAAGTCCCATGTTACGTTACGCTACCACCACGAAATAACTACCTCTTTTCTTTTGGAAAGAACAGAACAAAGAGATGAAGACCCCGGCAAAGACCACTTTGAATGAGCAGGTTTCACGCTCAAAAGGATATTTCGTCAATAGATGGGGCAGAAGGAGAAAGAAAGCAAGCATTGGG
>LL09
TTCTCGTGTGTACCAGATTTATTTCACTGAGAGCCCCTCTGTAAAAGAGGAAAACAGCGACTAATTGATACTAAAGTAAAGCTGGACCCGATCGACCGACCCGTAGAATGGATTTTGTTCATCATGCACATAGAATAAATGAAGTTATTTGGTGCATAGCTCATCTCCCTCGACCAATTAATTACTATAATATAATATAATATAATATAATATACCGGATGGGCTTTTTGTGCCCTAGGGAACGGAACGGCTACTTCATGATACGAGAGGGAAGAGACTACACATGGATGATAAGAGATGCCCGACTTAATTGAGCCATTTACATAATATAACTAGTGGTCGCCTTCGAACCGAACTACAAGAGTTTTAAGTATCATAATGGGTCCTTGGTGCATAGTCTCTCTATCTCGTCAGGTTGACAAGGATGATTGATCGACCACGTCTGCGCTTAGATAGCGATGTGTCACTCAATGAATCGATCTATAACATAGAAATCACGTATATATAATCGAGGGGGTTGTGAGGATTTGGGTTCATTCAGGCCCCTAACGACCGCCAGCAAGTGTTTCATGCCGTTACGCACCTTTTTTTTTCATCGAGATTGGGTTGGTGTTCAGTGCCGTGGGTACAAGATCGAAAAGAATGCATTGGAATCGAGCTACTATGGTCAGTGCACTGTGAGATTGGAGATTCCGTAAGTAACTCAGTG----CTTTCTAAGATCTAAGAGGGGCTTTTTGATTTGTTTACTCAACTCGTAAAGGCAAAGAAAAAAGGGATCCGCCTCGAATCAAAACGTTCTTTCTTTTCTTTTTCTACGCTACGAGATTTCTTCTCTTATGAAATTTATAGTTTGATCGGGGGCGGTACACTTAACTTATAACTTATAACTTATAACTTATAACTTATA--------------GGTATAAGAATAAGCTTAGATCTCATTTAGAGTGAAATATAAACGAAATAGAAGAAAATCAAAGAAGATATATCAAGGATTCGTTTTATTCTGAATCTTTCTACTGCCGATGGTCAGAATGTTACACCATACGGTTAGGCGTCCTATCTCGATCAGACACACACCATATTAGGGCGAAATCAACCGAACTTGAAGTCCCATGTTACGTTACGCTACCACCACGAAATAACTACCTCTTTTCTTTTGGAAAGAACAGAACAAAGAGATGAAGACCCCGGCAAAGACCACTTTGAATGAGCAGGTTTCACGCTCAAAAGGATATTTCGTCAATAGATGGGGCAGAAGGAGAAAGAAAGCAAGCATTGGG
>LL10
TTCTCGTGTGTACCAGATTTATTTCACTGAGAGCCCCTCTGTAAAAGAGGAAAACAGCGACTAATTGATACTAAAGTAAAGCTGGACCCGATCGACCGACCCGTAGAATGGATTTTGTTCATCATGCACATAGAATAAATGAAGTTATTTGGTGCATAGCTCATCTCCCTCGACCAATTAATTACTATAATATAATATAATATAATATAATATACCGGATGGGCTTTTTGTGCCCTAGGGAACGGAACGGCTACTTCATGATACGAGAGGGAAGAGACTACACATGGATGATAAGAGATGCCCGACTTAATTGAGCCATTTACATAATATAACTAGTGGTCGCCTTCGAACCGAACTACAAGAGTTTTAAGTATCATAATGGGTCCTTGGTGCATAGTCTCTCTATCTCGTCAGGTTGACAAGGATGATTGATCGACCACGTCTGCGCTTAGATAGCGATGTGTCACTCAATGAATCGATCTATAACATAGAAATCACGTATATATAATCGAGGGGGTTGTGAGGATTTGGGTTCATTCAGGCCCCTAACGACCGCCAGCAAGTGTTTCATGCCGTTACGCACCTTTTTTTTTCATCGAGATTGGGTTGGTGTTCAGTGCCGTGGGTACAAGATCGAAAAGAATGCATTGGAATCGAGCTACTATGGTCAGTGCACTGTGAGATTGGAGATTCCGTAAGTAACTCAGTG----CTTTCTAAGATCTAAGAGGGGCTTTTTGATTTGTTTACTCAACTCGTAAAGGCAAAGAAAAAAGGGATCCGCCTCGAATCAAAACGTTCTTTCTTTTCTTTTTCTACGCTACGAGATTTCTTCTCTTATGAAATTTATAGTTTGATCGGGGGCGGTACACTTAACTTATAACTTATAACTTATAACTTATAACTTATA--------------GGTATAAGAATAAGCTTAGATCTCATTTAGAGTGAAATATAAACGAAATAGAAGAAAATCAAAGAAGATATATCAAGGATTCGTTTTATTCTGAATCTTTCTACTGCCGATGGTCAGAATGTTACACCATACGGTTAGGCGTCCTATCTCGATCAGACACACACCATATTAGGGCGAAATCAACCGAACTTGAAGTCCCATGTTACGTTACGCTACCACCACGAAATAACTACCTCTTTTCTTTTGGAAAGAACAGAACAAAGAGATGAAGACCCCGGCAAAGACCACTTTGAATGAGCAGGTTTCACGCTCAAAAGGATATTTCGTCAATAGATGGGGCAGAAGGAGAAAGAAAGCAAGCATTGGG
>MT01
TTCTCGTGTGTACCAGATTTATTTCACTGAGAGCCCCTCTGTAAAAGAGGAAAACAGCGACTAATTGATACTAAAGTAAAGCTGGACCCGATCGACCGACCCGTAGAATGGATTTTGTTCATCATGCACATAGAATAAATGAAGTTATTTGGTGCATAGCTCATCTCCCTCGACCAATTAATTAC----------TATAATATAATATAATATACCGGATGGGCTTTTTGTGCCCTAGGGAACGGAACGGCTACTTCATGATACGAGAGGGAAGAGACTACACATGGATGATAAGAGATGCCCGACTTAATTGAGCCATTTACATAATATAACTAGTGGTCGCCTTCGAACCGAACTACAAGAGTTTTAAGTATCATAATGGGTCCTTGGTGCATAGTCTCTCTATCTCGTCAGGTTGACAAGGATGATTGATCGACCACGTCTGCGCTTAGATAGCGATGTGTCACTCAATGAATCGATCTATAACATAGAAATCACGTATATATAATCGAGGGGGTTGTGAGGATTTGGGTTCATTCAGGCCCCTAACGACCGCCAGCAAGTGTTTCATGCCGTTACGCACCTTTTTTTTTCATCGAGATTGGGTTGGTGTTCAGTGCCGTGGGTACAAGATCGAAAAGAATGCATTGGAATCGAGCTACTATGGTCAGTGCACTGTGAGATTGGAGATTCCGTAAGTAACTCAGTGAATGCTTTCTAAGATCTAAGAGGGGCTTTTTGATTTGTTTACTCAACTCGTAAAGGCAAAGAAAAAAGGGATCCGCCTCGAATCAAAACGTTCTTTCTTTTCTTTTTCTACGCTACGAGATTTCTTCTCTTATGAAATTTATAGTTTGATCGGGGGCGGTACACTTAACTTATAACTTATAACTTATA----------------------------GGTATAAGAATAAGCTTAGATCTCATTTAGAGTGAAATATAAACGAAATAGAAGAAAATCAAAGAAGATATATCAAGGATTCGTTTTATTCTGAATCTTTCTACTGCCGATGGTCAGAATGTTACACCATACGGTTAGGCGTCCTATCTCGATCAGACACACACCATATTAGGGCGAAATCAACCGAACTTGAAGTCCCATGTTACGTTACGCTACCGCCACGAAATAACTACCTCTTTTCTTTTGGAAAGAACAGAACAAAGAGATGAAGACCCCGGCAAAGACCACTTTGAATGAGCAGGTTTCACGCTCAAAAGGATATTTCGTCAATAGATGGGGCAGAAGGAGAAAGAAAGCAAGCATTGGG
>MT02
TTCTCGTGTGTACCAGATTTATTTCACTGAGAGCCCCTCTGTAAAAGAGGAAAACAGCGACTAATTGATACTAAAGTAAAGCTGGACCCGATCGACCGACCCGTAGAATGGATTTTGTTCATCATGCACATAGAATAAATGAAGTTATTTGGTGCATAGCTCATCTCCCTCGACCAATTAATTAC----------TATAATATAATATAATATACCGGATGGGCTTTTTGTGCCCTAGGGAACGGAACGGCTACTTCATGATACGAGAGGGAAGAGACTACACATGGATGATAAGAGATGCCCGACTTAATTGAGCCATTTACATAATATAACTAGTGGTCGCCTTCGAACCGAACTACAAGAGTTTTAAGTATCATAATGGGTCCTTGGTGCATAGTCTCTCTATCTCGTCAGGTTGACAAGGATGATTGATCGACCACGTCTGCGCTTAGATAGCGATGTGTCACTCAATGAATCGATCTATAACATAGAAATCACGTATATATAATCGAGGGGGTTGTGAGGATTTGGGTTCATTCAGGCCCCTAACGACCGCCAGCAAGTGTTTCATGCCGTTACGCACCTTTTTTTTTCATCGAGATTGGGTTGGTGTTCAGTGCCGTGGGTACAAGATCGAAAAGAATGCATTGGAATCGAGCTACTATGGTCAGTGCACTGTGAGATTGGAGATTCCGTAAGTAACTCAGTGAATGCTTTCTAAGATCTAAGAGGGGCTTTTTGATTTGTTTACTCAACTCGTAAAGGCAAAGAAAAAAGGGATCCGCCTCGAATCAAAACGTTCTTTCTTTTCTTTTTCTACGCTACGAGATTTCTTCTCTTATGAAATTTATAGTTTGATCGGGGGCGGTACACTTAACTTATAACTTATAACTTATA----------------------------GGTATAAGAATAAGCTTAGATCTCATTTAGAGTGAAATATAAACGAAATAGAAGAAAATCAAAGAAGATATATCAAGGATTCGTTTTATTCTGAATCTTTCTACTGCCGATGGTCAGAATGTTACACCATACGGTTAGGCGTCCTATCTCGATCAGACACACACCATATTAGGGCGAAATCAACCGAACTTGAAGTCCCATGTTACGTTACGCTACCGCCACGAAATAACTACCTCTTTTCTTTTGGAAAGAACAGAACAAAGAGATGAAGACCCCGGCAAAGACCACTTTGAATGAGCAGGTTTCACGCTCAAAAGGATATTTCGTCAATAGATGGGGCAGAAGGAGAAAGAAAGCAAGCATTGGG
>MT03
TTCTCGTGTGTACCAGATTTATTTCACTGAGAGCCCCTCTGTAAAAGAGGAAAACAGCGACTAATTGATACTAAAGTAAAGCTGGACCCGATCGACCGACCCGTAGAATGGATTTTGTTCATCATGCACATAGAATAAATGAAGTTATTTGGTGCATAGCTCATCTCCCTCGACCAATTAATTAC----------TATAATATAATATAATATACCGGATGGGCTTTTTGTGCCCTAGGGAACGGAACGGCTACTTCATGATACGAGAGGGAAGAGACTACACATGGATGATAAGAGATGCCCGACTTAATTGAGCCATTTACATAATATAACTAGTGGTCGCCTTCGAACCGAACTACAAGAGTTTTAAGTATCATAATGGGTCCTTGGTGCATAGTCTCTCTATCTCGTCAGGTTGACAAGGATGATTGATCGACCACGTCTGCGCTTAGATAGCGATGTGTCACTCAATGAATCGATCTATAACATAGAAATCACGTATATATAATCGAGGGGGTTGTGAGGATTTGGGTTCATTCAGGCCCCTAACGACCGCCAGCAAGTGTTTCATGCCGTTACGCACCTTTTTTTTTCATCGAGATTGGGTTGGTGTTCAGTGCCGTGGGTACAAGATCGAAAAGAATGCATTGGAATCGAGCTACTATGGTCAGTGCACTGTGAGATTGGAGATTCCGTAAGTAACTCAGTGAATGCTTTCTAAGATCTAAGAGGGGCTTTTTGATTTGTTTACTCAACTCGTAAAGGCAAAGAAAAAAGGGATCCGCCTCGAATCAAAACGTTCTTTCTTTTCTTTTTCTACGCTACGAGATTTCTTCTCTTATGAAATTTATAGTTTGATCGGGGGCGGTACACTTAACTTATAACTTATAACTTATA----------------------------GGTATAAGAATAAGCTTAGATCTCATTTAGAGTGAAATATAAACGAAATAGAAGAAAATCAAAGAAGATATATCAAGGATTCGTTTTATTCTGAATCTTTCTACTGCCGATGGTCAGAATGTTACACCATACGGTTAGGCGTCCTATCTCGATCAGACACACACCATATTAGGGCGAAATCAACCGAACTTGAAGTCCCATGTTACGTTACGCTACCGCCACGAAATAACTACCTCTTTTCTTTTGGAAAGAACAGAACAAAGAGATGAAGACCCCGGCAAAGACCACTTTGAATGAGCAGGTTTCACGCTCAAAAGGATATTTCGTCAATAGATGGGGCAGAAGGAGAAAGAAAGCAAGCATTGGG
>MT04
TTCTCGTGTGTACCAGATTTATTTCACTGAGAGCCCCTCTGTAAAAGAGGAAAACAGCGACTAATTGATACTAAAGTAAAGCTGGACCCGATCGACCGACCCGTAGAATGGATTTTGTTCATCATGCACATAGAATAAATGAAGTTATTTGGTGCATAGCTCATCTCCCTCGACCAATTAATTAC----------TATAATATAATATAATATACCGGATGGGCTTTTTGTGCCCTAGGGAACGGAACGGCTACTTCATGATACGAGAGGGAAGAGACTACACATGGATGATAAGAGATGCCCGACTTAATTGAGCCATTTACATAATATAACTAGTGGTCGCCTTCGAACCGAACTACAAGAGTTTTAAGTATCATAATGGGTCCTTGGTGCATAGTCTCTCTATCTCGTCAGGTTGACAAGGATGATTGATCGACCACGTCTGCGCTTAGATAGCGATGTGTCACTCAATGAATCGATCTATAACATAGAAATCACGTATATATAATCGAGGGGGTTGTGAGGATTTGGGTTCATTCAGGCCCCTAACGACCGCCAGCAAGTGTTTCATGCCGTTACGCACCTTTTTTTTTCATCGAGATTGGGTTGGTGTTCAGTGCCGTGGGTACAAGATCGAAAAGAATGCATTGGAATCGAGCTACTATGGTCAGTGCACTGTGAGATTGGAGATTCCGTAAGTAACTCAGTGAATGCTTTCTAAGATCTAAGAGGGGCTTTTTGATTTGTTTACTCAACTCGTAAAGGCAAAGAAAAAAGGGATCCGCCTCGAATCAAAACGTTCTTTCTTTTCTTTTTCTACGCTACGAGATTTCTTCTCTTATGAAATTTATAGTTTGATCGGGGGCGGTACACTTAACTTATAACTTATAACTTATA----------------------------GGTATAAGAATAAGCTTAGATCTCATTTAGAGTGAAATATAAACGAAATAGAAGAAAATCAAAGAAGATATATCAAGGATTCGTTTTATTCTGAATCTTTCTACTGCCGATGGTCAGAATGTTACACCATACGGTTAGGCGTCCTATCTCGATCAGACACACACCATATTAGGGCGAAATCAACCGAACTTGAAGTCCCATGTTACGTTACGCTACCGCCACGAAATAACTACCTCTTTTCTTTTGGAAAGAACAGAACAAAGAGATGAAGACCCCGGCAAAGACCACTTTGAATGAGCAGGTTTCACGCTCAAAAGGATATTTCGTCAATAGATGGGGCAGAAGGAGAAAGAAAGCAAGCATTGGG
>MT05
TTCTCGTGTGTACCAGATTTATTTCACTGAGAGCCCCTCTGTAAAAGAGGAAAACAGCGACTAATTGATACTAAAGTAAAGCTGGACCCGATCGACCGACCCGTAGAATGGATTTTGTTCATCATGCACATAGAATAAATGAAGTTATTTGGTGCATAGCTCATCTCCCTCGACCAATTAATTAC----------TATAATATAATATAATATACCGGATGGGCTTTTTGTGCCCTAGGGAACGGAACGGCTACTTCATGATACGAGAGGGAAGAGACTACACATGGATGATAAGAGATGCCCGACTTAATTGAGCCATTTACATAATATAACTAGTGGTCGCCTTCGAACCGAACTACAAGAGTTTTAAGTATCATAATGGGTCCTTGGTGCATAGTCTCTCTATCTCGTCAGGTTGACAAGGATGATTGATCGACCACGTCTGCGCTTAGATAGCGATGTGTCACTCAATGAATCGATCTATAACATAGAAATCACGTATATATAATCGAGGGGGTTGTGAGGATTTGGGTTCATTCAGGCCCCTAACGACCGCCAGCAAGTGTTTCATGCCGTTACGCACCTTTTTTTTTCATCGAGATTGGGTTGGTGTTCAGTGCCGTGGGTACAAGATCGAAAAGAATGCATTGGAATCGAGCTACTATGGTCAGTGCACTGTGAGATTGGAGATTCCGTAAGTAACTCAGTGAATGCTTTCTAAGATCTAAGAGGGGCTTTTTGATTTGTTTACTCAACTCGTAAAGGCAAAGAAAAAAGGGATCCGCCTCGAATCAAAACGTTCTTTCTTTTCTTTTTCTACGCTACGAGATTTCTTCTCTTATGAAATTTATAGTTTGATCGGGGGCGGTACACTTAACTTATAACTTATAACTTATA----------------------------GGTATAAGAATAAGCTTAGATCTCATTTAGAGTGAAATATAAACGAAATAGAAGAAAATCAAAGAAGATATATCAAGGATTCGTTTTATTCTGAATCTTTCTACTGCCGATGGTCAGAATGTTACACCATACGGTTAGGCGTCCTATCTCGATCAGACACACACCATATTAGGGCGAAATCAACCGAACTTGAAGTCCCATGTTACGTTACGCTACCGCCACGAAATAACTACCTCTTTTCTTTTGGAAAGAACAGAACAAAGAGATGAAGACCCCGGCAAAGACCACTTTGAATGAGCAGGTTTCACGCTCAAAAGGATATTTCGTCAATAGATGGGGCAGAAGGAGAAAGAAAGCAAGCATTGGG
>MT06
TTCTCGTGTGTACCAGATTTATTTCACTGAGAGCCCCTCTGTAAAAGAGGAAAACAGCGACTAATTGATACTAAAGTAAAGCTGGACCCGATCGACCGACCCGTAGAATGGATTTTGTTCATCATGCACATAGAATAAATGAAGTTATTTGGTGCATAGCTCATCTCCCTCGACCAATTAATTAC----------TATAATATAATATAATATACCGGATGGGCTTTTTGTGCCCTAGGGAACGGAACGGCTACTTCATGATACGAGAGGGAAGAGACTACACATGGATGATAAGAGATGCCCGACTTAATTGAGCCATTTACATAATATAACTAGTGGTCGCCTTCGAACCGAACTACAAGAGTTTTAAGTATCATAATGGGTCCTTGGTGCATAGTCTCTCTATCTCGTCAGGTTGACAAGGATGATTGATCGACCACGTCTGCGCTTAGATAGCGATGTGTCACTCAATGAATCGATCTATAACATAGAAATCACGTATATATAATCGAGGGGGTTGTGAGGATTTGGGTTCATTCAGGCCCCTAACGACCGCCAGCAAGTGTTTCATGCCGTTACGCACCTTTTTTTTTCATCGAGATTGGGTTGGTGTTCAGTGCCGTGGGTACAAGATCGAAAAGAATGCATTGGAATCGAGCTACTATGGTCAGTGCACTGTGAGATTGGAGATTCCGTAAGTAACTCAGTGAATGCTTTCTAAGATCTAAGAGGGGCTTTTTGATTTGTTTACTCAACTCGTAAAGGCAAAGAAAAAAGGGATCCGCCTCGAATCAAAACGTTCTTTCTTTTCTTTTTCTACGCTACGAGATTTCTTCTCTTATGAAATTTATAGTTTGATCGGGGGCGGTACACTTAACTTATAACTTATAACTTATA----------------------------GGTATAAGAATAAGCTTAGATCTCATTTAGAGTGAAATATAAACGAAATAGAAGAAAATCAAAGAAGATATATCAAGGATTCGTTTTATTCTGAATCTTTCTACTGCCGATGGTCAGAATGTTACACCATACGGTTAGGCGTCCTATCTCGATCAGACACACACCATATTAGGGCGAAATCAACCGAACTTGAAGTCCCATGTTACGTTACGCTACCGCCACGAAATAACTACCTCTTTTCTTTTGGAAAGAACAGAACAAAGAGATGAAGACCCCGGCAAAGACCACTTTGAATGAGCAGGTTTCACGCTCAAAAGGATATTTCGTCAATAGATGGGGCAGAAGGAGAAAGAAAGCAAGCATTGGG
>MT07
TTCTCGTGTGTACCAGATTTATTTCACTGAGAGCCCCTCTGTAAAAGAGGAAAACAGCGACTAATTGATACTAAAGTAAAGCTGGACCCGATCGACCGACCCGTAGAATGGATTTTGTTCATCATGCACATAGAATAAATGAAGTTATTTGGTGCATAGCTCATCTCCCTCGACCAATTAATTAC----------TATAATATAATATAATATACCGGATGGGCTTTTTGTGCCCTAGGGAACGGAACGGCTACTTCATGATACGAGAGGGAAGAGACTACACATGGATGATAAGAGATGCCCGACTTAATTGAGCCATTTACATAATATAACTAGTGGTCGCCTTCGAACCGAACTACAAGAGTTTTAAGTATCATAATGGGTCCTTGGTGCATAGTCTCTCTATCTCGTCAGGTTGACAAGGATGATTGATCGACCACGTCTGCGCTTAGATAGCGATGTGTCACTCAATGAATCGATCTATAACATAGAAATCACGTATATATAATCGAGGGGGTTGTGAGGATTTGGGTTCATTCAGGCCCCTAACGACCGCCAGCAAGTGTTTCATGCCGTTACGCACCTTTTTTTTTCATCGAGATTGGGTTGGTGTTCAGTGCCGTGGGTACAAGATCGAAAAGAATGCATTGGAATCGAGCTACTATGGTCAGTGCACTGTGAGATTGGAGATTCCGTAAGTAACTCAGTGAATGCTTTCTAAGATCTAAGAGGGGCTTTTTGATTTGTTTACTCAACTCGTAAAGGCAAAGAAAAAAGGGATCCGCCTCGAATCAAAACGTTCTTTCTTTTCTTTTTCTACGCTACGAGATTTCTTCTCTTATGAAATTTATAGTTTGATCGGGGGCGGTACACTTAACTTATAACTTATAACTTATA----------------------------GGTATAAGAATAAGCTTAGATCTCATTTAGAGTGAAATATAAACGAAATAGAAGAAAATCAAAGAAGATATATCAAGGATTCGTTTTATTCTGAATCTTTCTACTGCCGATGGTCAGAATGTTACACCATACGGTTAGGCGTCCTATCTCGATCAGACACACACCATATTAGGGCGAAATCAACCGAACTTGAAGTCCCATGTTACGTTACGCTACCGCCACGAAATAACTACCTCTTTTCTTTTGGAAAGAACAGAACAAAGAGATGAAGACCCCGGCAAAGACCACTTTGAATGAGCAGGTTTCACGCTCAAAAGGATATTTCGTCAATAGATGGGGCAGAAGGAGAAAGAAAGCAAGCATTGGG
>MT08
TTCTCGTGTGTACCAGATTTATTTCACTGAGAGCCCCTCTGTAAAAGAGGAAAACAGCGACTAATTGATACTAAAGTAAAGCTGGACCCGATCGACCGACCCGTAGAATGGATTTTGTTCATCATGCACATAGAATAAATGAAGTTATTTGGTGCATAGCTCATCTCCCTCGACCAATTAATTAC----------TATAATATAATATAATATACCGGATGGGCTTTTTGTGCCCTAGGGAACGGAACGGCTACTTCATGATACGAGAGGGAAGAGACTACACATGGATGATAAGAGATGCCCGACTTAATTGAGCCATTTACATAATATAACTAGTGGTCGCCTTCGAACCGAACTACAAGAGTTTTAAGTATCATAATGGGTCCTTGGTGCATAGTCTCTCTATCTCGTCAGGTTGACAAGGATGATTGATCGACCACGTCTGCGCTTAGATAGCGATGTGTCACTCAATGAATCGATCTATAACATAGAAATCACGTATATATAATCGAGGGGGTTGTGAGGATTTGGGTTCATTCAGGCCCCTAACGACCGCCAGCAAGTGTTTCATGCCGTTACGCACCTTTTTTTTTCATCGAGATTGGGTTGGTGTTCAGTGCCGTGGGTACAAGATCGAAAAGAATGCATTGGAATCGAGCTACTATGGTCAGTGCACTGTGAGATTGGAGATTCCGTAAGTAACTCAGTGAATGCTTTCTAAGATCTAAGAGGGGCTTTTTGATTTGTTTACTCAACTCGTAAAGGCAAAGAAAAAAGGGATCCGCCTCGAATCAAAACGTTCTTTCTTTTCTTTTTCTACGCTACGAGATTTCTTCTCTTATGAAATTTATAGTTTGATCGGGGGCGGTACACTTAACTTATAACTTATAACTTATA----------------------------GGTATAAGAATAAGCTTAGATCTCATTTAGAGTGAAATATAAACGAAATAGAAGAAAATCAAAGAAGATATATCAAGGATTCGTTTTATTCTGAATCTTTCTACTGCCGATGGTCAGAATGTTACACCATACGGTTAGGCGTCCTATCTCGATCAGACACACACCATATTAGGGCGAAATCAACCGAACTTGAAGTCCCATGTTACGTTACGCTACCGCCACGAAATAACTACCTCTTTTCTTTTGGAAAGAACAGAACAAAGAGATGAAGACCCCGGCAAAGACCACTTTGAATGAGCAGGTTTCACGCTCAAAAGGATATTTCGTCAATAGATGGGGCAGAAGGAGAAAGAAAGCAAGCATTGGG
>MT09
TTCTCGTGTGTACCAGATTTATTTCACTGAGAGCCCCTCTGTAAAAGAGGAAAACAGCGACTAATTGATACTAAAGTAAAGCTGGACCCGATCGACCGACCCGTAGAATGGATTTTGTTCATCATGCACATAGAATAAATGAAGTTATTTGGTGCATAGCTCATCTCCCTCGACCAATTAATTAC----------TATAATATAATATAATATACCGGATGGGCTTTTTGTGCCCTAGGGAACGGAACGGCTACTTCATGATACGAGAGGGAAGAGACTACACATGGATGATAAGAGATGCCCGACTTAATTGAGCCATTTACATAATATAACTAGTGGTCGCCTTCGAACCGAACTACAAGAGTTTTAAGTATCATAATGGGTCCTTGGTGCATAGTCTCTCTATCTCGTCAGGTTGACAAGGATGATTGATCGACCACGTCTGCGCTTAGATAGCGATGTGTCACTCAATGAATCGATCTATAACATAGAAATCACGTATATATAATCGAGGGGGTTGTGAGGATTTGGGTTCATTCAGGCCCCTAACGACCGCCAGCAAGTGTTTCATGCCGTTACGCACCTTTTTTTTTCATCGAGATTGGGTTGGTGTTCAGTGCCGTGGGTACAAGATCGAAAAGAATGCATTGGAATCGAGCTACTATGGTCAGTGCACTGTGAGATTGGAGATTCCGTAAGTAACTCAGTGAATGCTTTCTAAGATCTAAGAGGGGCTTTTTGATTTGTTTACTCAACTCGTAAAGGCAAAGAAAAAAGGGATCCGCCTCGAATCAAAACGTTCTTTCTTTTCTTTTTCTACGCTACGAGATTTCTTCTCTTATGAAATTTATAGTTTGATCGGGGGCGGTACACTTAACTTATAACTTATAACTTATA----------------------------GGTATAAGAATAAGCTTAGATCTCATTTAGAGTGAAATATAAACGAAATAGAAGAAAATCAAAGAAGATATATCAAGGATTCGTTTTATTCTGAATCTTTCTACTGCCGATGGTCAGAATGTTACACCATACGGTTAGGCGTCCTATCTCGATCAGACACACACCATATTAGGGCGAAATCAACCGAACTTGAAGTCCCATGTTACGTTACGCTACCGCCACGAAATAACTACCTCTTTTCTTTTGGAAAGAACAGAACAAAGAGATGAAGACCCCGGCAAAGACCACTTTGAATGAGCAGGTTTCACGCTCAAAAGGATATTTCGTCAATAGATGGGGCAGAAGGAGAAAGAAAGCAAGCATTGGG
>MT10
TTCTCGTGTGTACCAGATTTATTTCACTGAGAGCCCCTCTGTAAAAGAGGAAAACAGCGACTAATTGATACTAAAGTAAAGCTGGACCCGATCGACCGACCCGTAGAATGGATTTTGTTCATCATGCACATAGAATAAATGAAGTTATTTGGTGCATAGCTCATCTCCCTCGACCAATTAATTAC----------TATAATATAATATAATATACCGGATGGGCTTTTTGTGCCCTAGGGAACGGAACGGCTACTTCATGATACGAGAGGGAAGAGACTACACATGGATGATAAGAGATGCCCGACTTAATTGAGCCATTTACATAATATAACTAGTGGTCGCCTTCGAACCGAACTACAAGAGTTTTAAGTATCATAATGGGTCCTTGGTGCATAGTCTCTCTATCTCGTCAGGTTGACAAGGATGATTGATCGACCACGTCTGCGCTTAGATAGCGATGTGTCACTCAATGAATCGATCTATAACATAGAAATCACGTATATATAATCGAGGGGGTTGTGAGGATTTGGGTTCATTCAGGCCCCTAACGACCGCCAGCAAGTGTTTCATGCCGTTACGCACCTTTTTTTTTCATCGAGATTGGGTTGGTGTTCAGTGCCGTGGGTACAAGATCGAAAAGAATGCATTGGAATCGAGCTACTATGGTCAGTGCACTGTGAGATTGGAGATTCCGTAAGTAACTCAGTGAATGCTTTCTAAGATCTAAGAGGGGCTTTTTGATTTGTTTACTCAACTCGTAAAGGCAAAGAAAAAAGGGATCCGCCTCGAATCAAAACGTTCTTTCTTTTCTTTTTCTACGCTACGAGATTTCTTCTCTTATGAAATTTATAGTTTGATCGGGGGCGGTACACTTAACTTATAACTTATAACTTATA----------------------------GGTATAAGAATAAGCTTAGATCTCATTTAGAGTGAAATATAAACGAAATAGAAGAAAATCAAAGAAGATATATCAAGGATTCGTTTTATTCTGAATCTTTCTACTGCCGATGGTCAGAATGTTACACCATACGGTTAGGCGTCCTATCTCGATCAGACACACACCATATTAGGGCGAAATCAACCGAACTTGAAGTCCCATGTTACGTTACGCTACCGCCACGAAATAACTACCTCTTTTCTTTTGGAAAGAACAGAACAAAGAGATGAAGACCCCGGCAAAGACCACTTTGAATGAGCAGGTTTCACGCTCAAAAGGATATTTCGTCAATAGATGGGGCAGAAGGAGAAAGAAAGCAAGCATTGGG
>MT11
TTCTCGTGTGTACCAGATTTATTTCACTGAGAGCCCCTCTGTAAAAGAGGAAAACAGCGACTAATTGATACTAAAGTAAAGCTGGACCCGATCGACCGACCCGTAGAATGGATTTTGTTCATCATGCACATAGAATAAATGAAGTTATTTGGTGCATAGCTCATCTCCCTCGACCAATTAATTAC----------TATAATATAATATAATATACCGGATGGGCTTTTTGTGCCCTAGGGAACGGAACGGCTACTTCATGATACGAGAGGGAAGAGACTACACATGGATGATAAGAGATGCCCGACTTAATTGAGCCATTTACATAATATAACTAGTGGTCGCCTTCGAACCGAACTACAAGAGTTTTAAGTATCATAATGGGTCCTTGGTGCATAGTCTCTCTATCTCGTCAGGTTGACAAGGATGATTGATCGACCACGTCTGCGCTTAGATAGCGATGTGTCACTCAATGAATCGATCTATAACATAGAAATCACGTATATATAATCGAGGGGGTTGTGAGGATTTGGGTTCATTCAGGCCCCTAACGACCGCCAGCAAGTGTTTCATGCCGTTACGCACCTTTTTTTTTCATCGAGATTGGGTTGGTGTTCAGTGCCGTGGGTACAAGATCGAAAAGAATGCATTGGAATCGAGCTACTATGGTCAGTGCACTGTGAGATTGGAGATTCCGTAAGTAACTCAGTGAATGCTTTCTAAGATCTAAGAGGGGCTTTTTGATTTGTTTACTCAACTCGTAAAGGCAAAGAAAAAAGGGATCCGCCTCGAATCAAAACGTTCTTTCTTTTCTTTTTCTACGCTACGAGATTTCTTCTCTTATGAAATTTATAGTTTGATCGGGGGCGGTACACTTAACTTATAACTTATAACTTATA----------------------------GGTATAAGAATAAGCTTAGATCTCATTTAGAGTGAAATATAAACGAAATAGAAGAAAATCAAAGAAGATATATCAAGGATTCGTTTTATTCTGAATCTTTCTACTGCCGATGGTCAGAATGTTACACCATACGGTTAGGCGTCCTATCTCGATCAGACACACACCATATTAGGGCGAAATCAACCGAACTTGAAGTCCCATGTTACGTTACGCTACCGCCACGAAATAACTACCTCTTTTCTTTTGGAAAGAACAGAACAAAGAGATGAAGACCCCGGCAAAGACCACTTTGAATGAGCAGGTTTCACGCTCAAAAGGATATTTCGTCAATAGATGGGGCAGAAGGAGAAAGAAAGCAAGCATTGGG
>MT12
TTCTCGTGTGTACCAGATTTATTTCACTGAGAGCCCCTCTGTAAAAGAGGAAAACAGCGACTAATTGATACTAAAGTAAAGCTGGACCCGATCGACCGACCCGTAGAATGGATTTTGTTCATCATGCACATAGAATAAATGAAGTTATTTGGTGCATAGCTCATCTCCCTCGACCAATTAATTAC----------TATAATATAATATAATATACCGGATGGGCTTTTTGTGCCCTAGGGAACGGAACGGCTACTTCATGATACGAGAGGGAAGAGACTACACATGGATGATAAGAGATGCCCGACTTAATTGAGCCATTTACATAATATAACTAGTGGTCGCCTTCGAACCGAACTACAAGAGTTTTAAGTATCATAATGGGTCCTTGGTGCATAGTCTCTCTATCTCGTCAGGTTGACAAGGATGATTGATCGACCACGTCTGCGCTTAGATAGCGATGTGTCACTCAATGAATCGATCTATAACATAGAAATCACGTATATATAATCGAGGGGGTTGTGAGGATTTGGGTTCATTCAGGCCCCTAACGACCGCCAGCAAGTGTTTCATGCCGTTACGCACCTTTTTTTTTCATCGAGATTGGGTTGGTGTTCAGTGCCGTGGGTACAAGATCGAAAAGAATGCATTGGAATCGAGCTACTATGGTCAGTGCACTGTGAGATTGGAGATTCCGTAAGTAACTCAGTGAATGCTTTCTAAGATCTAAGAGGGGCTTTTTGATTTGTTTACTCAACTCGTAAAGGCAAAGAAAAAAGGGATCCGCCTCGAATCAAAACGTTCTTTCTTTTCTTTTTCTACGCTACGAGATTTCTTCTCTTATGAAATTTATAGTTTGATCGGGGGCGGTACACTTAACTTATAACTTATAACTTATA----------------------------GGTATAAGAATAAGCTTAGATCTCATTTAGAGTGAAATATAAACGAAATAGAAGAAAATCAAAGAAGATATATCAAGGATTCGTTTTATTCTGAATCTTTCTACTGCCGATGGTCAGAATGTTACACCATACGGTTAGGCGTCCTATCTCGATCAGACACACACCATATTAGGGCGAAATCAACCGAACTTGAAGTCCCATGTTACGTTACGCTACCGCCACGAAATAACTACCTCTTTTCTTTTGGAAAGAACAGAACAAAGAGATGAAGACCCCGGCAAAGACCACTTTGAATGAGCAGGTTTCACGCTCAAAAGGATATTTCGTCAATAGATGGGGCAGAAGGAGAAAGAAAGCAAGCATTGGG
>MT13
TTCTCGTGTGTACCAGATTTATTTCACTGAGAGCCCCTCTGTAAAAGAGGAAAACAGCGACTAATTGATACTAAAGTAAAGCTGGACCCGATCGACCGACCCGTAGAATGGATTTTGTTCATCATGCACATAGAATAAATGAAGTTATTTGGTGCATAGCTCATCTCCCTCGACCAATTAATTAC----------TATAATATAATATAATATACCGGATGGGCTTTTTGTGCCCTAGGGAACGGAACGGCTACTTCATGATACGAGAGGGAAGAGACTACACATGGATGATAAGAGATGCCCGACTTAATTGAGCCATTTACATAATATAACTAGTGGTCGCCTTCGAACCGAACTACAAGAGTTTTAAGTATCATAATGGGTCCTTGGTGCATAGTCTCTCTATCTCGTCAGGTTGACAAGGATGATTGATCGACCACGTCTGCGCTTAGATAGCGATGTGTCACTCAATGAATCGATCTATAACATAGAAATCACGTATATATAATCGAGGGGGTTGTGAGGATTTGGGTTCATTCAGGCCCCTAACGACCGCCAGCAAGTGTTTCATGCCGTTACGCACCTTTTTTTTTCATCGAGATTGGGTTGGTGTTCAGTGCCGTGGGTACAAGATCGAAAAGAATGCATTGGAATCGAGCTACTATGGTCAGTGCACTGTGAGATTGGAGATTCCGTAAGTAACTCAGTGAATGCTTTCTAAGATCTAAGAGGGGCTTTTTGATTTGTTTACTCAACTCGTAAAGGCAAAGAAAAAAGGGATCCGCCTCGAATCAAAACGTTCTTTCTTTTCTTTTTCTACGCTACGAGATTTCTTCTCTTATGAAATTTATAGTTTGATCGGGGGCGGTACACTTAACTTATAACTTATAACTTATA----------------------------GGTATAAGAATAAGCTTAGATCTCATTTAGAGTGAAATATAAACGAAATAGAAGAAAATCAAAGAAGATATATCAAGGATTCGTTTTATTCTGAATCTTTCTACTGCCGATGGTCAGAATGTTACACCATACGGTTAGGCGTCCTATCTCGATCAGACACACACCATATTAGGGCGAAATCAACCGAACTTGAAGTCCCATGTTACGTTACGCTACCGCCACGAAATAACTACCTCTTTTCTTTTGGAAAGAACAGAACAAAGAGATGAAGACCCCGGCAAAGACCACTTTGAATGAGCAGGTTTCACGCTCAAAAGGATATTTCGTCAATAGATGGGGCAGAAGGAGAAAGAAAGCAAGCATTGGG
>MT14
TTCTCGTGTGTACCAGATTTATTTCACTGAGAGCCCCTCTGTAAAAGAGGAAAACAGCGACTAATTGATACTAAAGTAAAGCTGGACCCGATCGACCGACCCGTAGAATGGATTTTGTTCATCATGCACATAGAATAAATGAAGTTATTTGGTGCATAGCTCATCTCCCTCGACCAATTAATTAC----------TATAATATAATATAATATACCGGATGGGCTTTTTGTGCCCTAGGGAACGGAACGGCTACTTCATGATACGAGAGGGAAGAGACTACACATGGATGATAAGAGATGCCCGACTTAATTGAGCCATTTACATAATATAACTAGTGGTCGCCTTCGAACCGAACTACAAGAGTTTTAAGTATCATAATGGGTCCTTGGTGCATAGTCTCTCTATCTCGTCAGGTTGACAAGGATGATTGATCGACCACGTCTGCGCTTAGATAGCGATGTGTCACTCAATGAATCGATCTATAACATAGAAATCACGTATATATAATCGAGGGGGTTGTGAGGATTTGGGTTCATTCAGGCCCCTAACGACCGCCAGCAAGTGTTTCATGCCGTTACGCACCTTTTTTTTTCATCGAGATTGGGTTGGTGTTCAGTGCCGTGGGTACAAGATCGAAAAGAATGCATTGGAATCGAGCTACTATGGTCAGTGCACTGTGAGATTGGAGATTCCGTAAGTAACTCAGTGAATGCTTTCTAAGATCTAAGAGGGGCTTTTTGATTTGTTTACTCAACTCGTAAAGGCAAAGAAAAAAGGGATCCGCCTCGAATCAAAACGTTCTTTCTTTTCTTTTTCTACGCTACGAGATTTCTTCTCTTATGAAATTTATAGTTTGATCGGGGGCGGTACACTTAACTTATAACTTATAACTTATA----------------------------GGTATAAGAATAAGCTTAGATCTCATTTAGAGTGAAATATAAACGAAATAGAAGAAAATCAAAGAAGATATATCAAGGATTCGTTTTATTCTGAATCTTTCTACTGCCGATGGTCAGAATGTTACACCATACGGTTAGGCGTCCTATCTCGATCAGACACACACCATATTAGGGCGAAATCAACCGAACTTGAAGTCCCATGTTACGTTACGCTACCGCCACGAAATAACTACCTCTTTTCTTTTGGAAAGAACAGAACAAAGAGATGAAGACCCCGGCAAAGACCACTTTGAATGAGCAGGTTTCACGCTCAAAAGGATATTTCGTCAATAGATGGGGCAGAAGGAGAAAGAAAGCAAGCATTGGG
>NP01
TTCTCGTGTGTACCAGATTTATTTCACTGAGAGCCCCTCTGTAAAAGAGGAAAACAGCGACTAATTGATACTAAAGTAAAGCTGGACCCGATCGACCGACCCGTAGAATGGATTTTGTTCATCATGCACATAGAATAAATGAAGTTATTTGGTGCATAGCTCATCTCCCTCGACCAATTAATTAC---------------TATAATATAATATACCGGATGGGCTTTTTGTGCCCTAGGGAACGGAACGGCTACTTCATGATACGAGAGGGAAGAGACTACACATGGATGATAAGAGATGCCCGACTTAATTGAGCCATTTACATAATATAACTAGTGGTCGCCTTCGAACCGAACTACAAGAGTTTTAAGTATCATAATGGGTCCTTGGTGCATAGTCTCTCTATCTCGTCAGGTTGACAAGGATGATTGATCGACCACGTCTGCGCTTAGATAGCGATGTGTCACTCAATGAATCGATCTATAACATAGAAATCACGTATATATAATCGAGGGGGTTGTGAGGATTTGGGTTCATTCAGGCCCCTAACGACCGCCAGCAAGTGTTTCATGCCGTTACGCACCTTTTTTTTTCATCGAGATTGGGTTGGTGTTCAGTGCCGTGGGTACAAGATCGAAAAGAATGCATTGGAATCGAGCTACTATGGTCAGTGCACTGTGAGATTGGAGATTCCGTAAGTAACTCAGTGAATGCTTTCTAAGATCTAAGAGGGGCTTTTTGATTTGTTTACTCAACTCGTAAAGGCAAAGAAAAAAGGGATCCGCCTCGAATCAAAACGTTCTTTCTTTTCTTTTTCTACGCTACGAGATTTCTTCTCTTATGAAATTTATAGTTTGATCGGGGGCGGTACACTTAACTTATAACTTATAACTTATA----------------------------GGTATAAGAATAAGCTTAGATCTCATTTAGAGTGAAATATAAACGAAATAGAAGAAAATCAAAGAAGATATATCAAGGATTCGTTTTATTCTGAATCTTTCTACTGCCGATGGTCAGAATGTTACACCATACGGTTAGGCGTCCTATCTCGATCAGACACACACCATATTAGGGCGAAATCAACCGAACTTGAAGTCCCATGTTACGTTACGCTACCGCCACGAAATAACTACCTCTTTTCTTTTGGAAAGAACAGAACAAAGAGATGAAGACCCCGGCAAAGACCACTTTGAATGAGCAGGTTTCACGCTCAAAAGGATATTTCGTCAATAGATGGGGCAGAAGGAGAAAGAAAGCAAGCATTGGG
>NP02
TTCTCGTGTGTACCAGATTTATTTCACTGAGAGCCCCTCTGTAAAAGAGGAAAACAGCGACTAATTGATACTAAAGTAAAGCTGGACCCGATCGACCGACCCGTAGAATGGATTTTGTTCATCATGCACATAGAATAAATGAAGTTATTTGGTGCATAGCTCATCTCCCTCGACCAATTAATTAC----------TATAATATAATATAATATACCGGATGGGCTTTTTGTGCCCTAGGGAACGGAACGGCTACTTCATGATACGAGAGGGAAGAGACTACACATGGATGATAAGAGATGCCCGACTTAATTGAGCCATTTACATAATATAACTAGTGGTCGCCTTCGAACCGAACTACAAGAGTTTTAAGTATCATAATGGGTCCTTGGTGCATAGTCTCTCTATCTCGTCAGGTTGACAAGGATGATTGATCGACCACGTCTGCGCTTAGATAGCGATGTGTCACTCAATGAATCGATCTATAACATAGAAATCACGTATATATAATCGAGGGGGTTGTGAGGATTTGGGTTCATTCAGGCCCCTAACGACCGCCAGCAAGTGTTTCATGCCGTTACGCACCTTTTTTTTTCATCGAGATTGGGTTGGTGTTCAGTGCCGTGGGTACAAGATCGAAAAGAATGCATTGGAATCGAGCTACTATGGTCAGTGCACTGTGAGATTGGAGATTCCGTAAGTAACTCAGTGAATGCTTTCTAAGATCTAAGAGGGGCTTTTTGATTTGTTTACTCAACTCGTAAAGGCAAAGAAAAAAGGGATCCGCCTCGAATCAAAACGTTCTTTCTTTTCTTTTTCTACGCTACGAGATTTCTTCTCTTATGAAATTTATAGTTTGATCGGGGGCGGTACACTTAACTTATAACTTATAACTTATA----------------------------GGTATAAGAATAAGCTTAGATCTCATTTAGAGTGAAATATAAACGAAATAGAAGAAAATCAAAGAAGATATATCAAGGATTCGTTTTATTCTGAATCTTTCTACTGCCGATGGTCAGAATGTTACACCATACGGTTAGGCGTCCTATCTCGATCAGACACACACCATATTAGGGCGAAATCAACCGAACTTGAAGTCCCATGTTACGTTACGCTACCGCCACGAAATAACTACCTCTTTTCTTTTGGAAAGAACAGAACAAAGAGATGAAGACCCCGGCAAAGACCACTTTGAATGAGCAGGTTTCACGCTCAAAAGGATATTTCGTCAATAGATGGGGCAGAAGGAGAAAGAAAGCAAGCATTGGG
>NP03
TTCTCGTGTGTACCAGATTTATTTCACTGAGAGCCCCTCTGTAAAAGAGGAAAACAGCGACTAATTGATACTAAAGTAAAGCTGGACCCGATCGACCGACCCGTAGAATGGATTTTGTTCATCATGCACATAGAATAAATGAAGTTATTTGGTGCATAGCTCATCTCCCTCGACCAATTAATTAC----------TATAATATAATATAATATACCGGATGGGCTTTTTGTGCCCTAGGGAACGGAACGGCTACTTCATGATACGAGAGGGAAGAGACTACACATGGATGATAAGAGATGCCCGACTTAATTGAGCCATTTACATAATATAACTAGTGGTCGCCTTCGAACCGAACTACAAGAGTTTTAAGTATCATAATGGGTCCTTGGTGCATAGTCTCTCTATCTCGTCAGGTTGACAAGGATGATTGATCGACCACGTCTGCGCTTAGATAGCGATGTGTCACTCAATGAATCGATCTATAACATAGAAATCACGTATATATAATCGAGGGGGTTGTGAGGATTTGGGTTCATTCAGGCCCCTAACGACCGCCAGCAAGTGTTTCATGCCGTTACGCACCTTTTTTTTTCATCGAGATTGGGTTGGTGTTCAGTGCCGTGGGTACAAGATCGAAAAGAATGCATTGGAATCGAGCTACTATGGTCAGTGCACTGTGAGATTGGAGATTCCGTAAGTAACTCAGTGAATGCTTTCTAAGATCTAAGAGGGGCTTTTTGATTTGTTTACTCAACTCGTAAAGGCAAAGAAAAAAGGGATCCGCCTCGAATCAAAACGTTCTTTCTTTTCTTTTTCTACGCTACGAGATTTCTTCTCTTATGAAATTTATAGTTTGATCGGGGGCGGTACACTTAACTTATAACTTATAACTTATA----------------------------GGTATAAGAATAAGCTTAGATCTCATTTAGAGTGAAATATAAACGAAATAGAAGAAAATCAAAGAAGATATATCAAGGATTCGTTTTATTCTGAATCTTTCTACTGCCGATGGTCAGAATGTTACACCATACGGTTAGGCGTCCTATCTCGATCAGACACACACCATATTAGGGCGAAATCAACCGAACTTGAAGTCCCATGTTACGTTACGCTACCGCCACGAAATAACTACCTCTTTTCTTTTGGAAAGAACAGAACAAAGAGATGAAGACCCCGGCAAAGACCACTTTGAATGAGCAGGTTTCACGCTCAAAAGGATATTTCGTCAATAGATGGGGCAGAAGGAGAAAGAAAGCAAGCATTGGG
>NP04
TTCTCGTGTGTACCAGATTTATTTCACTGAGAGCCCCTCTGTAAAAGAGGAAAACAGCGACTAATTGATACTAAAGTAAAGCTGGACCCGATCGACCGACCCGTAGAATGGATTTTGTTCATCATGCACATAGAATAAATGAAGTTATTTGGTGCATAGCTCATCTCCCTCGACCAATTAATTAC---------------TATAATATAATATACCGGATGGGCTTTTTGTGCCCTAGGGAACGGAACGGCTACTTCATGATACGAGAGGGAAGAGACTACACATGGATGATAAGAGATGCCCGACTTAATTGAGCCATTTACATAATATAACTAGTGGTCGCCTTCGAACCGAACTACAAGAGTTTTAAGTATCATAATGGGTCCTTGGTGCATAGTCTCTCTATCTCGTCAGGTTGACAAGGATGATTGATCGACCACGTCTGCGCTTAGATAGCGATGTGTCACTCAATGAATCGATCTATAACATAGAAATCACGTATATATAATCGAGGGGGTTGTGAGGATTTGGGTTCATTCAGGCCCCTAACGACCGCCAGCAAGTGTTTCATGCCGTTACGCACCTTTTTTTTTCATCGAGATTGGGTTGGTGTTCAGTGCCGTGGGTACAAGATCGAAAAGAATGCATTGGAATCGAGCTACTATGGTCAGTGCACTGTGAGATTGGAGATTCCGTAAGTAACTCAGTGAATGCTTTCTAAGATCTAAGAGGGGCTTTTTGATTTGTTTACTCAACTCGTAAAGGCAAAGAAAAAAGGGATCCGCCTCGAATCAAAACGTTCTTTCTTTTCTTTTTCTACGCTACGAGATTTCTTCTCTTATGAAATTTATAGTTTGATCGGGGGCGGTACACTTAACTTATAACTTATAACTTATA----------------------------GGTATAAGAATAAGCTTAGATCTCATTTAGAGTGAAATATAAACGAAATAGAAGAAAATCAAAGAAGATATATCAAGGATTCGTTTTATTCTGAATCTTTCTACTGCCGATGGTCAGAATGTTACACCATACGGTTAGGCGTCCTATCTCGATCAGACACACACCATATTAGGGCGAAATCAACCGAACTTGAAGTCCCATGTTACGTTACGCTACCGCCACGAAATAACTACCTCTTTTCTTTTGGAAAGAACAGAACAAAGAGATGAAGACCCCGGCAAAGACCACTTTGAATGAGCAGGTTTCACGCTCAAAAGGATATTTCGTCAATAGATGGGGCAGAAGGAGAAAGAAAGCAAGCATTGGG
>NP05
TTCTCGTGTGTACCAGATTTATTTCACTGAGAGCCCCTCTGTAAAAGAGGAAAACAGCGACTAATTGATACTAAAGTAAAGCTGGACCCGATCGACCGACCCGTAGAATGGATTTTGTTCATCATGCACATAGAATAAATGAAGTTATTTGGTGCATAGCTCATCTCCCTCGACCAATTAATTAC---------------TATAATATAATATACCGGATGGGCTTTTTGTGCCCTAGGGAACGGAACGGCTACTTCATGATACGAGAGGGAAGAGACTACACATGGATGATAAGAGATGCCCGACTTAATTGAGCCATTTACATAATATAACTAGTGGTCGCCTTCGAACCGAACTACAAGAGTTTTAAGTATCATAATGGGTCCTTGGTGCATAGTCTCTCTATCTCGTCAGGTTGACAAGGATGATTGATCGACCACGTCTGCGCTTAGATAGCGATGTGTCACTCAATGAATCGATCTATAACATAGAAATCACGTATATATAATCGAGGGGGTTGTGAGGATTTGGGTTCATTCAGGCCCCTAACGACCGCCAGCAAGTGTTTCATGCCGTTACGCACCTTTTTTTTTCATCGAGATTGGGTTGGTGTTCAGTGCCGTGGGTACAAGATCGAAAAGAATGCATTGGAATCGAGCTACTATGGTCAGTGCACTGTGAGATTGGAGATTCCGTAAGTAACTCAGTGAATGCTTTCTAAGATCTAAGAGGGGCTTTTTGATTTGTTTACTCAACTCGTAAAGGCAAAGAAAAAAGGGATCCGCCTCGAATCAAAACGTTCTTTCTTTTCTTTTTCTACGCTACGAGATTTCTTCTCTTATGAAATTTATAGTTTGATCGGGGGCGGTACACTTAACTTATAACTTATAACTTATA----------------------------GGTATAAGAATAAGCTTAGATCTCATTTAGAGTGAAATATAAACGAAATAGAAGAAAATCAAAGAAGATATATCAAGGATTCGTTTTATTCTGAATCTTTCTACTGCCGATGGTCAGAATGTTACACCATACGGTTAGGCGTCCTATCTCGATCAGACACACACCATATTAGGGCGAAATCAACCGAACTTGAAGTCCCATGTTACGTTACGCTACCGCCACGAAATAACTACCTCTTTTCTTTTGGAAAGAACAGAACAAAGAGATGAAGACCCCGGCAAAGACCACTTTGAATGAGCAGGTTTCACGCTCAAAAGGATATTTCGTCAATAGATGGGGCAGAAGGAGAAAGAAAGCAAGCATTGGG
>NP06
TTCTCGTGTGTACCAGATTTATTTCACTGAGAGCCCCTCTGTAAAAGAGGAAAACAGCGACTAATTGATACTAAAGTAAAGCTGGACCCGATCGACCGACCCGTAGAATGGATTTTGTTCATCATGCACATAGAATAAATGAAGTTATTTGGTGCATAGCTCATCTCCCTCGACCAATTAATTAC----------TATAATATAATATAATATACCGGATGGGCTTTTTGTGCCCTAGGGAACGGAACGGCTACTTCATGATACGAGAGGGAAGAGACTACACATGGATGATAAGAGATGCCCGACTTAATTGAGCCATTTACATAATATAACTAGTGGTCGCCTTCGAACCGAACTACAAGAGTTTTAAGTATCATAATGGGTCCTTGGTGCATAGTCTCTCTATCTCGTCAGGTTGACAAGGATGATTGATCGACCACGTCTGCGCTTAGATAGCGATGTGTCACTCAATGAATCGATCTATAACATAGAAATCACGTATATATAATCGAGGGGGTTGTGAGGATTTGGGTTCATTCAGGCCCCTAACGACCGCCAGCAAGTGTTTCATGCCGTTACGCACCTTTTTTTTTCATCGAGATTGGGTTGGTGTTCAGTGCCGTGGGTACAAGATCGAAAAGAATGCATTGGAATCGAGCTACTATGGTCAGTGCACTGTGAGATTGGAGATTCCGTAAGTAACTCAGTGAATGCTTTCTAAGATCTAAGAGGGGCTTTTTGATTTGTTTACTCAACTCGTAAAGGCAAAGAAAAAAGGGATCCGCCTCGAATCAAAACGTTCTTTCTTTTCTTTTTCTACGCTACGAGATTTCTTCTCTTATGAAATTTATAGTTTGATCGGGGGCGGTACACTTAACTTATAACTTATAACTTATA----------------------------GGTATAAGAATAAGCTTAGATCTCATTTAGAGTGAAATATAAACGAAATAGAAGAAAATCAAAGAAGATATATCAAGGATTCGTTTTATTCTGAATCTTTCTACTGCCGATGGTCAGAATGTTACACCATACGGTTAGGCGTCCTATCTCGATCAGACACACACCATATTAGGGCGAAATCAACCGAACTTGAAGTCCCATGTTACGTTACGCTACCGCCACGAAATAACTACCTCTTTTCTTTTGGAAAGAACAGAACAAAGAGATGAAGACCCCGGCAAAGACCACTTTGAATGAGCAGGTTTCACGCTCAAAAGGATATTTCGTCAATAGATGGGGCAGAAGGAGAAAGAAAGCAAGCATTGGG
>NP07
TTCTCGTGTGTACCAGATTTATTTCACTGAGAGCCCCTCTGTAAAAGAGGAAAACAGCGACTAATTGATACTAAAGTAAAGCTGGACCCGATCGACCGACCCGTAGAATGGATTTTGTTCATCATGCACATAGAATAAATGAAGTTATTTGGTGCATAGCTCATCTCCCTCGACCAATTAATTAC----------TATAATATAATATAATATACCGGATGGGCTTTTTGTGCCCTAGGGAACGGAACGGCTACTTCATGATACGAGAGGGAAGAGACTACACATGGATGATAAGAGATGCCCGACTTAATTGAGCCATTTACATAATATAACTAGTGGTCGCCTTCGAACCGAACTACAAGAGTTTTAAGTATCATAATGGGTCCTTGGTGCATAGTCTCTCTATCTCGTCAGGTTGACAAGGATGATTGATCGACCACGTCTGCGCTTAGATAGCGATGTGTCACTCAATGAATCGATCTATAACATAGAAATCACGTATATATAATCGAGGGGGTTGTGAGGATTTGGGTTCATTCAGGCCCCTAACGACCGCCAGCAAGTGTTTCATGCCGTTACGCACCTTTTTTTTTCATCGAGATTGGGTTGGTGTTCAGTGCCGTGGGTACAAGATCGAAAAGAATGCATTGGAATCGAGCTACTATGGTCAGTGCACTGTGAGATTGGAGATTCCGTAAGTAACTCAGTGAATGCTTTCTAAGATCTAAGAGGGGCTTTTTGATTTGTTTACTCAACTCGTAAAGGCAAAGAAAAAAGGGATCCGCCTCGAATCAAAACGTTCTTTCTTTTCTTTTTCTACGCTACGAGATTTCTTCTCTTATGAAATTTATAGTTTGATCGGGGGCGGTACACTTAACTTATAACTTATAACTTATA----------------------------GGTATAAGAATAAGCTTAGATCTCATTTAGAGTGAAATATAAACGAAATAGAAGAAAATCAAAGAAGATATATCAAGGATTCGTTTTATTCTGAATCTTTCTACTGCCGATGGTCAGAATGTTACACCATACGGTTAGGCGTCCTATCTCGATCAGACACACACCATATTAGGGCGAAATCAACCGAACTTGAAGTCCCATGTTACGTTACGCTACCGCCACGAAATAACTACCTCTTTTCTTTTGGAAAGAACAGAACAAAGAGATGAAGACCCCGGCAAAGACCACTTTGAATGAGCAGGTTTCACGCTCAAAAGGATATTTCGTCAATAGATGGGGCAGAAGGAGAAAGAAAGCAAGCATTGGG
>NP08
TTCTCGTGTGTACCAGATTTATTTCACTGAGAGCCCCTCTGTAAAAGAGGAAAACAGCGACTAATTGATACTAAAGTAAAGCTGGACCCGATCGACCGACCCGTAGAATGGATTTTGTTCATCATGCACATAGAATAAATGAAGTTATTTGGTGCATAGCTCATCTCCCTCGACCAATTAATTAC----------TATAATATAATATAATATACCGGATGGGCTTTTTGTGCCCTAGGGAACGGAACGGCTACTTCATGATACGAGAGGGAAGAGACTACACATGGATGATAAGAGATGCCCGACTTAATTGAGCCATTTACATAATATAACTAGTGGTCGCCTTCGAACCGAACTACAAGAGTTTTAAGTATCATAATGGGTCCTTGGTGCATAGTCTCTCTATCTCGTCAGGTTGACAAGGATGATTGATCGACCACGTCTGCGCTTAGATAGCGATGTGTCACTCAATGAATCGATCTATAACATAGAAATCACGTATATATAATCGAGGGGGTTGTGAGGATTTGGGTTCATTCAGGCCCCTAACGACCGCCAGCAAGTGTTTCATGCCGTTACGCACCTTTTTTTTTCATCGAGATTGGGTTGGTGTTCAGTGCCGTGGGTACAAGATCGAAAAGAATGCATTGGAATCGAGCTACTATGGTCAGTGCACTGTGAGATTGGAGATTCCGTAAGTAACTCAGTGAATGCTTTCTAAGATCTAAGAGGGGCTTTTTGATTTGTTTACTCAACTCGTAAAGGCAAAGAAAAAAGGGATCCGCCTCGAATCAAAACGTTCTTTCTTTTCTTTTTCTACGCTACGAGATTTCTTCTCTTATGAAATTTATAGTTTGATCGGGGGCGGTACACTTAACTTATAACTTATAACTTATA----------------------------GGTATAAGAATAAGCTTAGATCTCATTTAGAGTGAAATATAAACGAAATAGAAGAAAATCAAAGAAGATATATCAAGGATTCGTTTTATTCTGAATCTTTCTACTGCCGATGGTCAGAATGTTACACCATACGGTTAGGCGTCCTATCTCGATCAGACACACACCATATTAGGGCGAAATCAACCGAACTTGAAGTCCCATGTTACGTTACGCTACCGCCACGAAATAACTACCTCTTTTCTTTTGGAAAGAACAGAACAAAGAGATGAAGACCCCGGCAAAGACCACTTTGAATGAGCAGGTTTCACGCTCAAAAGGATATTTCGTCAATAGATGGGGCAGAAGGAGAAAGAAAGCAAGCATTGGG
>NP09
TTCTCGTGTGTACCAGATTTATTTCACTGAGAGCCCCTCTGTAAAAGAGGAAAACAGCGACTAATTGATACTAAAGTAAAGCTGGACCCGATCGACCGACCCGTAGAATGGATTTTGTTCATCATGCACATAGAATAAATGAAGTTATTTGGTGCATAGCTCATCTCCCTCGACCAATTAATTAC---------------TATAATATAATATACCGGATGGGCTTTTTGTGCCCTAGGGAACGGAACGGCTACTTCATGATACGAGAGGGAAGAGACTACACATGGATGATAAGAGATGCCCGACTTAATTGAGCCATTTACATAATATAACTAGTGGTCGCCTTCGAACCGAACTACAAGAGTTTTAAGTATCATAATGGGTCCTTGGTGCATAGTCTCTCTATCTCGTCAGGTTGACAAGGATGATTGATCGACCACGTCTGCGCTTAGATAGCGATGTGTCACTCAATGAATCGATCTATAACATAGAAATCACGTATATATAATCGAGGGGGTTGTGAGGATTTGGGTTCATTCAGGCCCCTAACGACCGCCAGCAAGTGTTTCATGCCGTTACGCACCTTTTTTTTTCATCGAGATTGGGTTGGTGTTCAGTGCCGTGGGTACAAGATCGAAAAGAATGCATTGGAATCGAGCTACTATGGTCAGTGCACTGTGAGATTGGAGATTCCGTAAGTAACTCAGTGAATGCTTTCTAAGATCTAAGAGGGGCTTTTTGATTTGTTTACTCAACTCGTAAAGGCAAAGAAAAAAGGGATCCGCCTCGAATCAAAACGTTCTTTCTTTTCTTTTTCTACGCTACGAGATTTCTTCTCTTATGAAATTTATAGTTTGATCGGGGGCGGTACACTTAACTTATAACTTATAACTTATA----------------------------GGTATAAGAATAAGCTTAGATCTCATTTAGAGTGAAATATAAACGAAATAGAAGAAAATCAAAGAAGATATATCAAGGATTCGTTTTATTCTGAATCTTTCTACTGCCGATGGTCAGAATGTTACACCATACGGTTAGGCGTCCTATCTCGATCAGACACACACCATATTAGGGCGAAATCAACCGAACTTGAAGTCCCATGTTACGTTACGCTACCGCCACGAAATAACTACCTCTTTTCTTTTGGAAAGAACAGAACAAAGAGATGAAGACCCCGGCAAAGACCACTTTGAATGAGCAGGTTTCACGCTCAAAAGGATATTTCGTCAATAGATGGGGCAGAAGGAGAAAGAAAGCAAGCATTGGG
>NP10
TTCTCGTGTGTACCAGATTTATTTCACTGAGAGCCCCTCTGTAAAAGAGGAAAACAGCGACTAATTGATACTAAAGTAAAGCTGGACCCGATCGACCGACCCGTAGAATGGATTTTGTTCATCATGCACATAGAATAAATGAAGTTATTTGGTGCATAGCTCATCTCCCTCGACCAATTAATTAC---------------TATAATATAATATACCGGATGGGCTTTTTGTGCCCTAGGGAACGGAACGGCTACTTCATGATACGAGAGGGAAGAGACTACACATGGATGATAAGAGATGCCCGACTTAATTGAGCCATTTACATAATATAACTAGTGGTCGCCTTCGAACCGAACTACAAGAGTTTTAAGTATCATAATGGGTCCTTGGTGCATAGTCTCTCTATCTCGTCAGGTTGACAAGGATGATTGATCGACCACGTCTGCGCTTAGATAGCGATGTGTCACTCAATGAATCGATCTATAACATAGAAATCACGTATATATAATCGAGGGGGTTGTGAGGATTTGGGTTCATTCAGGCCCCTAACGACCGCCAGCAAGTGTTTCATGCCGTTACGCACCTTTTTTTTTCATCGAGATTGGGTTGGTGTTCAGTGCCGTGGGTACAAGATCGAAAAGAATGCATTGGAATCGAGCTACTATGGTCAGTGCACTGTGAGATTGGAGATTCCGTAAGTAACTCAGTGAATGCTTTCTAAGATCTAAGAGGGGCTTTTTGATTTGTTTACTCAACTCGTAAAGGCAAAGAAAAAAGGGATCCGCCTCGAATCAAAACGTTCTTTCTTTTCTTTTTCTACGCTACGAGATTTCTTCTCTTATGAAATTTATAGTTTGATCGGGGGCGGTACACTTAACTTATAACTTATAACTTATA----------------------------GGTATAAGAATAAGCTTAGATCTCATTTAGAGTGAAATATAAACGAAATAGAAGAAAATCAAAGAAGATATATCAAGGATTCGTTTTATTCTGAATCTTTCTACTGCCGATGGTCAGAATGTTACACCATACGGTTAGGCGTCCTATCTCGATCAGACACACACCATATTAGGGCGAAATCAACCGAACTTGAAGTCCCATGTTACGTTACGCTACCGCCACGAAATAACTACCTCTTTTCTTTTGGAAAGAACAGAACAAAGAGATGAAGACCCCGGCAAAGACCACTTTGAATGAGCAGGTTTCACGCTCAAAAGGATATTTCGTCAATAGATGGGGCAGAAGGAGAAAGAAAGCAAGCATTGGG
>SM01
TTCTCGTGTGTACCAGATTTATTTCACTGAGAGCCCCTCTGTAAAAGAGGAAAACAGCGACTAATTGATACTAAAGTAAAGCTGGACCCGATCGACCGACCCGTAGAATGGATTTTGTTCATCATGCACATAGAATAAATGAAGTTATTTGGTGCATAGCTCATCTCCCTCGACCAATTAATTAC----------TATAATATAATATAATATACCGGATGGGCTTTTTGTGCCCTAGGGAACGGAACGGCTACTTCATGATACGAGAGGGAAGAGACTACACATGGATGATAAGAGATGCCCGACTTAATTGAGCCATTTACATAATATAACTAGTGGTCGCCTTCGAACCGAACTACAAGAGTTTTAAGTATCATAATGGGTCCTTGGTGCATAGTCTCTCTATCTCGTCAGGTTGACAAGGATGATTGATCGACCACGTCTGCGCTTAGATAGCGATGTGTCACTCAATGAATCGATCTATAACATAGAAATCACGTATATATAATCGAGGGGGTTGTGAGGATTTGGGTTCATTCAGGCCCCTAACGACCGCCAGCAAGTGTTTCATGCCGTTACGCACCTTTTTTTTTCATCGAGATTGGGTTGGTGTTCAGTGCCGTGGGTACAAGATCGAAAAGAATGCATTGGAATCGAGCTACTATGGTCAGTGCACTGTGAGATTGGAGATTCCGTAAGTAACTCAGTG----CTTTCTAAGATCTAAGAGGGGCTTTTTGATTTGTTTACTCAACTCGTAAAGGCAAAGAAAAAAGGGATCCGCCTCGAATCAAAACGTTCTTTCTTTTCTTTTTCTACGCTACGAGATTTCTTCTCTTATGAAATTTATAGTTTGATCGGGGGCGGTACACTTAACTTATAACTTATAACTTATAACTTATAACTTATAACTTATA-------GGTATAAGAATAAGCTTAGATCTCATTTAGAGTGAAATATAAACGAAATAGAAGAAAATCAAAGAAGATATATCAAGGATTCGTTTTATTCTGAATCTTTCTACTGCCGATGGTCAGAATGTTACACCATACGGTTAGGCGTCCTATCTCGATCAGACACACACCATATTAGGGCGAAATCAACCGAACTTGAAGTCCCATGTTACGTTACGCTACCACCACGAAATAACTACCTCTTTTCTTTTGGAAAGAACAGAACAAAGAGATGAAGACCCCGGCAAAGACCACTTTGAATGAGCAGGTTTCACGCTCAAAAGGATATTTCGTCAATAGATGGGGCAGAAGGAGAAAGAAAGCAAGCATTGGG
>SM02
TTCTCGTGTGTACCAGATTTATTTCACTGAGAGCCCCTCTGTAAAAGAGGAAAACAGCGACTAATTGATACTAAAGTAAAGCTGGACCCGATCGACCGACCCGTAGAATGGATTTTGTTCATCATGCACATAGAATAAATGAAGTTATTTGGTGCATAGCTCATCTCCCTCGACCAATTAATTAC----------TATAATATAATATAATATACCGGATGGGCTTTTTGTGCCCTAGGGAACGGAACGGCTACTTCATGATACGAGAGGGAAGAGACTACACATGGATGATAAGAGATGCCCGACTTAATTGAGCCATTTACATAATATAACTAGTGGTCGCCTTCGAACCGAACTACAAGAGTTTTAAGTATCATAATGGGTCCTTGGTGCATAGTCTCTCTATCTCGTCAGGTTGACAAGGATGATTGATCGACCACGTCTGCGCTTAGATAGCGATGTGTCACTCAATGAATCGATCTATAACATAGAAATCACGTATATATAATCGAGGGGGTTGTGAGGATTTGGGTTCATTCAGGCCCCTAACGACCGCCAGCAAGTGTTTCATGCCGTTACGCACCTTTTTTTTTCATCGAGATTGGGTTGGTGTTCAGTGCCGTGGGTACAAGATCGAAAAGAATGCATTGGAATCGAGCTACTATGGTCAGTGCACTGTGAGATTGGAGATTCCGTAAGTAACTCAGTG----CTTTCTAAGATCTAAGAGGGGCTTTTTGATTTGTTTACTCAACTCGTAAAGGCAAAGAAAAAAGGGATCCGCCTCGAATCAAAACGTTCTTTCTTTTCTTTTTCTACGCTACGAGATTTCTTCTCTTATGAAATTTATAGTTTGATCGGGGGCGGTACACTTAACTTATAACTTATAACTTATAACTTATAACTTATA--------------GGTATAAGAATAAGCTTAGATCTCATTTAGAGTGAAATATAAACGAAATAGAAGAAAATCAAAGAAGATATATCAAGGATTCGTTTTATTCTGAATCTTTCTACTGCCGATGGTCAGAATGTTACACCATACGGTTAGGCGTCCTATCTCGATCAGACACACACCATATTAGGGCGAAATCAACCGAACTTGAAGTCCCATGTTACGTTACGCTACCACCACGAAATAACTACCTCTTTTCTTTTGGAAAGAACAGAACAAAGAGATGAAGACCCCGGCAAAGACCACTTTGAATGAGCAGGTTTCACGCTCAAAAGGATATTTCGTCAATAGATGGGGCAGAAGGAGAAAGAAAGCAAGCATTGGG
>SM03
TTCTCGTGTGTACCAGATTTATTTCACTGAGAGCCCCTCTGTAAAAGAGGAAAACAGCGACTAATTGATACTAAAGTAAAGCTGGACCCGATCGACCGACCCGTAGAATGGATTTTGTTCATCATGCACATAGAATAAATGAAGTTATTTGGTGCATAGCTCATCTCCCTCGACCAATTAATTAC----------TATAATATAATATAATATACCGGATGGGCTTTTTGTGCCCTAGGGAACGGAACGGCTACTTCATGATACGAGAGGGAAGAGACTACACATGGATGATAAGAGATGCCCGACTTAATTGAGCCATTTACATAATATAACTAGTGGTCGCCTTCGAACCGAACTACAAGAGTTTTAAGTATCATAATGGGTCCTTGGTGCATAGTCTCTCTATCTCGTCAGGTTGACAAGGATGATTGATCGACCACGTCTGCGCTTAGATAGCGATGTGTCACTCAATGAATCGATCTATAACATAGAAATCACGTATATATAATCGAGGGGGTTGTGAGGATTTGGGTTCATTCAGGCCCCTAACGACCGCCAGCAAGTGTTTCATGCCGTTACGCACCTTTTTTTTTCATCGAGATTGGGTTGGTGTTCAGTGCCGTGGGTACAAGATCGAAAAGAATGCATTGGAATCGAGCTACTATGGTCAGTGCACTGTGAGATTGGAGATTCCGTAAGTAACTCAGTG----CTTTCTAAGATCTAAGAGGGGCTTTTTGATTTGTTTACTCAACTCGTAAAGGCAAAGAAAAAAGGGATCCGCCTCGAATCAAAACGTTCTTTCTTTTCTTTTTCTACGCTACGAGATTTCTTCTCTTATGAAATTTATAGTTTGATCGGGGGCGGTACACTTAACTTATAACTTATAACTTATAACTTATA---------------------GGTATAAGAATAAGCTTAGATCTCATTTAGAGTGAAATATAAACGAAATAGAAGAAAATCAAAGAAGATATATCAAGGATTCGTTTTATTCTGAATCTTTCTACTGCCGATGGTCAGAATGTTACACCATACGGTTAGGCGTCCTATCTCGATCAGACACACACCATATTAGGGCGAAATCAACCGAACTTGAAGTCCCATGTTACGTTACGCTACCACCACGAAATAACTACCTCTTTTCTTTTGGAAAGAACAGAACAAAGAGATGAAGACCCCGGCAAAGACCACTTTGAATGAGCAGGTTTCACGCTCAAAAGGATATTTCGTCAATAGATGGGGCAGAAGGAGAAAGAAAGCAAGCATTGGG
>SM04
TTCTCGTGTGTACCAGATTTATTTCACTGAGAGCCCCTCTGTAAAAGAGGAAAACAGCGACTAATTGATACTAAAGTAAAGCTGGACCCGATCGACCGACCCGTAGAATGGATTTTGTTCATCATGCACATAGAATAAATGAAGTTATTTGGTGCATAGCTCATCTCCCTCGACCAATTAATTAC----------TATAATATAATATAATATACCGGATGGGCTTTTTGTGCCCTAGGGAACGGAACGGCTACTTCATGATACGAGAGGGAAGAGACTACACATGGATGATAAGAGATGCCCGACTTAATTGAGCCATTTACATAATATAACTAGTGGTCGCCTTCGAACCGAACTACAAGAGTTTTAAGTATCATAATGGGTCCTTGGTGCATAGTCTCTCTATCTCGTCAGGTTGACAAGGATGATTGATCGACCACGTCTGCGCTTAGATAGCGATGTGTCACTCAATGAATCGATCTATAACATAGAAATCACGTATATATAATCGAGGGGGTTGTGAGGATTTGGGTTCATTCAGGCCCCTAACGACCGCCAGCAAGTGTTTCATGCCGTTACGCACCTTTTTTTTTCATCGAGATTGGGTTGGTGTTCAGTGCCGTGGGTACAAGATCGAAAAGAATGCATTGGAATCGAGCTACTATGGTCAGTGCACTGTGAGATTGGAGATTCCGTAAGTAACTCAGTG----CTTTCTAAGATCTAAGAGGGGCTTTTTGATTTGTTTACTCAACTCGTAAAGGCAAAGAAAAAAGGGATCCGCCTCGAATCAAAACGTTCTTTCTTTTCTTTTTCTACGCTACGAGATTTCTTCTCTTATGAAATTTATAGTTTGATCGGGGGCGGTACACTTAACTTATAACTTATAACTTATAACTTATAACTTATAACTTATA-------GGTATAAGAATAAGCTTAGATCTCATTTAGAGTGAAATATAAACGAAATAGAAGAAAATCAAAGAAGATATATCAAGGATTCGTTTTATTCTGAATCTTTCTACTGCCGATGGTCAGAATGTTACACCATACGGTTAGGCGTCCTATCTCGATCAGACACACACCATATTAGGGCGAAATCAACCGAACTTGAAGTCCCATGTTACGTTACGCTACCACCACGAAATAACTACCTCTTTTCTTTTGGAAAGAACAGAACAAAGAGATGAAGACCCCGGCAAAGACCACTTTGAATGAGCAGGTTTCACGCTCAAAAGGATATTTCGTCAATAGATGGGGCAGAAGGAGAAAGAAAGCAAGCATTGGG
>SM05
TTCTCGTGTGTACCAGATTTATTTCACTGAGAGCCCCTCTGTAAAAGAGGAAAACAGCGACTAATTGATACTAAAGTAAAGCTGGACCCGATCGACCGACCCGTAGAATGGATTTTGTTCATCATGCACATAGAATAAATGAAGTTATTTGGTGCATAGCTCATCTCCCTCGACCAATTAATTAC----------TATAATATAATATAATATACCGGATGGGCTTTTTGTGCCCTAGGGAACGGAACGGCTACTTCATGATACGAGAGGGAAGAGACTACACATGGATGATAAGAGATGCCCGACTTAATTGAGCCATTTACATAATATAACTAGTGGTCGCCTTCGAACCGAACTACAAGAGTTTTAAGTATCATAATGGGTCCTTGGTGCATAGTCTCTCTATCTCGTCAGGTTGACAAGGATGATTGATCGACCACGTCTGCGCTTAGATAGCGATGTGTCACTCAATGAATCGATCTATAACATAGAAATCACGTATATATAATCGAGGGGGTTGTGAGGATTTGGGTTCATTCAGGCCCCTAACGACCGCCAGCAAGTGTTTCATGCCGTTACGCACCTTTTTTTTTCATCGAGATTGGGTTGGTGTTCAGTGCCGTGGGTACAAGATCGAAAAGAATGCATTGGAATCGAGCTACTATGGTCAGTGCACTGTGAGATTGGAGATTCCGTAAGTAACTCAGTG----CTTTCTAAGATCTAAGAGGGGCTTTTTGATTTGTTTACTCAACTCGTAAAGGCAAAGAAAAAAGGGATCCGCCTCGAATCAAAACGTTCTTTCTTTTCTTTTTCTACGCTACGAGATTTCTTCTCTTATGAAATTTATAGTTTGATCGGGGGCGGTACACTTAACTTATAACTTATAACTTATAACTTATA---------------------GGTATAAGAATAAGCTTAGATCTCATTTAGAGTGAAATATAAACGAAATAGAAGAAAATCAAAGAAGATATATCAAGGATTCGTTTTATTCTGAATCTTTCTACTGCCGATGGTCAGAATGTTACACCATACGGTTAGGCGTCCTATCTCGATCAGACACACACCATATTAGGGCGAAATCAACCGAACTTGAAGTCCCATGTTACGTTACGCTACCACCACGAAATAACTACCTCTTTTCTTTTGGAAAGAACAGAACAAAGAGATGAAGACCCCGGCAAAGACCACTTTGAATGAGCAGGTTTCACGCTCAAAAGGATATTTCGTCAATAGATGGGGCAGAAGGAGAAAGAAAGCAAGCATTGGG
>SM06
TTCTCGTGTGTACCAGATTTATTTCACTGAGAGCCCCTCTGTAAAAGAGGAAAACAGCGACTAATTGATACTAAAGTAAAGCTGGACCCGATCGACCGACCCGTAGAATGGATTTTGTTCATCATGCACATAGAATAAATGAAGTTATTTGGTGCATAGCTCATCTCCCTCGACCAATTAATTAC----------TATAATATAATATAATATACCGGATGGGCTTTTTGTGCCCTAGGGAACGGAACGGCTACTTCATGATACGAGAGGGAAGAGACTACACATGGATGATAAGAGATGCCCGACTTAATTGAGCCATTTACATAATATAACTAGTGGTCGCCTTCGAACCGAACTACAAGAGTTTTAAGTATCATAATGGGTCCTTGGTGCATAGTCTCTCTATCTCGTCAGGTTGACAAGGATGATTGATCGACCACGTCTGCGCTTAGATAGCGATGTGTCACTCAATGAATCGATCTATAACATAGAAATCACGTATATATAATCGAGGGGGTTGTGAGGATTTGGGTTCATTCAGGCCCCTAACGACCGCCAGCAAGTGTTTCATGCCGTTACGCACCTTTTTTTTTCATCGAGATTGGGTTGGTGTTCAGTGCCGTGGGTACAAGATCGAAAAGAATGCATTGGAATCGAGCTACTATGGTCAGTGCACTGTGAGATTGGAGATTCCGTAAGTAACTCAGTG----CTTTCTAAGATCTAAGAGGGGCTTTTTGATTTGTTTACTCAACTCGTAAAGGCAAAGAAAAAAGGGATCCGCCTCGAATCAAAACGTTCTTTCTTTTCTTTTTCTACGCTACGAGATTTCTTCTCTTATGAAATTTATAGTTTGATCGGGGGCGGTACACTTAACTTATAACTTATAACTTATAACTTATA---------------------GGTATAAGAATAAGCTTAGATCTCATTTAGAGTGAAATATAAACGAAATAGAAGAAAATCAAAGAAGATATATCAAGGATTCGTTTTATTCTGAATCTTTCTACTGCCGATGGTCAGAATGTTACACCATACGGTTAGGCGTCCTATCTCGATCAGACACACACCATATTAGGGCGAAATCAACCGAACTTGAAGTCCCATGTTACGTTACGCTACCACCACGAAATAACTACCTCTTTTCTTTTGGAAAGAACAGAACAAAGAGATGAAGACCCCGGCAAAGACCACTTTGAATGAGCAGGTTTCACGCTCAAAAGGATATTTCGTCAATAGATGGGGCAGAAGGAGAAAGAAAGCAAGCATTGGG
>SM07
TTCTCGTGTGTACCAGATTTATTTCACTGAGAGCCCCTCTGTAAAAGAGGAAAACAGCGACTAATTGATACTAAAGTAAAGCTGGACCCGATCGACCGACCCGTAGAATGGATTTTGTTCATCATGCACATAGAATAAATGAAGTTATTTGGTGCATAGCTCATCTCCCTCGACCAATTAATTAC----------TATAATATAATATAATATACCGGATGGGCTTTTTGTGCCCTAGGGAACGGAACGGCTACTTCATGATACGAGAGGGAAGAGACTACACATGGATGATAAGAGATGCCCGACTTAATTGAGCCATTTACATAATATAACTAGTGGTCGCCTTCGAACCGAACTACAAGAGTTTTAAGTATCATAATGGGTCCTTGGTGCATAGTCTCTCTATCTCGTCAGGTTGACAAGGATGATTGATCGACCACGTCTGCGCTTAGATAGCGATGTGTCACTCAATGAATCGATCTATAACATAGAAATCACGTATATATAATCGAGGGGGTTGTGAGGATTTGGGTTCATTCAGGCCCCTAACGACCGCCAGCAAGTGTTTCATGCCGTTACGCACCTTTTTTTTTCATCGAGATTGGGTTGGTGTTCAGTGCCGTGGGTACAAGATCGAAAAGAATGCATTGGAATCGAGCTACTATGGTCAGTGCACTGTGAGATTGGAGATTCCGTAAGTAACTCAGTG----CTTTCTAAGATCTAAGAGGGGCTTTTTGATTTGTTTACTCAACTCGTAAAGGCAAAGAAAAAAGGGATCCGCCTCGAATCAAAACGTTCTTTCTTTTCTTTTTCTACGCTACGAGATTTCTTCTCTTATGAAATTTATAGTTTGATCGGGGGCGGTACACTTAACTTATAACTTATAACTTATAACTTATA---------------------GGTATAAGAATAAGCTTAGATCTCATTTAGAGTGAAATATAAACGAAATAGAAGAAAATCAAAGAAGATATATCAAGGATTCGTTTTATTCTGAATCTTTCTACTGCCGATGGTCAGAATGTTACACCATACGGTTAGGCGTCCTATCTCGATCAGACACACACCATATTAGGGCGAAATCAACCGAACTTGAAGTCCCATGTTACGTTACGCTACCACCACGAAATAACTACCTCTTTTCTTTTGGAAAGAACAGAACAAAGAGATGAAGACCCCGGCAAAGACCACTTTGAATGAGCAGGTTTCACGCTCAAAAGGATATTTCGTCAATAGATGGGGCAGAAGGAGAAAGAAAGCAAGCATTGGG
>SM08
TTCTCGTGTGTACCAGATTTATTTCACTGAGAGCCCCTCTGTAAAAGAGGAAAACAGCGACTAATTGATACTAAAGTAAAGCTGGACCCGATCGACCGACCCGTAGAATGGATTTTGTTCATCATGCACATAGAATAAATGAAGTTATTTGGTGCATAGCTCATCTCCCTCGACCAATTAATTAC----------TATAATATAATATAATATACCGGATGGGCTTTTTGTGCCCTAGGGAACGGAACGGCTACTTCATGATACGAGAGGGAAGAGACTACACATGGATGATAAGAGATGCCCGACTTAATTGAGCCATTTACATAATATAACTAGTGGTCGCCTTCGAACCGAACTACAAGAGTTTTAAGTATCATAATGGGTCCTTGGTGCATAGTCTCTCTATCTCGTCAGGTTGACAAGGATGATTGATCGACCACGTCTGCGCTTAGATAGCGATGTGTCACTCAATGAATCGATCTATAACATAGAAATCACGTATATATAATCGAGGGGGTTGTGAGGATTTGGGTTCATTCAGGCCCCTAACGACCGCCAGCAAGTGTTTCATGCCGTTACGCACCTTTTTTTTTCATCGAGATTGGGTTGGTGTTCAGTGCCGTGGGTACAAGATCGAAAAGAATGCATTGGAATCGAGCTACTATGGTCAGTGCACTGTGAGATTGGAGATTCCGTAAGTAACTCAGTG----CTTTCTAAGATCTAAGAGGGGCTTTTTGATTTGTTTACTCAACTCGTAAAGGCAAAGAAAAAAGGGATCCGCCTCGAATCAAAACGTTCTTTCTTTTCTTTTTCTACGCTACGAGATTTCTTCTCTTATGAAATTTATAGTTTGATCGGGGGCGGTACACTTAACTTATAACTTATAACTTATAACTTATAACTTATAACTTATA-------GGTATAAGAATAAGCTTAGATCTCATTTAGAGTGAAATATAAACGAAATAGAAGAAAATCAAAGAAGATATATCAAGGATTCGTTTTATTCTGAATCTTTCTACTGCCGATGGTCAGAATGTTACACCATACGGTTAGGCGTCCTATCTCGATCAGACACACACCATATTAGGGCGAAATCAACCGAACTTGAAGTCCCATGTTACGTTACGCTACCACCACGAAATAACTACCTCTTTTCTTTTGGAAAGAACAGAACAAAGAGATGAAGACCCCGGCAAAGACCACTTTGAATGAGCAGGTTTCACGCTCAAAAGGATATTTCGTCAATAGATGGGGCAGAAGGAGAAAGAAAGCAAGCATTGGG
>SM09
TTCTCGTGTGTACCAGATTTATTTCACTGAGAGCCCCTCTGTAAAAGAGGAAAACAGCGACTAATTGATACTAAAGTAAAGCTGGACCCGATCGACCGACCCGTAGAATGGATTTTGTTCATCATGCACATAGAATAAATGAAGTTATTTGGTGCATAGCTCATCTCCCTCGACCAATTAATTAC----------TATAATATAATATAATATACCGGATGGGCTTTTTGTGCCCTAGGGAACGGAACGGCTACTTCATGATACGAGAGGGAAGAGACTACACATGGATGATAAGAGATGCCCGACTTAATTGAGCCATTTACATAATATAACTAGTGGTCGCCTTCGAACCGAACTACAAGAGTTTTAAGTATCATAATGGGTCCTTGGTGCATAGTCTCTCTATCTCGTCAGGTTGACAAGGATGATTGATCGACCACGTCTGCGCTTAGATAGCGATGTGTCACTCAATGAATCGATCTATAACATAGAAATCACGTATATATAATCGAGGGGGTTGTGAGGATTTGGGTTCATTCAGGCCCCTAACGACCGCCAGCAAGTGTTTCATGCCGTTACGCACCTTTTTTTTTCATCGAGATTGGGTTGGTGTTCAGTGCCGTGGGTACAAGATCGAAAAGAATGCATTGGAATCGAGCTACTATGGTCAGTGCACTGTGAGATTGGAGATTCCGTAAGTAACTCAGTG----CTTTCTAAGATCTAAGAGGGGCTTTTTGATTTGTTTACTCAACTCGTAAAGGCAAAGAAAAAAGGGATCCGCCTCGAATCAAAACGTTCTTTCTTTTCTTTTTCTACGCTACGAGATTTCTTCTCTTATGAAATTTATAGTTTGATCGGGGGCGGTACACTTAACTTATAACTTATAACTTATAACTTATAACTTATAACTTATA-------GGTATAAGAATAAGCTTAGATCTCATTTAGAGTGAAATATAAACGAAATAGAAGAAAATCAAAGAAGATATATCAAGGATTCGTTTTATTCTGAATCTTTCTACTGCCGATGGTCAGAATGTTACACCATACGGTTAGGCGTCCTATCTCGATCAGACACACACCATATTAGGGCGAAATCAACCGAACTTGAAGTCCCATGTTACGTTACGCTACCACCACGAAATAACTACCTCTTTTCTTTTGGAAAGAACAGAACAAAGAGATGAAGACCCCGGCAAAGACCACTTTGAATGAGCAGGTTTCACGCTCAAAAGGATATTTCGTCAATAGATGGGGCAGAAGGAGAAAGAAAGCAAGCATTGGG
>SM10
TTCTCGTGTGTACCAGATTTATTTCACTGAGAGCCCCTCTGTAAAAGAGGAAAACAGCGACTAATTGATACTAAAGTAAAGCTGGACCCGATCGACCGACCCGTAGAATGGATTTTGTTCATCATGCACATAGAATAAATGAAGTTATTTGGTGCATAGCTCATCTCCCTCGACCAATTAATTAC----------TATAATATAATATAATATACCGGATGGGCTTTTTGTGCCCTAGGGAACGGAACGGCTACTTCATGATACGAGAGGGAAGAGACTACACATGGATGATAAGAGATGCCCGACTTAATTGAGCCATTTACATAATATAACTAGTGGTCGCCTTCGAACCGAACTACAAGAGTTTTAAGTATCATAATGGGTCCTTGGTGCATAGTCTCTCTATCTCGTCAGGTTGACAAGGATGATTGATCGACCACGTCTGCGCTTAGATAGCGATGTGTCACTCAATGAATCGATCTATAACATAGAAATCACGTATATATAATCGAGGGGGTTGTGAGGATTTGGGTTCATTCAGGCCCCTAACGACCGCCAGCAAGTGTTTCATGCCGTTACGCACCTTTTTTTTTCATCGAGATTGGGTTGGTGTTCAGTGCCGTGGGTACAAGATCGAAAAGAATGCATTGGAATCGAGCTACTATGGTCAGTGCACTGTGAGATTGGAGATTCCGTAAGTAACTCAGTG----CTTTCTAAGATCTAAGAGGGGCTTTTTGATTTGTTTACTCAACTCGTAAAGGCAAAGAAAAAAGGGATCCGCCTCGAATCAAAACGTTCTTTCTTTTCTTTTTCTACGCTACGAGATTTCTTCTCTTATGAAATTTATAGTTTGATCGGGGGCGGTACACTTAACTTATAACTTATAACTTATAACTTATAACTTATAACTTATA-------GGTATAAGAATAAGCTTAGATCTCATTTAGAGTGAAATATAAACGAAATAGAAGAAAATCAAAGAAGATATATCAAGGATTCGTTTTATTCTGAATCTTTCTACTGCCGATGGTCAGAATGTTACACCATACGGTTAGGCGTCCTATCTCGATCAGACACACACCATATTAGGGCGAAATCAACCGAACTTGAAGTCCCATGTTACGTTACGCTACCACCACGAAATAACTACCTCTTTTCTTTTGGAAAGAACAGAACAAAGAGATGAAGACCCCGGCAAAGACCACTTTGAATGAGCAGGTTTCACGCTCAAAAGGATATTTCGTCAATAGATGGGGCAGAAGGAGAAAGAAAGCAAGCATTGGG
>SM11
TTCTCGTGTGTACCAGATTTATTTCACTGAGAGCCCCTCTGTAAAAGAGGAAAACAGCGACTAATTGATACTAAAGTAAAGCTGGACCCGATCGACCGACCCGTAGAATGGATTTTGTTCATCATGCACATAGAATAAATGAAGTTATTTGGTGCATAGCTCATCTCCCTCGACCAATTAATTAC----------TATAATATAATATAATATACCGGATGGGCTTTTTGTGCCCTAGGGAACGGAACGGCTACTTCATGATACGAGAGGGAAGAGACTACACATGGATGATAAGAGATGCCCGACTTAATTGAGCCATTTACATAATATAACTAGTGGTCGCCTTCGAACCGAACTACAAGAGTTTTAAGTATCATAATGGGTCCTTGGTGCATAGTCTCTCTATCTCGTCAGGTTGACAAGGATGATTGATCGACCACGTCTGCGCTTAGATAGCGATGTGTCACTCAATGAATCGATCTATAACATAGAAATCACGTATATATAATCGAGGGGGTTGTGAGGATTTGGGTTCATTCAGGCCCCTAACGACCGCCAGCAAGTGTTTCATGCCGTTACGCACCTTTTTTTTTCATCGAGATTGGGTTGGTGTTCAGTGCCGTGGGTACAAGATCGAAAAGAATGCATTGGAATCGAGCTACTATGGTCAGTGCACTGTGAGATTGGAGATTCCGTAAGTAACTCAGTG----CTTTCTAAGATCTAAGAGGGGCTTTTTGATTTGTTTACTCAACTCGTAAAGGCAAAGAAAAAAGGGATCCGCCTCGAATCAAAACGTTCTTTCTTTTCTTTTTCTACGCTACGAGATTTCTTCTCTTATGAAATTTATAGTTTGATCGGGGGCGGTACACTTAACTTATAACTTATAACTTATAACTTATAACTTATAACTTATA-------GGTATAAGAATAAGCTTAGATCTCATTTAGAGTGAAATATAAACGAAATAGAAGAAAATCAAAGAAGATATATCAAGGATTCGTTTTATTCTGAATCTTTCTACTGCCGATGGTCAGAATGTTACACCATACGGTTAGGCGTCCTATCTCGATCAGACACACACCATATTAGGGCGAAATCAACCGAACTTGAAGTCCCATGTTACGTTACGCTACCACCACGAAATAACTACCTCTTTTCTTTTGGAAAGAACAGAACAAAGAGATGAAGACCCCGGCAAAGACCACTTTGAATGAGCAGGTTTCACGCTCAAAAGGATATTTCGTCAATAGATGGGGCAGAAGGAGAAAGAAAGCAAGCATTGGG
>SM12
TTCTCGTGTGTACCAGATTTATTTCACTGAGAGCCCCTCTGTAAAAGAGGAAAACAGCGACTAATTGATACTAAAGTAAAGCTGGACCCGATCGACCGACCCGTAGAATGGATTTTGTTCATCATGCACATAGAATAAATGAAGTTATTTGGTGCATAGCTCATCTCCCTCGACCAATTAATTAC----------TATAATATAATATAATATACCGGATGGGCTTTTTGTGCCCTAGGGAACGGAACGGCTACTTCATGATACGAGAGGGAAGAGACTACACATGGATGATAAGAGATGCCCGACTTAATTGAGCCATTTACATAATATAACTAGTGGTCGCCTTCGAACCGAACTACAAGAGTTTTAAGTATCATAATGGGTCCTTGGTGCATAGTCTCTCTATCTCGTCAGGTTGACAAGGATGATTGATCGACCACGTCTGCGCTTAGATAGCGATGTGTCACTCAATGAATCGATCTATAACATAGAAATCACGTATATATAATCGAGGGGGTTGTGAGGATTTGGGTTCATTCAGGCCCCTAACGACCGCCAGCAAGTGTTTCATGCCGTTACGCACCTTTTTTTTTCATCGAGATTGGGTTGGTGTTCAGTGCCGTGGGTACAAGATCGAAAAGAATGCATTGGAATCGAGCTACTATGGTCAGTGCACTGTGAGATTGGAGATTCCGTAAGTAACTCAGTG----CTTTCTAAGATCTAAGAGGGGCTTTTTGATTTGTTTACTCAACTCGTAAAGGCAAAGAAAAAAGGGATCCGCCTCGAATCAAAACGTTCTTTCTTTTCTTTTTCTACGCTACGAGATTTCTTCTCTTATGAAATTTATAGTTTGATCGGGGGCGGTACACTTAACTTATAACTTATAACTTATAACTTATA---------------------GGTATAAGAATAAGCTTAGATCTCATTTAGAGTGAAATATAAACGAAATAGAAGAAAATCAAAGAAGATATATCAAGGATTCGTTTTATTCTGAATCTTTCTACTGCCGATGGTCAGAATGTTACACCATACGGTTAGGCGTCCTATCTCGATCAGACACACACCATATTAGGGCGAAATCAACCGAACTTGAAGTCCCATGTTACGTTACGCTACCACCACGAAATAACTACCTCTTTTCTTTTGGAAAGAACAGAACAAAGAGATGAAGACCCCGGCAAAGACCACTTTGAATGAGCAGGTTTCACGCTCAAAAGGATATTTCGTCAATAGATGGGGCAGAAGGAGAAAGAAAGCAAGCATTGGG
>SM13
TTCTCGTGTGTACCAGATTTATTTCACTGAGAGCCCCTCTGTAAAAGAGGAAAACAGCGACTAATTGATACTAAAGTAAAGCTGGACCCGATCGACCGACCCGTAGAATGGATTTTGTTCATCATGCACATAGAATAAATGAAGTTATTTGGTGCATAGCTCATCTCCCTCGACCAATTAATTAC----------TATAATATAATATAATATACCGGATGGGCTTTTTGTGCCCTAGGGAACGGAACGGCTACTTCATGATACGAGAGGGAAGAGACTACACATGGATGATAAGAGATGCCCGACTTAATTGAGCCATTTACATAATATAACTAGTGGTCGCCTTCGAACCGAACTACAAGAGTTTTAAGTATCATAATGGGTCCTTGGTGCATAGTCTCTCTATCTCGTCAGGTTGACAAGGATGATTGATCGACCACGTCTGCGCTTAGATAGCGATGTGTCACTCAATGAATCGATCTATAACATAGAAATCACGTATATATAATCGAGGGGGTTGTGAGGATTTGGGTTCATTCAGGCCCCTAACGACCGCCAGCAAGTGTTTCATGCCGTTACGCACCTTTTTTTTTCATCGAGATTGGGTTGGTGTTCAGTGCCGTGGGTACAAGATCGAAAAGAATGCATTGGAATCGAGCTACTATGGTCAGTGCACTGTGAGATTGGAGATTCCGTAAGTAACTCAGTG----CTTTCTAAGATCTAAGAGGGGCTTTTTGATTTGTTTACTCAACTCGTAAAGGCAAAGAAAAAAGGGATCCGCCTCGAATCAAAACGTTCTTTCTTTTCTTTTTCTACGCTACGAGATTTCTTCTCTTATGAAATTTATAGTTTGATCGGGGGCGGTACACTTAACTTATAACTTATAACTTATAACTTATAACTTATAACTTATA-------GGTATAAGAATAAGCTTAGATCTCATTTAGAGTGAAATATAAACGAAATAGAAGAAAATCAAAGAAGATATATCAAGGATTCGTTTTATTCTGAATCTTTCTACTGCCGATGGTCAGAATGTTACACCATACGGTTAGGCGTCCTATCTCGATCAGACACACACCATATTAGGGCGAAATCAACCGAACTTGAAGTCCCATGTTACGTTACGCTACCACCACGAAATAACTACCTCTTTTCTTTTGGAAAGAACAGAACAAAGAGATGAAGACCCCGGCAAAGACCACTTTGAATGAGCAGGTTTCACGCTCAAAAGGATATTTCGTCAATAGATGGGGCAGAAGGAGAAAGAAAGCAAGCATTGGG
>SM14
TTCTCGTGTGTACCAGATTTATTTCACTGAGAGCCCCTCTGTAAAAGAGGAAAACAGCGACTAATTGATACTAAAGTAAAGCTGGACCCGATCGACCGACCCGTAGAATGGATTTTGTTCATCATGCACATAGAATAAATGAAGTTATTTGGTGCATAGCTCATCTCCCTCGACCAATTAATTAC----------TATAATATAATATAATATACCGGATGGGCTTTTTGTGCCCTAGGGAACGGAACGGCTACTTCATGATACGAGAGGGAAGAGACTACACATGGATGATAAGAGATGCCCGACTTAATTGAGCCATTTACATAATATAACTAGTGGTCGCCTTCGAACCGAACTACAAGAGTTTTAAGTATCATAATGGGTCCTTGGTGCATAGTCTCTCTATCTCGTCAGGTTGACAAGGATGATTGATCGACCACGTCTGCGCTTAGATAGCGATGTGTCACTCAATGAATCGATCTATAACATAGAAATCACGTATATATAATCGAGGGGGTTGTGAGGATTTGGGTTCATTCAGGCCCCTAACGACCGCCAGCAAGTGTTTCATGCCGTTACGCACCTTTTTTTTTCATCGAGATTGGGTTGGTGTTCAGTGCCGTGGGTACAAGATCGAAAAGAATGCATTGGAATCGAGCTACTATGGTCAGTGCACTGTGAGATTGGAGATTCCGTAAGTAACTCAGTG----CTTTCTAAGATCTAAGAGGGGCTTTTTGATTTGTTTACTCAACTCGTAAAGGCAAAGAAAAAAGGGATCCGCCTCGAATCAAAACGTTCTTTCTTTTCTTTTTCTACGCTACGAGATTTCTTCTCTTATGAAATTTATAGTTTGATCGGGGGCGGTACACTTAACTTATAACTTATAACTTATAACTTATAACTTATAACTTATA-------GGTATAAGAATAAGCTTAGATCTCATTTAGAGTGAAATATAAACGAAATAGAAGAAAATCAAAGAAGATATATCAAGGATTCGTTTTATTCTGAATCTTTCTACTGCCGATGGTCAGAATGTTACACCATACGGTTAGGCGTCCTATCTCGATCAGACACACACCATATTAGGGCGAAATCAACCGAACTTGAAGTCCCATGTTACGTTACGCTACCACCACGAAATAACTACCTCTTTTCTTTTGGAAAGAACAGAACAAAGAGATGAAGACCCCGGCAAAGACCACTTTGAATGAGCAGGTTTCACGCTCAAAAGGATATTTCGTCAATAGATGGGGCAGAAGGAGAAAGAAAGCAAGCATTGGG
>SM15
TTCTCGTGTGTACCAGATTTATTTCACTGAGAGCCCCTCTGTAAAAGAGGAAAACAGCGACTAATTGATACTAAAGTAAAGCTGGACCCGATCGACCGACCCGTAGAATGGATTTTGTTCATCATGCACATAGAATAAATGAAGTTATTTGGTGCATAGCTCATCTCCCTCGACCAATTAATTAC----------TATAATATAATATAATATACCGGATGGGCTTTTTGTGCCCTAGGGAACGGAACGGCTACTTCATGATACGAGAGGGAAGAGACTACACATGGATGATAAGAGATGCCCGACTTAATTGAGCCATTTACATAATATAACTAGTGGTCGCCTTCGAACCGAACTACAAGAGTTTTAAGTATCATAATGGGTCCTTGGTGCATAGTCTCTCTATCTCGTCAGGTTGACAAGGATGATTGATCGACCACGTCTGCGCTTAGATAGCGATGTGTCACTCAATGAATCGATCTATAACATAGAAATCACGTATATATAATCGAGGGGGTTGTGAGGATTTGGGTTCATTCAGGCCCCTAACGACCGCCAGCAAGTGTTTCATGCCGTTACGCACCTTTTTTTTTCATCGAGATTGGGTTGGTGTTCAGTGCCGTGGGTACAAGATCGAAAAGAATGCATTGGAATCGAGCTACTATGGTCAGTGCACTGTGAGATTGGAGATTCCGTAAGTAACTCAGTG----CTTTCTAAGATCTAAGAGGGGCTTTTTGATTTGTTTACTCAACTCGTAAAGGCAAAGAAAAAAGGGATCCGCCTCGAATCAAAACGTTCTTTCTTTTCTTTTTCTACGCTACGAGATTTCTTCTCTTATGAAATTTATAGTTTGATCGGGGGCGGTACACTTAACTTATAACTTATAACTTATAACTTATAACTTATAACTTATA-------GGTATAAGAATAAGCTTAGATCTCATTTAGAGTGAAATATAAACGAAATAGAAGAAAATCAAAGAAGATATATCAAGGATTCGTTTTATTCTGAATCTTTCTACTGCCGATGGTCAGAATGTTACACCATACGGTTAGGCGTCCTATCTCGATCAGACACACACCATATTAGGGCGAAATCAACCGAACTTGAAGTCCCATGTTACGTTACGCTACCACCACGAAATAACTACCTCTTTTCTTTTGGAAAGAACAGAACAAAGAGATGAAGACCCCGGCAAAGACCACTTTGAATGAGCAGGTTTCACGCTCAAAAGGATATTTCGTCAATAGATGGGGCAGAAGGAGAAAGAAAGCAAGCATTGGG
>SM16
TTCTCGTGTGTACCAGATTTATTTCACTGAGAGCCCCTCTGTAAAAGAGGAAAACAGCGACTAATTGATACTAAAGTAAAGCTGGACCCGATCGACCGACCCGTAGAATGGATTTTGTTCATCATGCACATAGAATAAATGAAGTTATTTGGTGCATAGCTCATCTCCCTCGACCAATTAATTAC----------TATAATATAATATAATATACCGGATGGGCTTTTTGTGCCCTAGGGAACGGAACGGCTACTTCATGATACGAGAGGGAAGAGACTACACATGGATGATAAGAGATGCCCGACTTAATTGAGCCATTTACATAATATAACTAGTGGTCGCCTTCGAACCGAACTACAAGAGTTTTAAGTATCATAATGGGTCCTTGGTGCATAGTCTCTCTATCTCGTCAGGTTGACAAGGATGATTGATCGACCACGTCTGCGCTTAGATAGCGATGTGTCACTCAATGAATCGATCTATAACATAGAAATCACGTATATATAATCGAGGGGGTTGTGAGGATTTGGGTTCATTCAGGCCCCTAACGACCGCCAGCAAGTGTTTCATGCCGTTACGCACCTTTTTTTTTCATCGAGATTGGGTTGGTGTTCAGTGCCGTGGGTACAAGATCGAAAAGAATGCATTGGAATCGAGCTACTATGGTCAGTGCACTGTGAGATTGGAGATTCCGTAAGTAACTCAGTG----CTTTCTAAGATCTAAGAGGGGCTTTTTGATTTGTTTACTCAACTCGTAAAGGCAAAGAAAAAAGGGATCCGCCTCGAATCAAAACGTTCTTTCTTTTCTTTTTCTACGCTACGAGATTTCTTCTCTTATGAAATTTATAGTTTGATCGGGGGCGGTACACTTAACTTATAACTTATAACTTATAACTTATAACTTATAACTTATA-------GGTATAAGAATAAGCTTAGATCTCATTTAGAGTGAAATATAAACGAAATAGAAGAAAATCAAAGAAGATATATCAAGGATTCGTTTTATTCTGAATCTTTCTACTGCCGATGGTCAGAATGTTACACCATACGGTTAGGCGTCCTATCTCGATCAGACACACACCATATTAGGGCGAAATCAACCGAACTTGAAGTCCCATGTTACGTTACGCTACCACCACGAAATAACTACCTCTTTTCTTTTGGAAAGAACAGAACAAAGAGATGAAGACCCCGGCAAAGACCACTTTGAATGAGCAGGTTTCACGCTCAAAAGGATATTTCGTCAATAGATGGGGCAGAAGGAGAAAGAAAGCAAGCATTGGG
>PW01
TTCTCGTGTGTACCAGATTTATTTCACTGAGAGCCCCTCTGTAAAAGAGGAAAACAGCGACTAATTGATACTAAAGTAAAGCTGGACCCGATCGACCGACCCGTAGAATGGATTTTGTTCATCATGCACATAGAATAAATGAAGTTATTTGGTGCATAGCTCATCTCCCTCGACCAATTAATTAC----------TATAATATAATATAATATACCGGATGGGCTTTTTGTGCCCTAGGGAACGGAACGGCTACTTCATGATACGAGAGGGAAGAGACTACACATGGATGATAAGAGATGCCCGACTTAATTGAGCCATTTACATAATATAACTAGTGGTCGCCTTCGAACCGAACTACAAGAGTTTTAAGTATCATAATGGGTCCTTGGTGCATAGTCTCTCTATCTCGTCAGGTTGACAAGGATGATTGATCGACCACGTCTGCGCTTAGATAGCGATGTGTCACTCAATGAATCGATCTATAACATAGAAATCACGTATATATAATCGAGGGGGTTGTGAGGATTTGGGTTCATTCAGGCCCCTAACGACCGCCAGCAAGTGTTTCATGCCGTTACGCACCTTTTTTTTTCATCGAGATTGGGTTGGTGTTCAGTGCCGTGGGTACAAGATCGAAAAGAATGCATTGGAATCGAGCTACTATGGTCAGTGCACTGTGAGATTGGAGATTCCGTAAGTAACTCAGTG----CTTTCTAAGATCTAAGAGGGGCTTTTTGATTTGTTTACTCAACTCGTAAAGGCAAAGAAAAAAGGGATCCGCCTCGAATCAAAACGTTCTTTCTTTTCTTTTTCTACGCTACGAGATTTCTTCTCTTATGAAATTTATAGTTTGATCGGGGGCGGTACACTTAACTTATAACTTATAACTTATAACTTATAACTTATAACTTATA-------GGTATAAGAATAAGCTTAGATCTCATTTAGAGTGAAATATAAACGAAATAGAAGAAAATCAAAGAAGATATATCAAGGATTCGTTTTATTCTGAATCTTTCTACTGCCGATGGTCAGAATGTTACACCATACGGTTAGGCGTCCTATCTCGATCAGACACACACCATATTAGGGCGAAATCAACCGAACTTGAAGTCCCATGTTACGTTACGCTACCACCACGAAATAACTACCTCTTTTCTTTTGGAAAGAACAGAACAAAGAGATGAAGACCCCGGCAAAGACCACTTTGAATGAGCAGGTTTCACGCTCAAAAGGATATTTCGTCAATAGATGGGGCAGAAGGAGAAAGAAAGCAAGCATTGGG
>PW02
TTCTCGTGTGTACCAGATTTATTTCACTGAGAGCCCCTCTGTAAAAGAGGAAAACAGCGACTAATTGATACTAAAGTAAAGCTGGACCCGATCGACCGACCCGTAGAATGGATTTTGTTCATCATGCACATAGAATAAATGAAGTTATTTGGTGCATAGCTCATCTCCCTCGACCAATTAATTAC----------TATAATATAATATAATATACCGGATGGGCTTTTTGTGCCCTAGGGAACGGAACGGCTACTTCATGATACGAGAGGGAAGAGACTACACATGGATGATAAGAGATGCCCGACTTAATTGAGCCATTTACATAATATAACTAGTGGTCGCCTTCGAACCGAACTACAAGAGTTTTAAGTATCATAATGGGTCCTTGGTGCATAGTCTCTCTATCTCGTCAGGTTGACAAGGATGATTGATCGACCACGTCTGCGCTTAGATAGCGATGTGTCACTCAATGAATCGATCTATAACATAGAAATCACGTATATATAATCGAGGGGGTTGTGAGGATTTGGGTTCATTCAGGCCCCTAACGACCGCCAGCAAGTGTTTCATGCCGTTACGCACCTTTTTTTTTCATCGAGATTGGGTTGGTGTTCAGTGCCGTGGGTACAAGATCGAAAAGAATGCATTGGAATCGAGCTACTATGGTCAGTGCACTGTGAGATTGGAGATTCCGTAAGTAACTCAGTG----CTTTCTAAGATCTAAGAGGGGCTTTTTGATTTGTTTACTCAACTCGTAAAGGCAAAGAAAAAAGGGATCCGCCTCGAATCAAAACGTTCTTTCTTTTCTTTTTCTACGCTACGAGATTTCTTCTCTTATGAAATTTATAGTTTGATCGGGGGCGGTACACTTAACTTATAACTTATAACTTATAACTTATAACTTATAACTTATA-------GGTATAAGAATAAGCTTAGATCTCATTTAGAGTGAAATATAAACGAAATAGAAGAAAATCAAAGAAGATATATCAAGGATTCGTTTTATTCTGAATCTTTCTACTGCCGATGGTCAGAATGTTACACCATACGGTTAGGCGTCCTATCTCGATCAGACACACACCATATTAGGGCGAAATCAACCGAACTTGAAGTCCCATGTTACGTTACGCTACCACCACGAAATAACTACCTCTTTTCTTTTGGAAAGAACAGAACAAAGAGATGAAGACCCCGGCAAAGACCACTTTGAATGAGCAGGTTTCACGCTCAAAAGGATATTTCGTCAATAGATGGGGCAGAAGGAGAAAGAAAGCAAGCATTGGG
>PW03
TTCTCGTGTGTACCAGATTTATTTCACTGAGAGCCCCTCTGTAAAAGAGGAAAACAGCGACTAATTGATACTAAAGTAAAGCTGGACCCGATCGACCGACCCGTAGAATGGATTTTGTTCATCATGCACATAGAATAAATGAAGTTATTTGGTGCATAGCTCATCTCCCTCGACCAATTAATTAC----------TATAATATAATATAATATACCGGATGGGCTTTTTGTGCCCTAGGGAACGGAACGGCTACTTCATGATACGAGAGGGAAGAGACTACACATGGATGATAAGAGATGCCCGACTTAATTGAGCCATTTACATAATATAACTAGTGGTCGCCTTCGAACCGAACTACAAGAGTTTTAAGTATCATAATGGGTCCTTGGTGCATAGTCTCTCTATCTCGTCAGGTTGACAAGGATGATTGATCGACCACGTCTGCGCTTAGATAGCGATGTGTCACTCAATGAATCGATCTATAACATAGAAATCACGTATATATAATCGAGGGGGTTGTGAGGATTTGGGTTCATTCAGGCCCCTAACGACCGCCAGCAAGTGTTTCATGCCGTTACGCACCTTTTTTTTTCATCGAGATTGGGTTGGTGTTCAGTGCCGTGGGTACAAGATCGAAAAGAATGCATTGGAATCGAGCTACTATGGTCAGTGCACTGTGAGATTGGAGATTCCGTAAGTAACTCAGTG----CTTTCTAAGATCTAAGAGGGGCTTTTTGATTTGTTTACTCAACTCGTAAAGGCAAAGAAAAAAGGGATCCGCCTCGAATCAAAACGTTCTTTCTTTTCTTTTTCTACGCTACGAGATTTCTTCTCTTATGAAATTTATAGTTTGATCGGGGGCGGTACACTTAACTTATAACTTATAACTTATAACTTATAACTTATAACTTATA-------GGTATAAGAATAAGCTTAGATCTCATTTAGAGTGAAATATAAACGAAATAGAAGAAAATCAAAGAAGATATATCAAGGATTCGTTTTATTCTGAATCTTTCTACTGCCGATGGTCAGAATGTTACACCATACGGTTAGGCGTCCTATCTCGATCAGACACACACCATATTAGGGCGAAATCAACCGAACTTGAAGTCCCATGTTACGTTACGCTACCACCACGAAATAACTACCTCTTTTCTTTTGGAAAGAACAGAACAAAGAGATGAAGACCCCGGCAAAGACCACTTTGAATGAGCAGGTTTCACGCTCAAAAGGATATTTCGTCAATAGATGGGGCAGAAGGAGAAAGAAAGCAAGCATTGGG
>PW04
TTCTCGTGTGTACCAGATTTATTTCACTGAGAGCCCCTCTGTAAAAGAGGAAAACAGCGACTAATTGATACTAAAGTAAAGCTGGACCCGATCGACCGACCCGTAGAATGGATTTTGTTCATCATGCACATAGAATAAATGAAGTTATTTGGTGCATAGCTCATCTCCCTCGACCAATTAATTAC----------TATAATATAATATAATATACCGGATGGGCTTTTTGTGCCCTAGGGAACGGAACGGCTACTTCATGATACGAGAGGGAAGAGACTACACATGGATGATAAGAGATGCCCGACTTAATTGAGCCATTTACATAATATAACTAGTGGTCGCCTTCGAACCGAACTACAAGAGTTTTAAGTATCATAATGGGTCCTTGGTGCATAGTCTCTCTATCTCGTCAGGTTGACAAGGATGATTGATCGACCACGTCTGCGCTTAGATAGCGATGTGTCACTCAATGAATCGATCTATAACATAGAAATCACGTATATATAATCGAGGGGGTTGTGAGGATTTGGGTTCATTCAGGCCCCTAACGACCGCCAGCAAGTGTTTCATGCCGTTACGCACCTTTTTTTTTCATCGAGATTGGGTTGGTGTTCAGTGCCGTGGGTACAAGATCGAAAAGAATGCATTGGAATCGAGCTACTATGGTCAGTGCACTGTGAGATTGGAGATTCCGTAAGTAACTCAGTG----CTTTCTAAGATCTAAGAGGGGCTTTTTGATTTGTTTACTCAACTCGTAAAGGCAAAGAAAAAAGGGATCCGCCTCGAATCAAAACGTTCTTTCTTTTCTTTTTCTACGCTACGAGATTTCTTCTCTTATGAAATTTATAGTTTGATCGGGGGCGGTACACTTAACTTATAACTTATAACTTATAACTTATAACTTATAACTTATA-------GGTATAAGAATAAGCTTAGATCTCATTTAGAGTGAAATATAAACGAAATAGAAGAAAATCAAAGAAGATATATCAAGGATTCGTTTTATTCTGAATCTTTCTACTGCCGATGGTCAGAATGTTACACCATACGGTTAGGCGTCCTATCTCGATCAGACACACACCATATTAGGGCGAAATCAACCGAACTTGAAGTCCCATGTTACGTTACGCTACCACCACGAAATAACTACCTCTTTTCTTTTGGAAAGAACAGAACAAAGAGATGAAGACCCCGGCAAAGACCACTTTGAATGAGCAGGTTTCACGCTCAAAAGGATATTTCGTCAATAGATGGGGCAGAAGGAGAAAGAAAGCAAGCATTGGG
>PW05
TTCTCGTGTGTACCAGATTTATTTCACTGAGAGCCCCTCTGTAAAAGAGGAAAACAGCGACTAATTGATACTAAAGTAAAGCTGGACCCGATCGACCGACCCGTAGAATGGATTTTGTTCATCATGCACATAGAATAAATGAAGTTATTTGGTGCATAGCTCATCTCCCTCGACCAATTAATTAC----------TATAATATAATATAATATACCGGATGGGCTTTTTGTGCCCTAGGGAACGGAACGGCTACTTCATGATACGAGAGGGAAGAGACTACACATGGATGATAAGAGATGCCCGACTTAATTGAGCCATTTACATAATATAACTAGTGGTCGCCTTCGAACCGAACTACAAGAGTTTTAAGTATCATAATGGGTCCTTGGTGCATAGTCTCTCTATCTCGTCAGGTTGACAAGGATGATTGATCGACCACGTCTGCGCTTAGATAGCGATGTGTCACTCAATGAATCGATCTATAACATAGAAATCACGTATATATAATCGAGGGGGTTGTGAGGATTTGGGTTCATTCAGGCCCCTAACGACCGCCAGCAAGTGTTTCATGCCGTTACGCACCTTTTTTTTTCATCGAGATTGGGTTGGTGTTCAGTGCCGTGGGTACAAGATCGAAAAGAATGCATTGGAATCGAGCTACTATGGTCAGTGCACTGTGAGATTGGAGATTCCGTAAGTAACTCAGTG----CTTTCTAAGATCTAAGAGGGGCTTTTTGATTTGTTTACTCAACTCGTAAAGGCAAAGAAAAAAGGGATCCGCCTCGAATCAAAACGTTCTTTCTTTTCTTTTTCTACGCTACGAGATTTCTTCTCTTATGAAATTTATAGTTTGATCGGGGGCGGTACACTTAACTTATAACTTATAACTTATAACTTATAACTTATAACTTATA-------GGTATAAGAATAAGCTTAGATCTCATTTAGAGTGAAATATAAACGAAATAGAAGAAAATCAAAGAAGATATATCAAGGATTCGTTTTATTCTGAATCTTTCTACTGCCGATGGTCAGAATGTTACACCATACGGTTAGGCGTCCTATCTCGATCAGACACACACCATATTAGGGCGAAATCAACCGAACTTGAAGTCCCATGTTACGTTACGCTACCACCACGAAATAACTACCTCTTTTCTTTTGGAAAGAACAGAACAAAGAGATGAAGACCCCGGCAAAGACCACTTTGAATGAGCAGGTTTCACGCTCAAAAGGATATTTCGTCAATAGATGGGGCAGAAGGAGAAAGAAAGCAAGCATTGGG
>PW06
TTCTCGTGTGTACCAGATTTATTTCACTGAGAGCCCCTCTGTAAAAGAGGAAAACAGCGACTAATTGATACTAAAGTAAAGCTGGACCCGATCGACCGACCCGTAGAATGGATTTTGTTCATCATGCACATAGAATAAATGAAGTTATTTGGTGCATAGCTCATCTCCCTCGACCAATTAATTAC----------TATAATATAATATAATATACCGGATGGGCTTTTTGTGCCCTAGGGAACGGAACGGCTACTTCATGATACGAGAGGGAAGAGACTACACATGGATGATAAGAGATGCCCGACTTAATTGAGCCATTTACATAATATAACTAGTGGTCGCCTTCGAACCGAACTACAAGAGTTTTAAGTATCATAATGGGTCCTTGGTGCATAGTCTCTCTATCTCGTCAGGTTGACAAGGATGATTGATCGACCACGTCTGCGCTTAGATAGCGATGTGTCACTCAATGAATCGATCTATAACATAGAAATCACGTATATATAATCGAGGGGGTTGTGAGGATTTGGGTTCATTCAGGCCCCTAACGACCGCCAGCAAGTGTTTCATGCCGTTACGCACCTTTTTTTTTCATCGAGATTGGGTTGGTGTTCAGTGCCGTGGGTACAAGATCGAAAAGAATGCATTGGAATCGAGCTACTATGGTCAGTGCACTGTGAGATTGGAGATTCCGTAAGTAACTCAGTG----CTTTCTAAGATCTAAGAGGGGCTTTTTGATTTGTTTACTCAACTCGTAAAGGCAAAGAAAAAAGGGATCCGCCTCGAATCAAAACGTTCTTTCTTTTCTTTTTCTACGCTACGAGATTTCTTCTCTTATGAAATTTATAGTTTGATCGGGGGCGGTACACTTAACTTATAACTTATAACTTATAACTTATAACTTATA--------------GGTATAAGAATAAGCTTAGATCTCATTTAGAGTGAAATATAAACGAAATAGAAGAAAATCAAAGAAGATATATCAAGGATTCGTTTTATTCTGAATCTTTCTACTGCCGATGGTCAGAATGTTACACCATACGGTTAGGCGTCCTATCTCGATCAGACACACACCATATTAGGGCGAAATCAACCGAACTTGAAGTCCCATGTTACGTTACGCTACCACCACGAAATAACTACCTCTTTTCTTTTGGAAAGAACAGAACAAAGAGATGAAGACCCCGGCAAAGACCACTTTGAATGAGCAGGTTTCACGCTCAAAAGGATATTTCGTCAATAGATGGGGCAGAAGGAGAAAGAAAGCAAGCATTGGG
>PW07
TTCTCGTGTGTACCAGATTTATTTCACTGAGAGCCCCTCTGTAAAAGAGGAAAACAGCGACTAATTGATACTAAAGTAAAGCTGGACCCGATCGACCGACCCGTAGAATGGATTTTGTTCATCATGCACATAGAATAAATGAAGTTATTTGGTGCATAGCTCATCTCCCTCGACCAATTAATTAC----------TATAATATAATATAATATACCGGATGGGCTTTTTGTGCCCTAGGGAACGGAACGGCTACTTCATGATACGAGAGGGAAGAGACTACACATGGATGATAAGAGATGCCCGACTTAATTGAGCCATTTACATAATATAACTAGTGGTCGCCTTCGAACCGAACTACAAGAGTTTTAAGTATCATAATGGGTCCTTGGTGCATAGTCTCTCTATCTCGTCAGGTTGACAAGGATGATTGATCGACCACGTCTGCGCTTAGATAGCGATGTGTCACTCAATGAATCGATCTATAACATAGAAATCACGTATATATAATCGAGGGGGTTGTGAGGATTTGGGTTCATTCAGGCCCCTAACGACCGCCAGCAAGTGTTTCATGCCGTTACGCACCTTTTTTTTTCATCGAGATTGGGTTGGTGTTCAGTGCCGTGGGTACAAGATCGAAAAGAATGCATTGGAATCGAGCTACTATGGTCAGTGCACTGTGAGATTGGAGATTCCGTAAGTAACTCAGTG----CTTTCTAAGATCTAAGAGGGGCTTTTTGATTTGTTTACTCAACTCGTAAAGGCAAAGAAAAAAGGGATCCGCCTCGAATCAAAACGTTCTTTCTTTTCTTTTTCTACGCTACGAGATTTCTTCTCTTATGAAATTTATAGTTTGATCGGGGGCGGTACACTTAACTTATAACTTATAACTTATAACTTATAACTTATAACTTATA-------GGTATAAGAATAAGCTTAGATCTCATTTAGAGTGAAATATAAACGAAATAGAAGAAAATCAAAGAAGATATATCAAGGATTCGTTTTATTCTGAATCTTTCTACTGCCGATGGTCAGAATGTTACACCATACGGTTAGGCGTCCTATCTCGATCAGACACACACCATATTAGGGCGAAATCAACCGAACTTGAAGTCCCATGTTACGTTACGCTACCACCACGAAATAACTACCTCTTTTCTTTTGGAAAGAACAGAACAAAGAGATGAAGACCCCGGCAAAGACCACTTTGAATGAGCAGGTTTCACGCTCAAAAGGATATTTCGTCAATAGATGGGGCAGAAGGAGAAAGAAAGCAAGCATTGGG
>PW08
TTCTCGTGTGTACCAGATTTATTTCACTGAGAGCCCCTCTGTAAAAGAGGAAAACAGCGACTAATTGATACTAAAGTAAAGCTGGACCCGATCGACCGACCCGTAGAATGGATTTTGTTCATCATGCACATAGAATAAATGAAGTTATTTGGTGCATAGCTCATCTCCCTCGACCAATTAATTAC----------TATAATATAATATAATATACCGGATGGGCTTTTTGTGCCCTAGGGAACGGAACGGCTACTTCATGATACGAGAGGGAAGAGACTACACATGGATGATAAGAGATGCCCGACTTAATTGAGCCATTTACATAATATAACTAGTGGTCGCCTTCGAACCGAACTACAAGAGTTTTAAGTATCATAATGGGTCCTTGGTGCATAGTCTCTCTATCTCGTCAGGTTGACAAGGATGATTGATCGACCACGTCTGCGCTTAGATAGCGATGTGTCACTCAATGAATCGATCTATAACATAGAAATCACGTATATATAATCGAGGGGGTTGTGAGGATTTGGGTTCATTCAGGCCCCTAACGACCGCCAGCAAGTGTTTCATGCCGTTACGCACCTTTTTTTTTCATCGAGATTGGGTTGGTGTTCAGTGCCGTGGGTACAAGATCGAAAAGAATGCATTGGAATCGAGCTACTATGGTCAGTGCACTGTGAGATTGGAGATTCCGTAAGTAACTCAGTG----CTTTCTAAGATCTAAGAGGGGCTTTTTGATTTGTTTACTCAACTCGTAAAGGCAAAGAAAAAAGGGATCCGCCTCGAATCAAAACGTTCTTTCTTTTCTTTTTCTACGCTACGAGATTTCTTCTCTTATGAAATTTATAGTTTGATCGGGGGCGGTACACTTAACTTATAACTTATAACTTATAACTTATAACTTATAACTTATA-------GGTATAAGAATAAGCTTAGATCTCATTTAGAGTGAAATATAAACGAAATAGAAGAAAATCAAAGAAGATATATCAAGGATTCGTTTTATTCTGAATCTTTCTACTGCCGATGGTCAGAATGTTACACCATACGGTTAGGCGTCCTATCTCGATCAGACACACACCATATTAGGGCGAAATCAACCGAACTTGAAGTCCCATGTTACGTTACGCTACCACCACGAAATAACTACCTCTTTTCTTTTGGAAAGAACAGAACAAAGAGATGAAGACCCCGGCAAAGACCACTTTGAATGAGCAGGTTTCACGCTCAAAAGGATATTTCGTCAATAGATGGGGCAGAAGGAGAAAGAAAGCAAGCATTGGG
>PW09
TTCTCGTGTGTACCAGATTTATTTCACTGAGAGCCCCTCTGTAAAAGAGGAAAACAGCGACTAATTGATACTAAAGTAAAGCTGGACCCGATCGACCGACCCGTAGAATGGATTTTGTTCATCATGCACATAGAATAAATGAAGTTATTTGGTGCATAGCTCATCTCCCTCGACCAATTAATTAC----------TATAATATAATATAATATACCGGATGGGCTTTTTGTGCCCTAGGGAACGGAACGGCTACTTCATGATACGAGAGGGAAGAGACTACACATGGATGATAAGAGATGCCCGACTTAATTGAGCCATTTACATAATATAACTAGTGGTCGCCTTCGAACCGAACTACAAGAGTTTTAAGTATCATAATGGGTCCTTGGTGCATAGTCTCTCTATCTCGTCAGGTTGACAAGGATGATTGATCGACCACGTCTGCGCTTAGATAGCGATGTGTCACTCAATGAATCGATCTATAACATAGAAATCACGTATATATAATCGAGGGGGTTGTGAGGATTTGGGTTCATTCAGGCCCCTAACGACCGCCAGCAAGTGTTTCATGCCGTTACGCACCTTTTTTTTTCATCGAGATTGGGTTGGTGTTCAGTGCCGTGGGTACAAGATCGAAAAGAATGCATTGGAATCGAGCTACTATGGTCAGTGCACTGTGAGATTGGAGATTCCGTAAGTAACTCAGTG----CTTTCTAAGATCTAAGAGGGGCTTTTTGATTTGTTTACTCAACTCGTAAAGGCAAAGAAAAAAGGGATCCGCCTCGAATCAAAACGTTCTTTCTTTTCTTTTTCTACGCTACGAGATTTCTTCTCTTATGAAATTTATAGTTTGATCGGGGGCGGTACACTTAACTTATAACTTATAACTTATAACTTATAACTTATAACTTATA-------GGTATAAGAATAAGCTTAGATCTCATTTAGAGTGAAATATAAACGAAATAGAAGAAAATCAAAGAAGATATATCAAGGATTCGTTTTATTCTGAATCTTTCTACTGCCGATGGTCAGAATGTTACACCATACGGTTAGGCGTCCTATCTCGATCAGACACACACCATATTAGGGCGAAATCAACCGAACTTGAAGTCCCATGTTACGTTACGCTACCACCACGAAATAACTACCTCTTTTCTTTTGGAAAGAACAGAACAAAGAGATGAAGACCCCGGCAAAGACCACTTTGAATGAGCAGGTTTCACGCTCAAAAGGATATTTCGTCAATAGATGGGGCAGAAGGAGAAAGAAAGCAAGCATTGGG
>PW10
TTCTCGTGTGTACCAGATTTATTTCACTGAGAGCCCCTCTGTAAAAGAGGAAAACAGCGACTAATTGATACTAAAGTAAAGCTGGACCCGATCGACCGACCCGTAGAATGGATTTTGTTCATCATGCACATAGAATAAATGAAGTTATTTGGTGCATAGCTCATCTCCCTCGACCAATTAATTAC----------TATAATATAATATAATATACCGGATGGGCTTTTTGTGCCCTAGGGAACGGAACGGCTACTTCATGATACGAGAGGGAAGAGACTACACATGGATGATAAGAGATGCCCGACTTAATTGAGCCATTTACATAATATAACTAGTGGTCGCCTTCGAACCGAACTACAAGAGTTTTAAGTATCATAATGGGTCCTTGGTGCATAGTCTCTCTATCTCGTCAGGTTGACAAGGATGATTGATCGACCACGTCTGCGCTTAGATAGCGATGTGTCACTCAATGAATCGATCTATAACATAGAAATCACGTATATATAATCGAGGGGGTTGTGAGGATTTGGGTTCATTCAGGCCCCTAACGACCGCCAGCAAGTGTTTCATGCCGTTACGCACCTTTTTTTTTCATCGAGATTGGGTTGGTGTTCAGTGCCGTGGGTACAAGATCGAAAAGAATGCATTGGAATCGAGCTACTATGGTCAGTGCACTGTGAGATTGGAGATTCCGTAAGTAACTCAGTG----CTTTCTAAGATCTAAGAGGGGCTTTTTGATTTGTTTACTCAACTCGTAAAGGCAAAGAAAAAAGGGATCCGCCTCGAATCAAAACGTTCTTTCTTTTCTTTTTCTACGCTACGAGATTTCTTCTCTTATGAAATTTATAGTTTGATCGGGGGCGGTACACTTAACTTATAACTTATAACTTATAACTTATAACTTATAACTTATA-------GGTATAAGAATAAGCTTAGATCTCATTTAGAGTGAAATATAAACGAAATAGAAGAAAATCAAAGAAGATATATCAAGGATTCGTTTTATTCTGAATCTTTCTACTGCCGATGGTCAGAATGTTACACCATACGGTTAGGCGTCCTATCTCGATCAGACACACACCATATTAGGGCGAAATCAACCGAACTTGAAGTCCCATGTTACGTTACGCTACCACCACGAAATAACTACCTCTTTTCTTTTGGAAAGAACAGAACAAAGAGATGAAGACCCCGGCAAAGACCACTTTGAATGAGCAGGTTTCACGCTCAAAAGGATATTTCGTCAATAGATGGGGCAGAAGGAGAAAGAAAGCAAGCATTGGG
>PW11
TTCTCGTGTGTACCAGATTTATTTCACTGAGAGCCCCTCTGTAAAAGAGGAAAACAGCGACTAATTGATACTAAAGTAAAGCTGGACCCGATCGACCGACCCGTAGAATGGATTTTGTTCATCATGCACATAGAATAAATGAAGTTATTTGGTGCATAGCTCATCTCCCTCGACCAATTAATTAC----------TATAATATAATATAATATACCGGATGGGCTTTTTGTGCCCTAGGGAACGGAACGGCTACTTCATGATACGAGAGGGAAGAGACTACACATGGATGATAAGAGATGCCCGACTTAATTGAGCCATTTACATAATATAACTAGTGGTCGCCTTCGAACCGAACTACAAGAGTTTTAAGTATCATAATGGGTCCTTGGTGCATAGTCTCTCTATCTCGTCAGGTTGACAAGGATGATTGATCGACCACGTCTGCGCTTAGATAGCGATGTGTCACTCAATGAATCGATCTATAACATAGAAATCACGTATATATAATCGAGGGGGTTGTGAGGATTTGGGTTCATTCAGGCCCCTAACGACCGCCAGCAAGTGTTTCATGCCGTTACGCACCTTTTTTTTTCATCGAGATTGGGTTGGTGTTCAGTGCCGTGGGTACAAGATCGAAAAGAATGCATTGGAATCGAGCTACTATGGTCAGTGCACTGTGAGATTGGAGATTCCGTAAGTAACTCAGTG----CTTTCTAAGATCTAAGAGGGGCTTTTTGATTTGTTTACTCAACTCGTAAAGGCAAAGAAAAAAGGGATCCGCCTCGAATCAAAACGTTCTTTCTTTTCTTTTTCTACGCTACGAGATTTCTTCTCTTATGAAATTTATAGTTTGATCGGGGGCGGTACACTTAACTTATAACTTATAACTTATAACTTATAACTTATAACTTATA-------GGTATAAGAATAAGCTTAGATCTCATTTAGAGTGAAATATAAACGAAATAGAAGAAAATCAAAGAAGATATATCAAGGATTCGTTTTATTCTGAATCTTTCTACTGCCGATGGTCAGAATGTTACACCATACGGTTAGGCGTCCTATCTCGATCAGACACACACCATATTAGGGCGAAATCAACCGAACTTGAAGTCCCATGTTACGTTACGCTACCACCACGAAATAACTACCTCTTTTCTTTTGGAAAGAACAGAACAAAGAGATGAAGACCCCGGCAAAGACCACTTTGAATGAGCAGGTTTCACGCTCAAAAGGATATTTCGTCAATAGATGGGGCAGAAGGAGAAAGAAAGCAAGCATTGGG
>PW12
TTCTCGTGTGTACCAGATTTATTTCACTGAGAGCCCCTCTGTAAAAGAGGAAAACAGCGACTAATTGATACTAAAGTAAAGCTGGACCCGATCGACCGACCCGTAGAATGGATTTTGTTCATCATGCACATAGAATAAATGAAGTTATTTGGTGCATAGCTCATCTCCCTCGACCAATTAATTAC----------TATAATATAATATAATATACCGGATGGGCTTTTTGTGCCCTAGGGAACGGAACGGCTACTTCATGATACGAGAGGGAAGAGACTACACATGGATGATAAGAGATGCCCGACTTAATTGAGCCATTTACATAATATAACTAGTGGTCGCCTTCGAACCGAACTACAAGAGTTTTAAGTATCATAATGGGTCCTTGGTGCATAGTCTCTCTATCTCGTCAGGTTGACAAGGATGATTGATCGACCACGTCTGCGCTTAGATAGCGATGTGTCACTCAATGAATCGATCTATAACATAGAAATCACGTATATATAATCGAGGGGGTTGTGAGGATTTGGGTTCATTCAGGCCCCTAACGACCGCCAGCAAGTGTTTCATGCCGTTACGCACCTTTTTTTTTCATCGAGATTGGGTTGGTGTTCAGTGCCGTGGGTACAAGATCGAAAAGAATGCATTGGAATCGAGCTACTATGGTCAGTGCACTGTGAGATTGGAGATTCCGTAAGTAACTCAGTG----CTTTCTAAGATCTAAGAGGGGCTTTTTGATTTGTTTACTCAACTCGTAAAGGCAAAGAAAAAAGGGATCCGCCTCGAATCAAAACGTTCTTTCTTTTCTTTTTCTACGCTACGAGATTTCTTCTCTTATGAAATTTATAGTTTGATCGGGGGCGGTACACTTAACTTATAACTTATAACTTATAACTTATAACTTATAACTTATA-------GGTATAAGAATAAGCTTAGATCTCATTTAGAGTGAAATATAAACGAAATAGAAGAAAATCAAAGAAGATATATCAAGGATTCGTTTTATTCTGAATCTTTCTACTGCCGATGGTCAGAATGTTACACCATACGGTTAGGCGTCCTATCTCGATCAGACACACACCATATTAGGGCGAAATCAACCGAACTTGAAGTCCCATGTTACGTTACGCTACCACCACGAAATAACTACCTCTTTTCTTTTGGAAAGAACAGAACAAAGAGATGAAGACCCCGGCAAAGACCACTTTGAATGAGCAGGTTTCACGCTCAAAAGGATATTTCGTCAATAGATGGGGCAGAAGGAGAAAGAAAGCAAGCATTGGG
>PW13
TTCTCGTGTGTACCAGATTTATTTCACTGAGAGCCCCTCTGTAAAAGAGGAAAACAGCGACTAATTGATACTAAAGTAAAGCTGGACCCGATCGACCGACCCGTAGAATGGATTTTGTTCATCATGCACATAGAATAAATGAAGTTATTTGGTGCATAGCTCATCTCCCTCGACCAATTAATTAC----------TATAATATAATATAATATACCGGATGGGCTTTTTGTGCCCTAGGGAACGGAACGGCTACTTCATGATACGAGAGGGAAGAGACTACACATGGATGATAAGAGATGCCCGACTTAATTGAGCCATTTACATAATATAACTAGTGGTCGCCTTCGAACCGAACTACAAGAGTTTTAAGTATCATAATGGGTCCTTGGTGCATAGTCTCTCTATCTCGTCAGGTTGACAAGGATGATTGATCGACCACGTCTGCGCTTAGATAGCGATGTGTCACTCAATGAATCGATCTATAACATAGAAATCACGTATATATAATCGAGGGGGTTGTGAGGATTTGGGTTCATTCAGGCCCCTAACGACCGCCAGCAAGTGTTTCATGCCGTTACGCACCTTTTTTTTTCATCGAGATTGGGTTGGTGTTCAGTGCCGTGGGTACAAGATCGAAAAGAATGCATTGGAATCGAGCTACTATGGTCAGTGCACTGTGAGATTGGAGATTCCGTAAGTAACTCAGTG----CTTTCTAAGATCTAAGAGGGGCTTTTTGATTTGTTTACTCAACTCGTAAAGGCAAAGAAAAAAGGGATCCGCCTCGAATCAAAACGTTCTTTCTTTTCTTTTTCTACGCTACGAGATTTCTTCTCTTATGAAATTTATAGTTTGATCGGGGGCGGTACACTTAACTTATAACTTATAACTTATAACTTATAACTTATA--------------GGTATAAGAATAAGCTTAGATCTCATTTAGAGTGAAATATAAACGAAATAGAAGAAAATCAAAGAAGATATATCAAGGATTCGTTTTATTCTGAATCTTTCTACTGCCGATGGTCAGAATGTTACACCATACGGTTAGGCGTCCTATCTCGATCAGACACACACCATATTAGGGCGAAATCAACCGAACTTGAAGTCCCATGTTACGTTACGCTACCACCACGAAATAACTACCTCTTTTCTTTTGGAAAGAACAGAACAAAGAGATGAAGACCCCGGCAAAGACCACTTTGAATGAGCAGGTTTCACGCTCAAAAGGATATTTCGTCAATAGATGGGGCAGAAGGAGAAAGAAAGCAAGCATTGGG
>PW14
TTCTCGTGTGTACCAGATTTATTTCACTGAGAGCCCCTCTGTAAAAGAGGAAAACAGCGACTAATTGATACTAAAGTAAAGCTGGACCCGATCGACCGACCCGTAGAATGGATTTTGTTCATCATGCACATAGAATAAATGAAGTTATTTGGTGCATAGCTCATCTCCCTCGACCAATTAATTAC----------TATAATATAATATAATATACCGGATGGGCTTTTTGTGCCCTAGGGAACGGAACGGCTACTTCATGATACGAGAGGGAAGAGACTACACATGGATGATAAGAGATGCCCGACTTAATTGAGCCATTTACATAATATAACTAGTGGTCGCCTTCGAACCGAACTACAAGAGTTTTAAGTATCATAATGGGTCCTTGGTGCATAGTCTCTCTATCTCGTCAGGTTGACAAGGATGATTGATCGACCACGTCTGCGCTTAGATAGCGATGTGTCACTCAATGAATCGATCTATAACATAGAAATCACGTATATATAATCGAGGGGGTTGTGAGGATTTGGGTTCATTCAGGCCCCTAACGACCGCCAGCAAGTGTTTCATGCCGTTACGCACCTTTTTTTTTCATCGAGATTGGGTTGGTGTTCAGTGCCGTGGGTACAAGATCGAAAAGAATGCATTGGAATCGAGCTACTATGGTCAGTGCACTGTGAGATTGGAGATTCCGTAAGTAACTCAGTG----CTTTCTAAGATCTAAGAGGGGCTTTTTGATTTGTTTACTCAACTCGTAAAGGCAAAGAAAAAAGGGATCCGCCTCGAATCAAAACGTTCTTTCTTTTCTTTTTCTACGCTACGAGATTTCTTCTCTTATGAAATTTATAGTTTGATCGGGGGCGGTACACTTAACTTATAACTTATAACTTATAACTTATAACTTATA--------------GGTATAAGAATAAGCTTAGATCTCATTTAGAGTGAAATATAAACGAAATAGAAGAAAATCAAAGAAGATATATCAAGGATTCGTTTTATTCTGAATCTTTCTACTGCCGATGGTCAGAATGTTACACCATACGGTTAGGCGTCCTATCTCGATCAGACACACACCATATTAGGGCGAAATCAACCGAACTTGAAGTCCCATGTTACGTTACGCTACCACCACGAAATAACTACCTCTTTTCTTTTGGAAAGAACAGAACAAAGAGATGAAGACCCCGGCAAAGACCACTTTGAATGAGCAGGTTTCACGCTCAAAAGGATATTTCGTCAATAGATGGGGCAGAAGGAGAAAGAAAGCAAGCATTGGG
>PW15
TTCTCGTGTGTACCAGATTTATTTCACTGAGAGCCCCTCTGTAAAAGAGGAAAACAGCGACTAATTGATACTAAAGTAAAGCTGGACCCGATCGACCGACCCGTAGAATGGATTTTGTTCATCATGCACATAGAATAAATGAAGTTATTTGGTGCATAGCTCATCTCCCTCGACCAATTAATTAC----------TATAATATAATATAATATACCGGATGGGCTTTTTGTGCCCTAGGGAACGGAACGGCTACTTCATGATACGAGAGGGAAGAGACTACACATGGATGATAAGAGATGCCCGACTTAATTGAGCCATTTACATAATATAACTAGTGGTCGCCTTCGAACCGAACTACAAGAGTTTTAAGTATCATAATGGGTCCTTGGTGCATAGTCTCTCTATCTCGTCAGGTTGACAAGGATGATTGATCGACCACGTCTGCGCTTAGATAGCGATGTGTCACTCAATGAATCGATCTATAACATAGAAATCACGTATATATAATCGAGGGGGTTGTGAGGATTTGGGTTCATTCAGGCCCCTAACGACCGCCAGCAAGTGTTTCATGCCGTTACGCACCTTTTTTTTTCATCGAGATTGGGTTGGTGTTCAGTGCCGTGGGTACAAGATCGAAAAGAATGCATTGGAATCGAGCTACTATGGTCAGTGCACTGTGAGATTGGAGATTCCGTAAGTAACTCAGTG----CTTTCTAAGATCTAAGAGGGGCTTTTTGATTTGTTTACTCAACTCGTAAAGGCAAAGAAAAAAGGGATCCGCCTCGAATCAAAACGTTCTTTCTTTTCTTTTTCTACGCTACGAGATTTCTTCTCTTATGAAATTTATAGTTTGATCGGGGGCGGTACACTTAACTTATAACTTATAACTTATAACTTATAACTTATAACTTATA-------GGTATAAGAATAAGCTTAGATCTCATTTAGAGTGAAATATAAACGAAATAGAAGAAAATCAAAGAAGATATATCAAGGATTCGTTTTATTCTGAATCTTTCTACTGCCGATGGTCAGAATGTTACACCATACGGTTAGGCGTCCTATCTCGATCAGACACACACCATATTAGGGCGAAATCAACCGAACTTGAAGTCCCATGTTACGTTACGCTACCACCACGAAATAACTACCTCTTTTCTTTTGGAAAGAACAGAACAAAGAGATGAAGACCCCGGCAAAGACCACTTTGAATGAGCAGGTTTCACGCTCAAAAGGATATTTCGTCAATAGATGGGGCAGAAGGAGAAAGAAAGCAAGCATTGGG
>PW16
TTCTCGTGTGTACCAGATTTATTTCACTGAGAGCCCCTCTGTAAAAGAGGAAAACAGCGACTAATTGATACTAAAGTAAAGCTGGACCCGATCGACCGACCCGTAGAATGGATTTTGTTCATCATGCACATAGAATAAATGAAGTTATTTGGTGCATAGCTCATCTCCCTCGACCAATTAATTAC----------TATAATATAATATAATATACCGGATGGGCTTTTTGTGCCCTAGGGAACGGAACGGCTACTTCATGATACGAGAGGGAAGAGACTACACATGGATGATAAGAGATGCCCGACTTAATTGAGCCATTTACATAATATAACTAGTGGTCGCCTTCGAACCGAACTACAAGAGTTTTAAGTATCATAATGGGTCCTTGGTGCATAGTCTCTCTATCTCGTCAGGTTGACAAGGATGATTGATCGACCACGTCTGCGCTTAGATAGCGATGTGTCACTCAATGAATCGATCTATAACATAGAAATCACGTATATATAATCGAGGGGGTTGTGAGGATTTGGGTTCATTCAGGCCCCTAACGACCGCCAGCAAGTGTTTCATGCCGTTACGCACCTTTTTTTTTCATCGAGATTGGGTTGGTGTTCAGTGCCGTGGGTACAAGATCGAAAAGAATGCATTGGAATCGAGCTACTATGGTCAGTGCACTGTGAGATTGGAGATTCCGTAAGTAACTCAGTG----CTTTCTAAGATCTAAGAGGGGCTTTTTGATTTGTTTACTCAACTCGTAAAGGCAAAGAAAAAAGGGATCCGCCTCGAATCAAAACGTTCTTTCTTTTCTTTTTCTACGCTACGAGATTTCTTCTCTTATGAAATTTATAGTTTGATCGGGGGCGGTACACTTAACTTATAACTTATAACTTATAACTTATAACTTATA--------------GGTATAAGAATAAGCTTAGATCTCATTTAGAGTGAAATATAAACGAAATAGAAGAAAATCAAAGAAGATATATCAAGGATTCGTTTTATTCTGAATCTTTCTACTGCCGATGGTCAGAATGTTACACCATACGGTTAGGCGTCCTATCTCGATCAGACACACACCATATTAGGGCGAAATCAACCGAACTTGAAGTCCCATGTTACGTTACGCTACCACCACGAAATAACTACCTCTTTTCTTTTGGAAAGAACAGAACAAAGAGATGAAGACCCCGGCAAAGACCACTTTGAATGAGCAGGTTTCACGCTCAAAAGGATATTTCGTCAATAGATGGGGCAGAAGGAGAAAGAAAGCAAGCATTGGG
>PW17
TTCTCGTGTGTACCAGATTTATTTCACTGAGAGCCCCTCTGTAAAAGAGGAAAACAGCGACTAATTGATACTAAAGTAAAGCTGGACCCGATCGACCGACCCGTAGAATGGATTTTGTTCATCATGCACATAGAATAAATGAAGTTATTTGGTGCATAGCTCATCTCCCTCGACCAATTAATTAC----------TATAATATAATATAATATACCGGATGGGCTTTTTGTGCCCTAGGGAACGGAACGGCTACTTCATGATACGAGAGGGAAGAGACTACACATGGATGATAAGAGATGCCCGACTTAATTGAGCCATTTACATAATATAACTAGTGGTCGCCTTCGAACCGAACTACAAGAGTTTTAAGTATCATAATGGGTCCTTGGTGCATAGTCTCTCTATCTCGTCAGGTTGACAAGGATGATTGATCGACCACGTCTGCGCTTAGATAGCGATGTGTCACTCAATGAATCGATCTATAACATAGAAATCACGTATATATAATCGAGGGGGTTGTGAGGATTTGGGTTCATTCAGGCCCCTAACGACCGCCAGCAAGTGTTTCATGCCGTTACGCACCTTTTTTTTTCATCGAGATTGGGTTGGTGTTCAGTGCCGTGGGTACAAGATCGAAAAGAATGCATTGGAATCGAGCTACTATGGTCAGTGCACTGTGAGATTGGAGATTCCGTAAGTAACTCAGTG----CTTTCTAAGATCTAAGAGGGGCTTTTTGATTTGTTTACTCAACTCGTAAAGGCAAAGAAAAAAGGGATCCGCCTCGAATCAAAACGTTCTTTCTTTTCTTTTTCTACGCTACGAGATTTCTTCTCTTATGAAATTTATAGTTTGATCGGGGGCGGTACACTTAACTTATAACTTATAACTTATAACTTATAACTTATAACTTATA-------GGTATAAGAATAAGCTTAGATCTCATTTAGAGTGAAATATAAACGAAATAGAAGAAAATCAAAGAAGATATATCAAGGATTCGTTTTATTCTGAATCTTTCTACTGCCGATGGTCAGAATGTTACACCATACGGTTAGGCGTCCTATCTCGATCAGACACACACCATATTAGGGCGAAATCAACCGAACTTGAAGTCCCATGTTACGTTACGCTACCACCACGAAATAACTACCTCTTTTCTTTTGGAAAGAACAGAACAAAGAGATGAAGACCCCGGCAAAGACCACTTTGAATGAGCAGGTTTCACGCTCAAAAGGATATTTCGTCAATAGATGGGGCAGAAGGAGAAAGAAAGCAAGCATTGGG
>PW18
TTCTCGTGTGTACCAGATTTATTTCACTGAGAGCCCCTCTGTAAAAGAGGAAAACAGCGACTAATTGATACTAAAGTAAAGCTGGACCCGATCGACCGACCCGTAGAATGGATTTTGTTCATCATGCACATAGAATAAATGAAGTTATTTGGTGCATAGCTCATCTCCCTCGACCAATTAATTAC----------TATAATATAATATAATATACCGGATGGGCTTTTTGTGCCCTAGGGAACGGAACGGCTACTTCATGATACGAGAGGGAAGAGACTACACATGGATGATAAGAGATGCCCGACTTAATTGAGCCATTTACATAATATAACTAGTGGTCGCCTTCGAACCGAACTACAAGAGTTTTAAGTATCATAATGGGTCCTTGGTGCATAGTCTCTCTATCTCGTCAGGTTGACAAGGATGATTGATCGACCACGTCTGCGCTTAGATAGCGATGTGTCACTCAATGAATCGATCTATAACATAGAAATCACGTATATATAATCGAGGGGGTTGTGAGGATTTGGGTTCATTCAGGCCCCTAACGACCGCCAGCAAGTGTTTCATGCCGTTACGCACCTTTTTTTTTCATCGAGATTGGGTTGGTGTTCAGTGCCGTGGGTACAAGATCGAAAAGAATGCATTGGAATCGAGCTACTATGGTCAGTGCACTGTGAGATTGGAGATTCCGTAAGTAACTCAGTG----CTTTCTAAGATCTAAGAGGGGCTTTTTGATTTGTTTACTCAACTCGTAAAGGCAAAGAAAAAAGGGATCCGCCTCGAATCAAAACGTTCTTTCTTTTCTTTTTCTACGCTACGAGATTTCTTCTCTTATGAAATTTATAGTTTGATCGGGGGCGGTACACTTAACTTATAACTTATAACTTATAACTTATAACTTATA--------------GGTATAAGAATAAGCTTAGATCTCATTTAGAGTGAAATATAAACGAAATAGAAGAAAATCAAAGAAGATATATCAAGGATTCGTTTTATTCTGAATCTTTCTACTGCCGATGGTCAGAATGTTACACCATACGGTTAGGCGTCCTATCTCGATCAGACACACACCATATTAGGGCGAAATCAACCGAACTTGAAGTCCCATGTTACGTTACGCTACCACCACGAAATAACTACCTCTTTTCTTTTGGAAAGAACAGAACAAAGAGATGAAGACCCCGGCAAAGACCACTTTGAATGAGCAGGTTTCACGCTCAAAAGGATATTTCGTCAATAGATGGGGCAGAAGGAGAAAGAAAGCAAGCATTGGG
>PW19
TTCTCGTGTGTACCAGATTTATTTCACTGAGAGCCCCTCTGTAAAAGAGGAAAACAGCGACTAATTGATACTAAAGTAAAGCTGGACCCGATCGACCGACCCGTAGAATGGATTTTGTTCATCATGCACATAGAATAAATGAAGTTATTTGGTGCATAGCTCATCTCCCTCGACCAATTAATTAC----------TATAATATAATATAATATACCGGATGGGCTTTTTGTGCCCTAGGGAACGGAACGGCTACTTCATGATACGAGAGGGAAGAGACTACACATGGATGATAAGAGATGCCCGACTTAATTGAGCCATTTACATAATATAACTAGTGGTCGCCTTCGAACCGAACTACAAGAGTTTTAAGTATCATAATGGGTCCTTGGTGCATAGTCTCTCTATCTCGTCAGGTTGACAAGGATGATTGATCGACCACGTCTGCGCTTAGATAGCGATGTGTCACTCAATGAATCGATCTATAACATAGAAATCACGTATATATAATCGAGGGGGTTGTGAGGATTTGGGTTCATTCAGGCCCCTAACGACCGCCAGCAAGTGTTTCATGCCGTTACGCACCTTTTTTTTTCATCGAGATTGGGTTGGTGTTCAGTGCCGTGGGTACAAGATCGAAAAGAATGCATTGGAATCGAGCTACTATGGTCAGTGCACTGTGAGATTGGAGATTCCGTAAGTAACTCAGTG----CTTTCTAAGATCTAAGAGGGGCTTTTTGATTTGTTTACTCAACTCGTAAAGGCAAAGAAAAAAGGGATCCGCCTCGAATCAAAACGTTCTTTCTTTTCTTTTTCTACGCTACGAGATTTCTTCTCTTATGAAATTTATAGTTTGATCGGGGGCGGTACACTTAACTTATAACTTATAACTTATAACTTATAACTTATA--------------GGTATAAGAATAAGCTTAGATCTCATTTAGAGTGAAATATAAACGAAATAGAAGAAAATCAAAGAAGATATATCAAGGATTCGTTTTATTCTGAATCTTTCTACTGCCGATGGTCAGAATGTTACACCATACGGTTAGGCGTCCTATCTCGATCAGACACACACCATATTAGGGCGAAATCAACCGAACTTGAAGTCCCATGTTACGTTACGCTACCACCACGAAATAACTACCTCTTTTCTTTTGGAAAGAACAGAACAAAGAGATGAAGACCCCGGCAAAGACCACTTTGAATGAGCAGGTTTCACGCTCAAAAGGATATTTCGTCAATAGATGGGGCAGAAGGAGAAAGAAAGCAAGCATTGGG
>SC01
TTCTCGTGTGTACCAGATTTATTTCACTGAGAGCCCCTCTGTAAAAGAGGAAAACAGCGACTAATTGATACTAAAGTAAAGCTGGACCCGATCGACCGACCCGTAGAATGGATTTTGTTCATCATGCACATAGAATAAATGAAGTTATTTGGTGCATAGCTCATCTCCCTCGACCAATTAATTAC----------TATAATATAATATAATATACCGGATGGGCTTTTTGTGCCCTAGGGAACGGAACGGCTACTTCATGATACGAGAGGGAAGAGACTACACATGGATGATAAGAGATGCCCGACTTAATTGAGCCATTTACATAATATAACTAGTGGTCGCCTTCGAACCGAACTACAAGAGTTTTAAGTATCATAATGGGTCCTTGGTGCATAGTCTCTCTATCTCGTCAGGTTGACAAGGATGATTGATCGACCACGTCTGCGCTTAGATAGCGATGTGTCACTCAATGAATCGATCTATAACATAGAAATCACGTATATATAATCGAGGGGGTTGTGAGGATTTGGGTTCATTCAGGCCCCTAACGACCGCCAGCAAGTGTTTCATGCCGTTACGCACCTTTTTTTTTCATCGAGATTGGGTTGGTGTTCAGTGCCGTGGGTACAAGATCGAAAAGAATGCATTGGAATCGAGCTACTATGGTCAGTGCACTGTGAGATTGGAGATTCCGTAAGTAACTCAGTGAATGCTTTCTAAGATCTAAGAGGGGCTTTTTGATTTGTTTACTCAACTCGTAAAGGCAAAGAAAAAAGGGATCCGCCTCGAATCAAAACGTTCTTTCTTTTCTTTTTCTACGCTACGAGATTTCTTCTCTTATGAAATTTATAGTTTGATCGGGGGCGGTACACTTAACTTATAACTTATAACTTATA----------------------------GGTATAAGAATAAGCTTAGATCTCATTTAGAGTGAAATATAAACGAAATAGAAGAAAATCAAAGAAGATATATCAAGGATTCGTTTTATTCTGAATCTTTCTACTGCCGATGGTCAGAATGTTACACCATACGGTTAGGCGTCCTATCTCGATCAGACACACACCATATTAGGGCGAAATCAACCGAACTTGAAGTCCCATGTTACGTTACGCTACCGCCACGAAATAACTACCTCTTTTCTTTTGGAAAGAACAGAACAAAGAGATGAAGACCCCGGCAAAGACCACTTTGAATGAGCAGGTTTCACGCTCAAAAGGATATTTCGTCAATAGATGGGGCAGAAGGAGAAAGAAAGCAAGCATTGGG
>SC02
TTCTCGTGTGTACCAGATTTATTTCACTGAGAGCCCCTCTGTAAAAGAGGAAAACAGCGACTAATTGATACTAAAGTAAAGCTGGACCCGATCGACCGACCCGTAGAATGGATTTTGTTCATCATGCACATAGAATAAATGAAGTTATTTGGTGCATAGCTCATCTCCCTCGACCAATTAATTAC----------TATAATATAATATAATATACCGGATGGGCTTTTTGTGCCCTAGGGAACGGAACGGCTACTTCATGATACGAGAGGGAAGAGACTACACATGGATGATAAGAGATGCCCGACTTAATTGAGCCATTTACATAATATAACTAGTGGTCGCCTTCGAACCGAACTACAAGAGTTTTAAGTATCATAATGGGTCCTTGGTGCATAGTCTCTCTATCTCGTCAGGTTGACAAGGATGATTGATCGACCACGTCTGCGCTTAGATAGCGATGTGTCACTCAATGAATCGATCTATAACATAGAAATCACGTATATATAATCGAGGGGGTTGTGAGGATTTGGGTTCATTCAGGCCCCTAACGACCGCCAGCAAGTGTTTCATGCCGTTACGCACCTTTTTTTTTCATCGAGATTGGGTTGGTGTTCAGTGCCGTGGGTACAAGATCGAAAAGAATGCATTGGAATCGAGCTACTATGGTCAGTGCACTGTGAGATTGGAGATTCCGTAAGTAACTCAGTGAATGCTTTCTAAGATCTAAGAGGGGCTTTTTGATTTGTTTACTCAACTCGTAAAGGCAAAGAAAAAAGGGATCCGCCTCGAATCAAAACGTTCTTTCTTTTCTTTTTCTACGCTACGAGATTTCTTCTCTTATGAAATTTATAGTTTGATCGGGGGCGGTACACTTAACTTATAACTTATAACTTATA----------------------------GGTATAAGAATAAGCTTAGATCTCATTTAGAGTGAAATATAAACGAAATAGAAGAAAATCAAAGAAGATATATCAAGGATTCGTTTTATTCTGAATCTTTCTACTGCCGATGGTCAGAATGTTACACCATACGGTTAGGCGTCCTATCTCGATCAGACACACACCATATTAGGGCGAAATCAACCGAACTTGAAGTCCCATGTTACGTTACGCTACCGCCACGAAATAACTACCTCTTTTCTTTTGGAAAGAACAGAACAAAGAGATGAAGACCCCGGCAAAGACCACTTTGAATGAGCAGGTTTCACGCTCAAAAGGATATTTCGTCAATAGATGGGGCAGAAGGAGAAAGAAAGCAAGCATTGGG
>SC03
TTCTCGTGTGTACCAGATTTATTTCACTGAGAGCCCCTCTGTAAAAGAGGAAAACAGCGACTAATTGATACTAAAGTAAAGCTGGACCCGATCGACCGACCCGTAGAATGGATTTTGTTCATCATGCACATAGAATAAATGAAGTTATTTGGTGCATAGCTCATCTCCCTCGACCAATTAATTAC----------TATAATATAATATAATATACCGGATGGGCTTTTTGTGCCCTAGGGAACGGAACGGCTACTTCATGATACGAGAGGGAAGAGACTACACATGGATGATAAGAGATGCCCGACTTAATTGAGCCATTTACATAATATAACTAGTGGTCGCCTTCGAACCGAACTACAAGAGTTTTAAGTATCATAATGGGTCCTTGGTGCATAGTCTCTCTATCTCGTCAGGTTGACAAGGATGATTGATCGACCACGTCTGCGCTTAGATAGCGATGTGTCACTCAATGAATCGATCTATAACATAGAAATCACGTATATATAATCGAGGGGGTTGTGAGGATTTGGGTTCATTCAGGCCCCTAACGACCGCCAGCAAGTGTTTCATGCCGTTACGCACCTTTTTTTTTCATCGAGATTGGGTTGGTGTTCAGTGCCGTGGGTACAAGATCGAAAAGAATGCATTGGAATCGAGCTACTATGGTCAGTGCACTGTGAGATTGGAGATTCCGTAAGTAACTCAGTGAATGCTTTCTAAGATCTAAGAGGGGCTTTTTGATTTGTTTACTCAACTCGTAAAGGCAAAGAAAAAAGGGATCCGCCTCGAATCAAAACGTTCTTTCTTTTCTTTTTCTACGCTACGAGATTTCTTCTCTTATGAAATTTATAGTTTGATCGGGGGCGGTACACTTAACTTATAACTTATAACTTATA----------------------------GGTATAAGAATAAGCTTAGATCTCATTTAGAGTGAAATATAAACGAAATAGAAGAAAATCAAAGAAGATATATCAAGGATTCGTTTTATTCTGAATCTTTCTACTGCCGATGGTCAGAATGTTACACCATACGGTTAGGCGTCCTATCTCGATCAGACACACACCATATTAGGGCGAAATCAACCGAACTTGAAGTCCCATGTTACGTTACGCTACCGCCACGAAATAACTACCTCTTTTCTTTTGGAAAGAACAGAACAAAGAGATGAAGACCCCGGCAAAGACCACTTTGAATGAGCAGGTTTCACGCTCAAAAGGATATTTCGTCAATAGATGGGGCAGAAGGAGAAAGAAAGCAAGCATTGGG
>SC04
TTCTCGTGTGTACCAGATTTATTTCACTGAGAGCCCCTCTGTAAAAGAGGAAAACAGCGACTAATTGATACTAAAGTAAAGCTGGACCCGATCGACCGACCCGTAGAATGGATTTTGTTCATCATGCACATAGAATAAATGAAGTTATTTGGTGCATAGCTCATCTCCCTCGACCAATTAATTAC----------TATAATATAATATAATATACCGGATGGGCTTTTTGTGCCCTAGGGAACGGAACGGCTACTTCATGATACGAGAGGGAAGAGACTACACATGGATGATAAGAGATGCCCGACTTAATTGAGCCATTTACATAATATAACTAGTGGTCGCCTTCGAACCGAACTACAAGAGTTTTAAGTATCATAATGGGTCCTTGGTGCATAGTCTCTCTATCTCGTCAGGTTGACAAGGATGATTGATCGACCACGTCTGCGCTTAGATAGCGATGTGTCACTCAATGAATCGATCTATAACATAGAAATCACGTATATATAATCGAGGGGGTTGTGAGGATTTGGGTTCATTCAGGCCCCTAACGACCGCCAGCAAGTGTTTCATGCCGTTACGCACCTTTTTTTTTCATCGAGATTGGGTTGGTGTTCAGTGCCGTGGGTACAAGATCGAAAAGAATGCATTGGAATCGAGCTACTATGGTCAGTGCACTGTGAGATTGGAGATTCCGTAAGTAACTCAGTGAATGCTTTCTAAGATCTAAGAGGGGCTTTTTGATTTGTTTACTCAACTCGTAAAGGCAAAGAAAAAAGGGATCCGCCTCGAATCAAAACGTTCTTTCTTTTCTTTTTCTACGCTACGAGATTTCTTCTCTTATGAAATTTATAGTTTGATCGGGGGCGGTACACTTAACTTATAACTTATAACTTATA----------------------------GGTATAAGAATAAGCTTAGATCTCATTTAGAGTGAAATATAAACGAAATAGAAGAAAATCAAAGAAGATATATCAAGGATTCGTTTTATTCTGAATCTTTCTACTGCCGATGGTCAGAATGTTACACCATACGGTTAGGCGTCCTATCTCGATCAGACACACACCATATTAGGGCGAAATCAACCGAACTTGAAGTCCCATGTTACGTTACGCTACCGCCACGAAATAACTACCTCTTTTCTTTTGGAAAGAACAGAACAAAGAGATGAAGACCCCGGCAAAGACCACTTTGAATGAGCAGGTTTCACGCTCAAAAGGATATTTCGTCAATAGATGGGGCAGAAGGAGAAAGAAAGCAAGCATTGGG
>SC05
TTCTCGTGTGTACCAGATTTATTTCACTGAGAGCCCCTCTGTAAAAGAGGAAAACAGCGACTAATTGATACTAAAGTAAAGCTGGACCCGATCGACCGACCCGTAGAATGGATTTTGTTCATCATGCACATAGAATAAATGAAGTTATTTGGTGCATAGCTCATCTCCCTCGACCAATTAATTAC----------TATAATATAATATAATATACCGGATGGGCTTTTTGTGCCCTAGGGAACGGAACGGCTACTTCATGATACGAGAGGGAAGAGACTACACATGGATGATAAGAGATGCCCGACTTAATTGAGCCATTTACATAATATAACTAGTGGTCGCCTTCGAACCGAACTACAAGAGTTTTAAGTATCATAATGGGTCCTTGGTGCATAGTCTCTCTATCTCGTCAGGTTGACAAGGATGATTGATCGACCACGTCTGCGCTTAGATAGCGATGTGTCACTCAATGAATCGATCTATAACATAGAAATCACGTATATATAATCGAGGGGGTTGTGAGGATTTGGGTTCATTCAGGCCCCTAACGACCGCCAGCAAGTGTTTCATGCCGTTACGCACCTTTTTTTTTCATCGAGATTGGGTTGGTGTTCAGTGCCGTGGGTACAAGATCGAAAAGAATGCATTGGAATCGAGCTACTATGGTCAGTGCACTGTGAGATTGGAGATTCCGTAAGTAACTCAGTGAATGCTTTCTAAGATCTAAGAGGGGCTTTTTGATTTGTTTACTCAACTCGTAAAGGCAAAGAAAAAAGGGATCCGCCTCGAATCAAAACGTTCTTTCTTTTCTTTTTCTACGCTACGAGATTTCTTCTCTTATGAAATTTATAGTTTGATCGGGGGCGGTACACTTAACTTATAACTTATAACTTATA----------------------------GGTATAAGAATAAGCTTAGATCTCATTTAGAGTGAAATATAAACGAAATAGAAGAAAATCAAAGAAGATATATCAAGGATTCGTTTTATTCTGAATCTTTCTACTGCCGATGGTCAGAATGTTACACCATACGGTTAGGCGTCCTATCTCGATCAGACACACACCATATTAGGGCGAAATCAACCGAACTTGAAGTCCCATGTTACGTTACGCTACCGCCACGAAATAACTACCTCTTTTCTTTTGGAAAGAACAGAACAAAGAGATGAAGACCCCGGCAAAGACCACTTTGAATGAGCAGGTTTCACGCTCAAAAGGATATTTCGTCAATAGATGGGGCAGAAGGAGAAAGAAAGCAAGCATTGGG
>SC06
TTCTCGTGTGTACCAGATTTATTTCACTGAGAGCCCCTCTGTAAAAGAGGAAAACAGCGACTAATTGATACTAAAGTAAAGCTGGACCCGATCGACCGACCCGTAGAATGGATTTTGTTCATCATGCACATAGAATAAATGAAGTTATTTGGTGCATAGCTCATCTCCCTCGACCAATTAATTAC----------TATAATATAATATAATATACCGGATGGGCTTTTTGTGCCCTAGGGAACGGAACGGCTACTTCATGATACGAGAGGGAAGAGACTACACATGGATGATAAGAGATGCCCGACTTAATTGAGCCATTTACATAATATAACTAGTGGTCGCCTTCGAACCGAACTACAAGAGTTTTAAGTATCATAATGGGTCCTTGGTGCATAGTCTCTCTATCTCGTCAGGTTGACAAGGATGATTGATCGACCACGTCTGCGCTTAGATAGCGATGTGTCACTCAATGAATCGATCTATAACATAGAAATCACGTATATATAATCGAGGGGGTTGTGAGGATTTGGGTTCATTCAGGCCCCTAACGACCGCCAGCAAGTGTTTCATGCCGTTACGCACCTTTTTTTTTCATCGAGATTGGGTTGGTGTTCAGTGCCGTGGGTACAAGATCGAAAAGAATGCATTGGAATCGAGCTACTATGGTCAGTGCACTGTGAGATTGGAGATTCCGTAAGTAACTCAGTGAATGCTTTCTAAGATCTAAGAGGGGCTTTTTGATTTGTTTACTCAACTCGTAAAGGCAAAGAAAAAAGGGATCCGCCTCGAATCAAAACGTTCTTTCTTTTCTTTTTCTACGCTACGAGATTTCTTCTCTTATGAAATTTATAGTTTGATCGGGGGCGGTACACTTAACTTATAACTTATAACTTATA----------------------------GGTATAAGAATAAGCTTAGATCTCATTTAGAGTGAAATATAAACGAAATAGAAGAAAATCAAAGAAGATATATCAAGGATTCGTTTTATTCTGAATCTTTCTACTGCCGATGGTCAGAATGTTACACCATACGGTTAGGCGTCCTATCTCGATCAGACACACACCATATTAGGGCGAAATCAACCGAACTTGAAGTCCCATGTTACGTTACGCTACCGCCACGAAATAACTACCTCTTTTCTTTTGGAAAGAACAGAACAAAGAGATGAAGACCCCGGCAAAGACCACTTTGAATGAGCAGGTTTCACGCTCAAAAGGATATTTCGTCAATAGATGGGGCAGAAGGAGAAAGAAAGCAAGCATTGGG
>SC07
TTCTCGTGTGTACCAGATTTATTTCACTGAGAGCCCCTCTGTAAAAGAGGAAAACAGCGACTAATTGATACTAAAGTAAAGCTGGACCCGATCGACCGACCCGTAGAATGGATTTTGTTCATCATGCACATAGAATAAATGAAGTTATTTGGTGCATAGCTCATCTCCCTCGACCAATTAATTAC----------TATAATATAATATAATATACCGGATGGGCTTTTTGTGCCCTAGGGAACGGAACGGCTACTTCATGATACGAGAGGGAAGAGACTACACATGGATGATAAGAGATGCCCGACTTAATTGAGCCATTTACATAATATAACTAGTGGTCGCCTTCGAACCGAACTACAAGAGTTTTAAGTATCATAATGGGTCCTTGGTGCATAGTCTCTCTATCTCGTCAGGTTGACAAGGATGATTGATCGACCACGTCTGCGCTTAGATAGCGATGTGTCACTCAATGAATCGATCTATAACATAGAAATCACGTATATATAATCGAGGGGGTTGTGAGGATTTGGGTTCATTCAGGCCCCTAACGACCGCCAGCAAGTGTTTCATGCCGTTACGCACCTTTTTTTTTCATCGAGATTGGGTTGGTGTTCAGTGCCGTGGGTACAAGATCGAAAAGAATGCATTGGAATCGAGCTACTATGGTCAGTGCACTGTGAGATTGGAGATTCCGTAAGTAACTCAGTGAATGCTTTCTAAGATCTAAGAGGGGCTTTTTGATTTGTTTACTCAACTCGTAAAGGCAAAGAAAAAAGGGATCCGCCTCGAATCAAAACGTTCTTTCTTTTCTTTTTCTACGCTACGAGATTTCTTCTCTTATGAAATTTATAGTTTGATCGGGGGCGGTACACTTAACTTATAACTTATAACTTATA----------------------------GGTATAAGAATAAGCTTAGATCTCATTTAGAGTGAAATATAAACGAAATAGAAGAAAATCAAAGAAGATATATCAAGGATTCGTTTTATTCTGAATCTTTCTACTGCCGATGGTCAGAATGTTACACCATACGGTTAGGCGTCCTATCTCGATCAGACACACACCATATTAGGGCGAAATCAACCGAACTTGAAGTCCCATGTTACGTTACGCTACCGCCACGAAATAACTACCTCTTTTCTTTTGGAAAGAACAGAACAAAGAGATGAAGACCCCGGCAAAGACCACTTTGAATGAGCAGGTTTCACGCTCAAAAGGATATTTCGTCAATAGATGGGGCAGAAGGAGAAAGAAAGCAAGCATTGGG
>SC08
TTCTCGTGTGTACCAGATTTATTTCACTGAGAGCCCCTCTGTAAAAGAGGAAAACAGCGACTAATTGATACTAAAGTAAAGCTGGACCCGATCGACCGACCCGTAGAATGGATTTTGTTCATCATGCACATAGAATAAATGAAGTTATTTGGTGCATAGCTCATCTCCCTCGACCAATTAATTAC----------TATAATATAATATAATATACCGGATGGGCTTTTTGTGCCCTAGGGAACGGAACGGCTACTTCATGATACGAGAGGGAAGAGACTACACATGGATGATAAGAGATGCCCGACTTAATTGAGCCATTTACATAATATAACTAGTGGTCGCCTTCGAACCGAACTACAAGAGTTTTAAGTATCATAATGGGTCCTTGGTGCATAGTCTCTCTATCTCGTCAGGTTGACAAGGATGATTGATCGACCACGTCTGCGCTTAGATAGCGATGTGTCACTCAATGAATCGATCTATAACATAGAAATCACGTATATATAATCGAGGGGGTTGTGAGGATTTGGGTTCATTCAGGCCCCTAACGACCGCCAGCAAGTGTTTCATGCCGTTACGCACCTTTTTTTTTCATCGAGATTGGGTTGGTGTTCAGTGCCGTGGGTACAAGATCGAAAAGAATGCATTGGAATCGAGCTACTATGGTCAGTGCACTGTGAGATTGGAGATTCCGTAAGTAACTCAGTGAATGCTTTCTAAGATCTAAGAGGGGCTTTTTGATTTGTTTACTCAACTCGTAAAGGCAAAGAAAAAAGGGATCCGCCTCGAATCAAAACGTTCTTTCTTTTCTTTTTCTACGCTACGAGATTTCTTCTCTTATGAAATTTATAGTTTGATCGGGGGCGGTACACTTAACTTATAACTTATAACTTATA----------------------------GGTATAAGAATAAGCTTAGATCTCATTTAGAGTGAAATATAAACGAAATAGAAGAAAATCAAAGAAGATATATCAAGGATTCGTTTTATTCTGAATCTTTCTACTGCCGATGGTCAGAATGTTACACCATACGGTTAGGCGTCCTATCTCGATCAGACACACACCATATTAGGGCGAAATCAACCGAACTTGAAGTCCCATGTTACGTTACGCTACCGCCACGAAATAACTACCTCTTTTCTTTTGGAAAGAACAGAACAAAGAGATGAAGACCCCGGCAAAGACCACTTTGAATGAGCAGGTTTCACGCTCAAAAGGATATTTCGTCAATAGATGGGGCAGAAGGAGAAAGAAAGCAAGCATTGGG
>SC09
TTCTCGTGTGTACCAGATTTATTTCACTGAGAGCCCCTCTGTAAAAGAGGAAAACAGCGACTAATTGATACTAAAGTAAAGCTGGACCCGATCGACCGACCCGTAGAATGGATTTTGTTCATCATGCACATAGAATAAATGAAGTTATTTGGTGCATAGCTCATCTCCCTCGACCAATTAATTAC----------TATAATATAATATAATATACCGGATGGGCTTTTTGTGCCCTAGGGAACGGAACGGCTACTTCATGATACGAGAGGGAAGAGACTACACATGGATGATAAGAGATGCCCGACTTAATTGAGCCATTTACATAATATAACTAGTGGTCGCCTTCGAACCGAACTACAAGAGTTTTAAGTATCATAATGGGTCCTTGGTGCATAGTCTCTCTATCTCGTCAGGTTGACAAGGATGATTGATCGACCACGTCTGCGCTTAGATAGCGATGTGTCACTCAATGAATCGATCTATAACATAGAAATCACGTATATATAATCGAGGGGGTTGTGAGGATTTGGGTTCATTCAGGCCCCTAACGACCGCCAGCAAGTGTTTCATGCCGTTACGCACCTTTTTTTTTCATCGAGATTGGGTTGGTGTTCAGTGCCGTGGGTACAAGATCGAAAAGAATGCATTGGAATCGAGCTACTATGGTCAGTGCACTGTGAGATTGGAGATTCCGTAAGTAACTCAGTGAATGCTTTCTAAGATCTAAGAGGGGCTTTTTGATTTGTTTACTCAACTCGTAAAGGCAAAGAAAAAAGGGATCCGCCTCGAATCAAAACGTTCTTTCTTTTCTTTTTCTACGCTACGAGATTTCTTCTCTTATGAAATTTATAGTTTGATCGGGGGCGGTACACTTAACTTATAACTTATAACTTATA----------------------------GGTATAAGAATAAGCTTAGATCTCATTTAGAGTGAAATATAAACGAAATAGAAGAAAATCAAAGAAGATATATCAAGGATTCGTTTTATTCTGAATCTTTCTACTGCCGATGGTCAGAATGTTACACCATACGGTTAGGCGTCCTATCTCGATCAGACACACACCATATTAGGGCGAAATCAACCGAACTTGAAGTCCCATGTTACGTTACGCTACCGCCACGAAATAACTACCTCTTTTCTTTTGGAAAGAACAGAACAAAGAGATGAAGACCCCGGCAAAGACCACTTTGAATGAGCAGGTTTCACGCTCAAAAGGATATTTCGTCAATAGATGGGGCAGAAGGAGAAAGAAAGCAAGCATTGGG
>SC10
TTCTCGTGTGTACCAGATTTATTTCACTGAGAGCCCCTCTGTAAAAGAGGAAAACAGCGACTAATTGATACTAAAGTAAAGCTGGACCCGATCGACCGACCCGTAGAATGGATTTTGTTCATCATGCACATAGAATAAATGAAGTTATTTGGTGCATAGCTCATCTCCCTCGACCAATTAATTAC----------TATAATATAATATAATATACCGGATGGGCTTTTTGTGCCCTAGGGAACGGAACGGCTACTTCATGATACGAGAGGGAAGAGACTACACATGGATGATAAGAGATGCCCGACTTAATTGAGCCATTTACATAATATAACTAGTGGTCGCCTTCGAACCGAACTACAAGAGTTTTAAGTATCATAATGGGTCCTTGGTGCATAGTCTCTCTATCTCGTCAGGTTGACAAGGATGATTGATCGACCACGTCTGCGCTTAGATAGCGATGTGTCACTCAATGAATCGATCTATAACATAGAAATCACGTATATATAATCGAGGGGGTTGTGAGGATTTGGGTTCATTCAGGCCCCTAACGACCGCCAGCAAGTGTTTCATGCCGTTACGCACCTTTTTTTTTCATCGAGATTGGGTTGGTGTTCAGTGCCGTGGGTACAAGATCGAAAAGAATGCATTGGAATCGAGCTACTATGGTCAGTGCACTGTGAGATTGGAGATTCCGTAAGTAACTCAGTGAATGCTTTCTAAGATCTAAGAGGGGCTTTTTGATTTGTTTACTCAACTCGTAAAGGCAAAGAAAAAAGGGATCCGCCTCGAATCAAAACGTTCTTTCTTTTCTTTTTCTACGCTACGAGATTTCTTCTCTTATGAAATTTATAGTTTGATCGGGGGCGGTACACTTAACTTATAACTTATAACTTATA----------------------------GGTATAAGAATAAGCTTAGATCTCATTTAGAGTGAAATATAAACGAAATAGAAGAAAATCAAAGAAGATATATCAAGGATTCGTTTTATTCTGAATCTTTCTACTGCCGATGGTCAGAATGTTACACCATACGGTTAGGCGTCCTATCTCGATCAGACACACACCATATTAGGGCGAAATCAACCGAACTTGAAGTCCCATGTTACGTTACGCTACCGCCACGAAATAACTACCTCTTTTCTTTTGGAAAGAACAGAACAAAGAGATGAAGACCCCGGCAAAGACCACTTTGAATGAGCAGGTTTCACGCTCAAAAGGATATTTCGTCAATAGATGGGGCAGAAGGAGAAAGAAAGCAAGCATTGGG
>SC11
TTCTCGTGTGTACCAGATTTATTTCACTGAGAGCCCCTCTGTAAAAGAGGAAAACAGCGACTAATTGATACTAAAGTAAAGCTGGACCCGATCGACCGACCCGTAGAATGGATTTTGTTCATCATGCACATAGAATAAATGAAGTTATTTGGTGCATAGCTCATCTCCCTCGACCAATTAATTAC----------TATAATATAATATAATATACCGGATGGGCTTTTTGTGCCCTAGGGAACGGAACGGCTACTTCATGATACGAGAGGGAAGAGACTACACATGGATGATAAGAGATGCCCGACTTAATTGAGCCATTTACATAATATAACTAGTGGTCGCCTTCGAACCGAACTACAAGAGTTTTAAGTATCATAATGGGTCCTTGGTGCATAGTCTCTCTATCTCGTCAGGTTGACAAGGATGATTGATCGACCACGTCTGCGCTTAGATAGCGATGTGTCACTCAATGAATCGATCTATAACATAGAAATCACGTATATATAATCGAGGGGGTTGTGAGGATTTGGGTTCATTCAGGCCCCTAACGACCGCCAGCAAGTGTTTCATGCCGTTACGCACCTTTTTTTTTCATCGAGATTGGGTTGGTGTTCAGTGCCGTGGGTACAAGATCGAAAAGAATGCATTGGAATCGAGCTACTATGGTCAGTGCACTGTGAGATTGGAGATTCCGTAAGTAACTCAGTGAATGCTTTCTAAGATCTAAGAGGGGCTTTTTGATTTGTTTACTCAACTCGTAAAGGCAAAGAAAAAAGGGATCCGCCTCGAATCAAAACGTTCTTTCTTTTCTTTTTCTACGCTACGAGATTTCTTCTCTTATGAAATTTATAGTTTGATCGGGGGCGGTACACTTAACTTATAACTTATAACTTATA----------------------------GGTATAAGAATAAGCTTAGATCTCATTTAGAGTGAAATATAAACGAAATAGAAGAAAATCAAAGAAGATATATCAAGGATTCGTTTTATTCTGAATCTTTCTACTGCCGATGGTCAGAATGTTACACCATACGGTTAGGCGTCCTATCTCGATCAGACACACACCATATTAGGGCGAAATCAACCGAACTTGAAGTCCCATGTTACGTTACGCTACCGCCACGAAATAACTACCTCTTTTCTTTTGGAAAGAACAGAACAAAGAGATGAAGACCCCGGCAAAGACCACTTTGAATGAGCAGGTTTCACGCTCAAAAGGATATTTCGTCAATAGATGGGGCAGAAGGAGAAAGAAAGCAAGCATTGGG
>SC12
TTCTCGTGTGTACCAGATTTATTTCACTGAGAGCCCCTCTGTAAAAGAGGAAAACAGCGACTAATTGATACTAAAGTAAAGCTGGACCCGATCGACCGACCCGTAGAATGGATTTTGTTCATCATGCACATAGAATAAATGAAGTTATTTGGTGCATAGCTCATCTCCCTCGACCAATTAATTAC----------TATAATATAATATAATATACCGGATGGGCTTTTTGTGCCCTAGGGAACGGAACGGCTACTTCATGATACGAGAGGGAAGAGACTACACATGGATGATAAGAGATGCCCGACTTAATTGAGCCATTTACATAATATAACTAGTGGTCGCCTTCGAACCGAACTACAAGAGTTTTAAGTATCATAATGGGTCCTTGGTGCATAGTCTCTCTATCTCGTCAGGTTGACAAGGATGATTGATCGACCACGTCTGCGCTTAGATAGCGATGTGTCACTCAATGAATCGATCTATAACATAGAAATCACGTATATATAATCGAGGGGGTTGTGAGGATTTGGGTTCATTCAGGCCCCTAACGACCGCCAGCAAGTGTTTCATGCCGTTACGCACCTTTTTTTTTCATCGAGATTGGGTTGGTGTTCAGTGCCGTGGGTACAAGATCGAAAAGAATGCATTGGAATCGAGCTACTATGGTCAGTGCACTGTGAGATTGGAGATTCCGTAAGTAACTCAGTGAATGCTTTCTAAGATCTAAGAGGGGCTTTTTGATTTGTTTACTCAACTCGTAAAGGCAAAGAAAAAAGGGATCCGCCTCGAATCAAAACGTTCTTTCTTTTCTTTTTCTACGCTACGAGATTTCTTCTCTTATGAAATTTATAGTTTGATCGGGGGCGGTACACTTAACTTATAACTTATAACTTATA----------------------------GGTATAAGAATAAGCTTAGATCTCATTTAGAGTGAAATATAAACGAAATAGAAGAAAATCAAAGAAGATATATCAAGGATTCGTTTTATTCTGAATCTTTCTACTGCCGATGGTCAGAATGTTACACCATACGGTTAGGCGTCCTATCTCGATCAGACACACACCATATTAGGGCGAAATCAACCGAACTTGAAGTCCCATGTTACGTTACGCTACCGCCACGAAATAACTACCTCTTTTCTTTTGGAAAGAACAGAACAAAGAGATGAAGACCCCGGCAAAGACCACTTTGAATGAGCAGGTTTCACGCTCAAAAGGATATTTCGTCAATAGATGGGGCAGAAGGAGAAAGAAAGCAAGCATTGGG
>TL01
TTCTCGTGTGTACCAGATTTATTTCACTGAGAGCCCCTCTGTAAAAGAGGAAAACAGCGACTAATTGATACTAAAGTAAAGCTGGACCCGATCGACCGACCCGTAGAATGGATTTTGTTCATCATGCACATAGAATAAATGAAGTTATTTGGTGCATAGCTCATCTCCCTCGACCAATTAATTACTATAATATAATATAATATAATATAATATACCGGATGGGCTTTTTGTGCCCTAGGGAACGGAACGGCTACTTCATGATACGAGAGGGAAGAGACTACACATGGATGATAAGAGATGCCCGACTTAATTGAGCCATTTACATAATATAACTAGTGGTCGCCTTCGAACCGAACTACAAGAGTTTTAAGTATCATAATGGGTCCTTGGTGCATAGTCTCTCTATCTCGTCAGGTTGACAAGGATGATTGATCGACCACGTCTGCGCTTAGATAGCGATGTGTCACTCAATGAATCGATCTATAACATAGAAATCACGTATATATAATCGAGGGGGTTGTGAGGATTTGGGTTCATTCAGGCCCCTAACGACCGCCAGCAAGTGTTTCATGCCGTTACGCACCTTTTTTTTTCATCGAGATTGGGTTGGTGTTCAGTGCCGTGGGTACAAGATCGAAAAGAATGCATTGGAATCGAGCTACTATGGTCAGTGCACTGTGAGATTGGAGATTCCGTAAGTAACTCAGTG----CTTTCTAAGATCTAAGAGGGGCTTTTTGATTTGTTTACTCAACTCGTAAAGGCAAAGAAAAAAGGGATCCGCCTCGAATCAAAACGTTCTTTCTTTTCTTTTTCTACGCTACGAGATTTCTTCTCTTATGAAATTTATAGTTTGATCGGGGGCGGTACACTTAACTTATAACTTATAACTTATAACTTATAACTTATA--------------GGTATAAGAATAAGCTTAGATCTCATTTAGAGTGAAATATAAACGAAATAGAAGAAAATCAAAGAAGATATATCAAGGATTCGTTTTATTCTGAATCTTTCTACTGCCGATGGTCAGAATGTTACACCATACGGTTAGGCGTCCTATCTCGATCAGACACACACCATATTAGGGCGAAATCAACCGAACTTGAAGTCCCATGTTACGTTACGCTACCACCACGAAATAACTACCTCTTTTCTTTTGGAAAGAACAGAACAAAGAGATGAAGACCCCGGCAAAGACCACTTTGAATGAGCAGGTTTCACGCTCAAAAGGATATTTCGTCAATAGATGGGGCAGAAGGAGAAAGAAAGCAAGCATTGGG
>TL02
TTCTCGTGTGTACCAGATTTATTTCACTGAGAGCCCCTCTGTAAAAGAGGAAAACAGCGACTAATTGATACTAAAGTAAAGCTGGACCCGATCGACCGACCCGTAGAATGGATTTTGTTCATCATGCACATAGAATAAATGAAGTTATTTGGTGCATAGCTCATCTCCCTCGACCAATTAATTACTATAATATAATATAATATAATATAATATACCGGATGGGCTTTTTGTGCCCTAGGGAACGGAACGGCTACTTCATGATACGAGAGGGAAGAGACTACACATGGATGATAAGAGATGCCCGACTTAATTGAGCCATTTACATAATATAACTAGTGGTCGCCTTCGAACCGAACTACAAGAGTTTTAAGTATCATAATGGGTCCTTGGTGCATAGTCTCTCTATCTCGTCAGGTTGACAAGGATGATTGATCGACCACGTCTGCGCTTAGATAGCGATGTGTCACTCAATGAATCGATCTATAACATAGAAATCACGTATATATAATCGAGGGGGTTGTGAGGATTTGGGTTCATTCAGGCCCCTAACGACCGCCAGCAAGTGTTTCATGCCGTTACGCACCTTTTTTTTTCATCGAGATTGGGTTGGTGTTCAGTGCCGTGGGTACAAGATCGAAAAGAATGCATTGGAATCGAGCTACTATGGTCAGTGCACTGTGAGATTGGAGATTCCGTAAGTAACTCAGTG----CTTTCTAAGATCTAAGAGGGGCTTTTTGATTTGTTTACTCAACTCGTAAAGGCAAAGAAAAAAGGGATCCGCCTCGAATCAAAACGTTCTTTCTTTTCTTTTTCTACGCTACGAGATTTCTTCTCTTATGAAATTTATAGTTTGATCGGGGGCGGTACACTTAACTTATAACTTATAACTTATAACTTATAACTTATA--------------GGTATAAGAATAAGCTTAGATCTCATTTAGAGTGAAATATAAACGAAATAGAAGAAAATCAAAGAAGATATATCAAGGATTCGTTTTATTCTGAATCTTTCTACTGCCGATGGTCAGAATGTTACACCATACGGTTAGGCGTCCTATCTCGATCAGACACACACCATATTAGGGCGAAATCAACCGAACTTGAAGTCCCATGTTACGTTACGCTACCACCACGAAATAACTACCTCTTTTCTTTTGGAAAGAACAGAACAAAGAGATGAAGACCCCGGCAAAGACCACTTTGAATGAGCAGGTTTCACGCTCAAAAGGATATTTCGTCAATAGATGGGGCAGAAGGAGAAAGAAAGCAAGCATTGGG
>TL03
TTCTCGTGTGTACCAGATTTATTTCACTGAGAGCCCCTCTGTAAAAGAGGAAAACAGCGACTAATTGATACTAAAGTAAAGCTGGACCCGATCGACCGACCCGTAGAATGGATTTTGTTCATCATGCACATAGAATAAATGAAGTTATTTGGTGCATAGCTCATCTCCCTCGACCAATTAATTACTATAATATAATATAATATAATATAATATACCGGATGGGCTTTTTGTGCCCTAGGGAACGGAACGGCTACTTCATGATACGAGAGGGAAGAGACTACACATGGATGATAAGAGATGCCCGACTTAATTGAGCCATTTACATAATATAACTAGTGGTCGCCTTCGAACCGAACTACAAGAGTTTTAAGTATCATAATGGGTCCTTGGTGCATAGTCTCTCTATCTCGTCAGGTTGACAAGGATGATTGATCGACCACGTCTGCGCTTAGATAGCGATGTGTCACTCAATGAATCGATCTATAACATAGAAATCACGTATATATAATCGAGGGGGTTGTGAGGATTTGGGTTCATTCAGGCCCCTAACGACCGCCAGCAAGTGTTTCATGCCGTTACGCACCTTTTTTTTTCATCGAGATTGGGTTGGTGTTCAGTGCCGTGGGTACAAGATCGAAAAGAATGCATTGGAATCGAGCTACTATGGTCAGTGCACTGTGAGATTGGAGATTCCGTAAGTAACTCAGTG----CTTTCTAAGATCTAAGAGGGGCTTTTTGATTTGTTTACTCAACTCGTAAAGGCAAAGAAAAAAGGGATCCGCCTCGAATCAAAACGTTCTTTCTTTTCTTTTTCTACGCTACGAGATTTCTTCTCTTATGAAATTTATAGTTTGATCGGGGGCGGTACACTTAACTTATAACTTATAACTTATAACTTATAACTTATA--------------GGTATAAGAATAAGCTTAGATCTCATTTAGAGTGAAATATAAACGAAATAGAAGAAAATCAAAGAAGATATATCAAGGATTCGTTTTATTCTGAATCTTTCTACTGCCGATGGTCAGAATGTTACACCATACGGTTAGGCGTCCTATCTCGATCAGACACACACCATATTAGGGCGAAATCAACCGAACTTGAAGTCCCATGTTACGTTACGCTACCACCACGAAATAACTACCTCTTTTCTTTTGGAAAGAACAGAACAAAGAGATGAAGACCCCGGCAAAGACCACTTTGAATGAGCAGGTTTCACGCTCAAAAGGATATTTCGTCAATAGATGGGGCAGAAGGAGAAAGAAAGCAAGCATTGGG
>TL04
TTCTCGTGTGTACCAGATTTATTTCACTGAGAGCCCCTCTGTAAAAGAGGAAAACAGCGACTAATTGATACTAAAGTAAAGCTGGACCCGATCGACCGACCCGTAGAATGGATTTTGTTCATCATGCACATAGAATAAATGAAGTTATTTGGTGCATAGCTCATCTCCCTCGACCAATTAATTACTATAATATAATATAATATAATATAATATACCGGATGGGCTTTTTGTGCCCTAGGGAACGGAACGGCTACTTCATGATACGAGAGGGAAGAGACTACACATGGATGATAAGAGATGCCCGACTTAATTGAGCCATTTACATAATATAACTAGTGGTCGCCTTCGAACCGAACTACAAGAGTTTTAAGTATCATAATGGGTCCTTGGTGCATAGTCTCTCTATCTCGTCAGGTTGACAAGGATGATTGATCGACCACGTCTGCGCTTAGATAGCGATGTGTCACTCAATGAATCGATCTATAACATAGAAATCACGTATATATAATCGAGGGGGTTGTGAGGATTTGGGTTCATTCAGGCCCCTAACGACCGCCAGCAAGTGTTTCATGCCGTTACGCACCTTTTTTTTTCATCGAGATTGGGTTGGTGTTCAGTGCCGTGGGTACAAGATCGAAAAGAATGCATTGGAATCGAGCTACTATGGTCAGTGCACTGTGAGATTGGAGATTCCGTAAGTAACTCAGTG----CTTTCTAAGATCTAAGAGGGGCTTTTTGATTTGTTTACTCAACTCGTAAAGGCAAAGAAAAAAGGGATCCGCCTCGAATCAAAACGTTCTTTCTTTTCTTTTTCTACGCTACGAGATTTCTTCTCTTATGAAATTTATAGTTTGATCGGGGGCGGTACACTTAACTTATAACTTATAACTTATAACTTATAACTTATA--------------GGTATAAGAATAAGCTTAGATCTCATTTAGAGTGAAATATAAACGAAATAGAAGAAAATCAAAGAAGATATATCAAGGATTCGTTTTATTCTGAATCTTTCTACTGCCGATGGTCAGAATGTTACACCATACGGTTAGGCGTCCTATCTCGATCAGACACACACCATATTAGGGCGAAATCAACCGAACTTGAAGTCCCATGTTACGTTACGCTACCACCACGAAATAACTACCTCTTTTCTTTTGGAAAGAACAGAACAAAGAGATGAAGACCCCGGCAAAGACCACTTTGAATGAGCAGGTTTCACGCTCAAAAGGATATTTCGTCAATAGATGGGGCAGAAGGAGAAAGAAAGCAAGCATTGGG
>TL05
TTCTCGTGTGTACCAGATTTATTTCACTGAGAGCCCCTCTGTAAAAGAGGAAAACAGCGACTAATTGATACTAAAGTAAAGCTGGACCCGATCGACCGACCCGTAGAATGGATTTTGTTCATCATGCACATAGAATAAATGAAGTTATTTGGTGCATAGCTCATCTCCCTCGACCAATTAATTACTATAATATAATATAATATAATATAATATACCGGATGGGCTTTTTGTGCCCTAGGGAACGGAACGGCTACTTCATGATACGAGAGGGAAGAGACTACACATGGATGATAAGAGATGCCCGACTTAATTGAGCCATTTACATAATATAACTAGTGGTCGCCTTCGAACCGAACTACAAGAGTTTTAAGTATCATAATGGGTCCTTGGTGCATAGTCTCTCTATCTCGTCAGGTTGACAAGGATGATTGATCGACCACGTCTGCGCTTAGATAGCGATGTGTCACTCAATGAATCGATCTATAACATAGAAATCACGTATATATAATCGAGGGGGTTGTGAGGATTTGGGTTCATTCAGGCCCCTAACGACCGCCAGCAAGTGTTTCATGCCGTTACGCACCTTTTTTTTTCATCGAGATTGGGTTGGTGTTCAGTGCCGTGGGTACAAGATCGAAAAGAATGCATTGGAATCGAGCTACTATGGTCAGTGCACTGTGAGATTGGAGATTCCGTAAGTAACTCAGTG----CTTTCTAAGATCTAAGAGGGGCTTTTTGATTTGTTTACTCAACTCGTAAAGGCAAAGAAAAAAGGGATCCGCCTCGAATCAAAACGTTCTTTCTTTTCTTTTTCTACGCTACGAGATTTCTTCTCTTATGAAATTTATAGTTTGATCGGGGGCGGTACACTTAACTTATAACTTATAACTTATAACTTATAACTTATA--------------GGTATAAGAATAAGCTTAGATCTCATTTAGAGTGAAATATAAACGAAATAGAAGAAAATCAAAGAAGATATATCAAGGATTCGTTTTATTCTGAATCTTTCTACTGCCGATGGTCAGAATGTTACACCATACGGTTAGGCGTCCTATCTCGATCAGACACACACCATATTAGGGCGAAATCAACCGAACTTGAAGTCCCATGTTACGTTACGCTACCACCACGAAATAACTACCTCTTTTCTTTTGGAAAGAACAGAACAAAGAGATGAAGACCCCGGCAAAGACCACTTTGAATGAGCAGGTTTCACGCTCAAAAGGATATTTCGTCAATAGATGGGGCAGAAGGAGAAAGAAAGCAAGCATTGGG
>TL06
TTCTCGTGTGTACCAGATTTATTTCACTGAGAGCCCCTCTGTAAAAGAGGAAAACAGCGACTAATTGATACTAAAGTAAAGCTGGACCCGATCGACCGACCCGTAGAATGGATTTTGTTCATCATGCACATAGAATAAATGAAGTTATTTGGTGCATAGCTCATCTCCCTCGACCAATTAATTACTATAATATAATATAATATAATATAATATACCGGATGGGCTTTTTGTGCCCTAGGGAACGGAACGGCTACTTCATGATACGAGAGGGAAGAGACTACACATGGATGATAAGAGATGCCCGACTTAATTGAGCCATTTACATAATATAACTAGTGGTCGCCTTCGAACCGAACTACAAGAGTTTTAAGTATCATAATGGGTCCTTGGTGCATAGTCTCTCTATCTCGTCAGGTTGACAAGGATGATTGATCGACCACGTCTGCGCTTAGATAGCGATGTGTCACTCAATGAATCGATCTATAACATAGAAATCACGTATATATAATCGAGGGGGTTGTGAGGATTTGGGTTCATTCAGGCCCCTAACGACCGCCAGCAAGTGTTTCATGCCGTTACGCACCTTTTTTTTTCATCGAGATTGGGTTGGTGTTCAGTGCCGTGGGTACAAGATCGAAAAGAATGCATTGGAATCGAGCTACTATGGTCAGTGCACTGTGAGATTGGAGATTCCGTAAGTAACTCAGTG----CTTTCTAAGATCTAAGAGGGGCTTTTTGATTTGTTTACTCAACTCGTAAAGGCAAAGAAAAAAGGGATCCGCCTCGAATCAAAACGTTCTTTCTTTTCTTTTTCTACGCTACGAGATTTCTTCTCTTATGAAATTTATAGTTTGATCGGGGGCGGTACACTTAACTTATAACTTATAACTTATA----------------------------GGTATAAGAATAAGCTTAGATCTCATTTAGAGTGAAATATAAACGAAATAGAAGAAAATCAAAGAAGATATATCAAGGATTCGTTTTATTCTGAATCTTTCTACTGCCGATGGTCAGAATGTTACACCATACGGTTAGGCGTCCTATCTCGATCAGACACACACCATATTAGGGCGAAATCAACCGAACTTGAAGTCCCATGTTACGTTACGCTACCGCCACGAAATAACTACCTCTTTTCTTTTGGAAAGAACAGAACAAAGAGATGAAGACCCCGGCAAAGACCACTTTGAATGAGCAGGTTTCACGCTCAAAAGGATATTTCGTCAATAGATGGGGCAGAAGGAGAAAGAAAGCAAGCATTGGG
>TL07
TTCTCGTGTGTACCAGATTTATTTCACTGAGAGCCCCTCTGTAAAAGAGGAAAACAGCGACTAATTGATACTAAAGTAAAGCTGGACCCGATCGACCGACCCGTAGAATGGATTTTGTTCATCATGCACATAGAATAAATGAAGTTATTTGGTGCATAGCTCATCTCCCTCGACCAATTAATTACTATAATATAATATAATATAATATAATATACCGGATGGGCTTTTTGTGCCCTAGGGAACGGAACGGCTACTTCATGATACGAGAGGGAAGAGACTACACATGGATGATAAGAGATGCCCGACTTAATTGAGCCATTTACATAATATAACTAGTGGTCGCCTTCGAACCGAACTACAAGAGTTTTAAGTATCATAATGGGTCCTTGGTGCATAGTCTCTCTATCTCGTCAGGTTGACAAGGATGATTGATCGACCACGTCTGCGCTTAGATAGCGATGTGTCACTCAATGAATCGATCTATAACATAGAAATCACGTATATATAATCGAGGGGGTTGTGAGGATTTGGGTTCATTCAGGCCCCTAACGACCGCCAGCAAGTGTTTCATGCCGTTACGCACCTTTTTTTTTCATCGAGATTGGGTTGGTGTTCAGTGCCGTGGGTACAAGATCGAAAAGAATGCATTGGAATCGAGCTACTATGGTCAGTGCACTGTGAGATTGGAGATTCCGTAAGTAACTCAGTG----CTTTCTAAGATCTAAGAGGGGCTTTTTGATTTGTTTACTCAACTCGTAAAGGCAAAGAAAAAAGGGATCCGCCTCGAATCAAAACGTTCTTTCTTTTCTTTTTCTACGCTACGAGATTTCTTCTCTTATGAAATTTATAGTTTGATCGGGGGCGGTACACTTAACTTATAACTTATAACTTATAACTTATAACTTATA--------------GGTATAAGAATAAGCTTAGATCTCATTTAGAGTGAAATATAAACGAAATAGAAGAAAATCAAAGAAGATATATCAAGGATTCGTTTTATTCTGAATCTTTCTACTGCCGATGGTCAGAATGTTACACCATACGGTTAGGCGTCCTATCTCGATCAGACACACACCATATTAGGGCGAAATCAACCGAACTTGAAGTCCCATGTTACGTTACGCTACCACCACGAAATAACTACCTCTTTTCTTTTGGAAAGAACAGAACAAAGAGATGAAGACCCCGGCAAAGACCACTTTGAATGAGCAGGTTTCACGCTCAAAAGGATATTTCGTCAATAGATGGGGCAGAAGGAGAAAGAAAGCAAGCATTGGG
>TL08
[truncated: 250,702 more chars]
