# Supplementary material for: Phylogeography of Toona ciliata (Meliaceae) Complex in China Inferred from Cytonuclear Markers
Source: Genes (Basel). 2022 Dec 31;14(1):116. doi: 10.3390/genes14010116 (PMC9858616; doi:10.3390/genes14010116)
Supplement: Supplementary file 1 [file genes-14-00116-s001.zip › Table S3..txt]

>BS01
GCGTAAAGGGTCCTTGAGCCGCGAACACGGAGGCGCGAGCGCGCGACGAGAGCTCGAGAGTTTTTTTTCTCGCCACCGATCGTCGCGGCGCGGCCGCCGAAGACTCGAATTTGGGCCAACCGCGAGCGGGGAGCGCGCGGGAGGCCAGTCTCCACCCGCCCGACAGCGCCCCGCGAGGGGAGCTGGGGGAAGGGCAGCGATGCGTGACACCCAGGCAGACGTGCCCTCGGCCTGACGGCTTGGGGCGCAACTTGCGTTCAAAGACTCGATGGTTCACGGGATTCTGCAATTCACACCAAGTATCGCATTTCGCTACGTTCTTCATCGATGCGAGAGCCGAGATATCCGTTGCCGAGAGTCGTTTTGGATTTTTGTTGAAAGAAGACGACGCATCCCGCACGCGCGCCGTGTCCGGGGCGGCGGGAGCGCGCTCCCTCGTTTGATTTTCCTTGGCGCAGCTCGCGCCGGGGTTCGTTGTTTTGCCGCGGCGGGCGAGACGGTGCTCGCCCCCCGCGGCGAGCGGGGGCTGGCGCCAGGCACTCGCGCG--CCGGACGCCTCTCCCCCGCGTGTGCATTCACTAGTTCGCGGGTCGTTCTGCTGGGCAGGTTTCGACAATGATC
>BS02
GCGTAAAGGGTCCTTGAGCCGCGAACACGGAGGCGCGAGCGCGCGACGAGAGCTCGAGAGTTTTTTTTCTCGCCACCGATCGTCGCGGCGCGGCCGCCGAAGACTCGAATTTGGGCCAACCGCGAGCGGGGAGCGCGCGGGAGGCCAGTCTCCACCCGCCCGACAGCGCCCCGCGAGGGGAGCTGGGGGAAGGGCAGCGATGCGTGACACCCAGGCAGACGTGCCCTCGGCCTGACGGCTTGGGGCGCAACTTGCGTTCAAAGACTCGATGGTTCACGGGATTCTGCAATTCACACCAAGTATCGCATTTCGCTACGTTCTTCATCGATGCGAGAGCCGAGATATCCGTTGCCGAGAGTCGTTTTGGATTTTTGTTGAAAGAAGACGACGCATCCCGCACGCGCGCCGTGTCCGGGGCGGCGGGAGCGCGCTCCCTCGTTTGATTTTCCTTGGCGCAGCTCGCGCCGGGGTTCGTTGTTTTGCCGCGGCGGGCGAGACGGTGCTCGCCCCCCGCGGCGAGCGGGGGCTGGCGCCAGGCACTCGCGCG--CCGGACGCCTCTCCCCCGCGTGTGCATTCACTAGTTCGCGGGTCGTTCTGCTGGGCAGGTTTCGACAATGATC
>BS03
GCGTAAAGGGTCCTTGAGCCGCGAACACGGAGGCGCGAGCGCGCGACGAGAGCTCGAGAGTTTTTTTTCTCGCCACCGATCGTCGCGGCGCGGCCGCTGAAGACTGGAATTTGGGCCAACCGCGAGCGGGGAGCGCGCGGGAGGCCAGTCTCCACCCGCCCGACAGCGCCCCTCGAGGGGAGCTGGGGGAAGGGCAGCGATGCGTGACACCCAGGCAGAAGAACCCTGGGCAAGACGACTTGGGGCGCAAATTGCAGTCAAAGACTAGATGGTTCGCGGGATTCTGCAATTCACACCAAGTATGTCATTTCGATACGTTCGTCATCGATGCGAGAGCCGAGATATCCGTTCCCGAGAGTCGTTTTGGATTTTCGTTGAAAGAAGGGGAGACATCCCGCACGCGCGCCGTGTCCGGGGCGGGGGGAGCGAAATCCCAGTTTTGATTTTCCTTGGCGCAGCTCGCGCCGGGGTTAGAAGTTTTGCCGCGGCGGGCGAGACGGTGCTCGCCCCCCG-GGCGAGCGGGGGCTGGCGCCAGGCACTCGCGCG--CCGGACGCCTCGCCCCCGCGTGTGCATTCACTAGTTCGCGGGTCGTTCTACTGGACAGGTT-CGACAATGAGC
>BS04
GCGTAAAGGGTCCTTGAGCCGCGAACACGGAGGCGCGAGCGCGCGACGAGAGCTCGAGAGTTTTTTTTCTCGCCACCGATCGTCGCGGCGCGGCCGCTGAAGACTGGAATTTGGGCCAACCGCGAGCGGGGAGCGCGCGGGAGGCCAGTCTCCACCCGCCCAACAGCGCCCCTCGAGGGGAGCTGGGGGAAGGGCAGCGATGCGTGACACCCAGGCAGAAGTGCCCTGGGCAAGACGACATGGGGCGCAAATTGCGTTAAAAGACTAGATGGTTCACGGGATTC-GCAATTCACACCAAGTATGTCATTTCGATACGTTCGTCATCGATGGTAGAGCCGAGATATCCGTTGCCGAGAGTCGTTTTGGATTTTTGTTGAAAGAAGGCTAGACATCCCGCACGCGCGCCGTGTCCGGGGCGGCGGGAGCGCAATCCCTGTTTTGATTTTCCTTGGCGCAGCTCGCGCCGGGGAGAGAAGTTTTGCCGCGGCGGGCGAGACGGTGCTCGCCCCCCGCGGCGAGCGGGGGCTGGCGCCAGGCACTCGCGCG--CCGGACGCCTCTCCCCCGCGTGTGCATTCAATAGTTCGCGGGTCGTTCTACTGGGCAGGTT-CGACAATG-TC
>BS05
GCGTAAAGGGTCCTTGAGCCGCGAACACGGAGGCGCGAGCGCGCGACGAGAGCTCGAGAGTTTTTTTTCTCGCCACCGATCGTCGCGGCGCGGCCGCCGAAGACTCGAATTTGGGCCAACCGCGAGCGGGGAGCGCGCGGGAGGCCAGTCTCCACCCGCCCGACAGCGCCCCGCGAGGGGAGCTGGGGGAAGGGCAGCGATGCGTGACACCCAGGCAGACGTGCCCTCGGCCTGACGGCTTGGGGCGCAACTTGCGTTCAAAGACTCGATGGTTCACGGGATTCTGCAATTCACACCAAGTATCGCATTTCGCTACGTTCTTCATCGATGCGAGAGCCGAGATATCCGTTGCCGAGAGTCGTTTTGGATTTTTGTTGAAAGAAGACGACGCATCCCGCACGCGCGCCGTGTCCGGGGCGGCGGGAGCGCGCTCCCTCGTTTGATTTTCCTTGGCGCAGCTCGCGCCGGGGTTCGTTGTTTTGCCGCGGCGGGCGAGACGGTGCTCGCCCCCCGCGGCGAGCTGGGGCTGGCGCCAGGCACTCGCGCG--CCGGACGCCTCTCCCCCGCGTGTGCATTCACTAGTTCGCGGGTCGTTCTGCTGGGCAGGTTTCGACAATGATC
>BS06
GCGTAAAGGGTCCTTGAGCCGCGAACACGGAGGCGCGAGCGCGCGACGAGAGCTCGAGAGTTTTTTTTCTCGCCACCGATCGTCGCGGCGCGGCCGCCGAAGACTCGAATTTGGGCCAACCGCGAGCGGGGAGCGCGCGGGAGGCCAGTCTCCACCCGCCCGACAGCGCCCCGCGAGGGGAGCTGGGGGAAGGGCAGCGATGCGTGACACCCAGGCAGACGTGCCCTCGGCCTGACGGCTTGGGGCGCAACTTGCGTTCAAAGACTCGATGGTTCACGGGATTCTGCAATTCACACCAAGTATCGCATTTCGCTACGTTCTTCATCGATGCGAGAGCCGAGATATCCGTTGCCGAGAGTCGTTTTGGATTTTTGTTGAAAGAAGACGACGCATCCCGCACGCGCGCCGTGTCCGGGGCGGCGGGAGCGCGCTCCCTCGTTTGATTTTCCTTGGCGCAGCTCGCGCCGGGGTTCGTTGTTTTGCCGCGGCGGGCGAGACGGTGCTCGCCCCCCGCGGCGAGCGGGGGCTGGCGCCAGGCACTCGCGCG--CCGGACGCCTCTCCCCCGCGTGTGCATTCACTAGTTCGCGGGTCGTTCTGCTGGGCAGGTTTCGACAATGATC
>BS07
GCGTAAAGGGTCCTTGAGCCGCGAACACGGAGGCGCGAGCGCGCGACGAGAGCTGGAGAGTTTTTTTTCTCGCCACCGATAGTCGCGGCGCGGCCGCTGAAGACTGGAATTTGGGCCAACCGCGAGCGGGGAGCGCACGGGAGGCCAGTCTCCACCCGCCCGACAGCGCCCCTCGAGGGGAGCTGGGGGAAGGGCAGCGATGCGTGACACCCAGGCAGAAGAACCCTGGGCAAGACGACTTGGGGCGCAAATTGCGTTAAAAGACTAGATGGTTCACGGGATTCTGCAATTCACACCAAGTATGTCATTTCGATACGTTCGTCATCGATGCGAGAGCCGAGATATCCCTTCCCGAGAGTCGTTTTGGATTTTTGTTGTAAGAAGGGGAGGCATCCCGCACGCGTGCCGTGTCCGGGGCGGCGGGAGCGCGATCCCTGGTTTGATTTTCCTTGGCGCAGCTCGCGCCGGGGTTAGTTGTTTTGCCGCGGCGGGCGAGACGGTGCTCGCCCCCCGCGGCGAGCTGGGGCTGGCGCCAGGCACTCGCGCG--CCGGACGCCTCTCCCCCGCGTGTGCATTCAATAGTTCGCGGGTCGTTCTGCTGGGCAGGTT-CGACAATGAGC
>BS08
GCGTAAAGGGTCCTTGAGCCGCGAACACGGAGGCGCGAGCGCGCGACGAGAGCTCGAGAGTTTTTTTTCTCGCCACCGATCGTCGCGGCGCGGCCGCCGAAGACTCGAATTTGGGCCAACCGCGAGCGGGGAGCGCGCGGGAGGCCAGTCTCCACCCGCCCGACAGCGCCCCGCGAGGGGAGCTGGGGGAAGGGCAGCGATGCGTGACACCCAGGCAGACGTGCCCTCGGCCTGACGGCTTGGGGCGCAACTTGCGTTCAAAGACTCGATGGTTCACGGGATTCTGCAATTCACACCAAGTATCGCATTTCGCTACGTTCTTCATCGATGCGAGAGCCGAGATATCCGTTGCCGAGAGTCGTTTTGGATTTTTGTTGAAAGAAGACGACGCATCCCGCACGCGCGCCGTGTCCGGGGCGGCGGGAGCGCGCTCCCTCGTTTGATTTTCCTTGGCGCAGCTCGCGCCGGGGTTCGTTGTTTTGCCGCGGCGGGCGAGACGGTGCTCGCCCCCCGCGGCGAGCGGGGGCTGGCGCTAGGCACTCGCGCG--CCGGACGCCTCTCCCCCGCGTGTGCATTCACTAGTTCGCGGGTCGTTCTGCTGGGCAGGTT-CGACAATG-TC
>BS09
GCGTAAAGGGTCCTTGAGCCGCGAACACGGAGGCGCGAGCGCGCGACGAGAGCTCGAGAGTTTTTTTTCTCGCCACCGATCGTCGCGGCGCGGCCGCCGAAAACTCGAATTTGGGCCAACCGCGAGCGGGGAGCGCGCGGGAGGGCAGTCTCCACCCGCCCGACCGCGCCCCGCGAGGGGAGCTGGGGGAAGGGCAGCGATGCGTGACACCCAGGGAGACGTGCCCTCGGCCTGACGGCTTGGGGCGCAACTTGCGTTCAAAGACTCCATGGTTCACGGGATTCTGCAATTCACACCAAGTATCGCATTTCGCTACCTTCTTCATCGATGCGAGAGCCGAAATATCCGTTGCCGAAAGTCGTTTTGGATTTTTGTTGAAAGAAAACGACCCATCCCGCACGCGCGCCGTGTCCGGGGCGGCGGGAGCGCGCTCCCTCGTTTGATTTTCCTTGGCGCAACTCGCGCCGGGGTTCGTTGTTTTGCCGCGGCGGGCGAGACGGTGCTCGCCCCCCGCGGCGAGCTGGGGCTGGCGCCAGGCACTCGCGCG--CCGGACGCCTCTCCCCCGCGTGTGCATTCACTAGTTCGCGGGTCGTTCTGCTGGGCAGGTTTCGACAATGATC
>BS10
GCGTAAAGGGTCCTTGAGCCGCGAACACGGAGGCGCGAGCGCGCGACGAGAGCTCGAGAGTTTTTTTTCTCGCCACCGATCGTCGCGGCGCGGCCGCCGAAGACTCGAATTTGGGCCAACCGCGAGCGGGGAGCGCGCGGGAGGCCAGTCTCCACCCGCCCGACAGCGCCCCGCGAGGGGAGCTGGGGGAAGGGCAGCGATGCGTGACACCCAGGCAGACGTGCCCTCGGCCTGACGGCTTGGGGCGCAACTTGCGTTCAAAGACTCGATGGTTCACGGGATTCTGCAATTCACACCAAGTATCGCATTTCGCTACGTTCTTCATCGATGCGAGAGCCGAGATATCCGTTGCCGAGAGTCGTTTTGGATTTTTGTTGAAAGAAGACGACGCATCCCGCACGCGCGCCGTGTCCGGGGCGGCGGGAGCGCGCTCCCTCGTTTGATTTTCCTTGGCGCAGCTCGCGCCGGGGTTCGTTGTTTTGCCGCGGCGGGCGAGACGGTGCTCGCCCCCCGCGGCGAGCGGGGGCTGGCGCCAGGCACTCGCGCG--CCGGACGCCTCTCCCCCGCGTGTGCATTCACTAGTTCGCGGGTCGTTCTGCTGGGCAGGTTTCGACAATGATC
>BS11
GCGTAAAGGGTCCTTGAGCCGCGAACACGGAGGCGCGAGCGCGCGACGAGAGCTCGAGAGTTTTTTTTCTCGCCACCGATCGTCGCGGCGCGGCCGCCGAAGACTCGAATTTGGGCCAACCGCGAGCGGGGAGCGCGCGGGAGGCCAGTCTCCACCCGCCCGACAGCGCCCCGCGAGGGGAGCTGGGGGAAGGGCAGCGATGCGTGACACCCAGGCAGACGTGCCCTCGGCCTGACGGCTTGGGGCGCAACTTGCGTTCAAAGACTCGATGGTTCACGGGATTCTGCAATTCACACCAAGTATCGCATTTCGCTACGTTCTTCATCGATGCGAGAGCCGAGATATCCGTTGCCGAGAGTCGTTTTGGATTTTCGTTGAAAGAAGACGACGCATCCCGCACGCGCGCCGTGTCCGGGGCGGCGGGAGCGCGCTCCCTCGTTTGATTTTCCTTGGCGCAGCTCGCGCCGGGGTTAGTTGTTTTGCCGCGGCGGGCGAGACGGTGCTCGCCCCCCGTGGCGAGCGGGGGCTGGCGCCAGGCACTCGCGCG--CCGGACGCCTAGCCCCCGCGTGTGCATTCACTGGTTCGCGGGTCGTTCTGCTGGGCAGGTT-CGACAATG-TC
>CB01
GCGCAAAGGGTCCTTGAGCCGCGAACACGGAGGCGCGAGCGCGCGACGAGAGCCCGAGGGTTTGTTT-CTCGCCACCGATCGTCGCGGCGCGGCCGCCGAGGACTCGAATTTGGGCCAACCGCGAGCGGGGAGCGCGCGGGAGGCCAGTCTCCGCCCGCCCGACAGCGCCCCGCGAGGGGGGCTGGGGGAGGGGCAGCGATGCGTGACACCCAGGCAGACGTGCCCTCGGCCTGACGGCTTGGGGCGCAACTTGCGTTCAAAGACTCGATGGTTCACGGGATTCTGCAATTCACACCAAGTATCGCATTTCGCTACGTTCTTCATCGATGCGAGAGCCGAGATATCCGTTGCCGAGAGTCGTTTTGGATTTTCGTCGAAAGGAGGCGACGCATCCCGCCCGCGCGCCGTGTCCGGGGCGGCGGGAGCGCGCTCCCTCGTTTGATTTTCCTTGGCGCGGCTCGCGCCGGGGTTCGTTGTTTCGCCGCGACGGACGAGACGGTGCTCGTCCCCCGCGGCGAGCGGGGGCCGGCGCCGGGCGCTCGCGAGCTCCGGACGCCTCCCCCC-GCGCGTGCGTTCACGAGTTCGCGGGTCGTTCTGCTGGGCAGGTTTCGACAATGATC
>CB02
GCGCAAAGGGTCCTTGAGCCGCGAACACGGAGGCGCGAGCGCGCGACGAGAGCCCGAGGGTTTGTTT-CTCGCCACCGATCGTCGCGGCGCGGCCGCCGAGGACTCAAATTTGGGCCAACCGCGAGCGGGGAGCGCGCGGGAGGCCAGTCTCCGCCCGCCCGACAGCGCCCCGCGAGGGGGGCTGGGGGAGGGGCAGCGATGCGTGACACCCAGGCAGACGTGCCCTCGGCCTGACGGCTTGGGGCGCAACTTGCGTTCAAAGACTCGATGGTTCACGGGATTCTGCAATTCACACCAAGTATCGCATTTCGCTACGTTCTTCATCGATGCGAGAGCCGAGATATCCGTTGCCGAGAGTCGTTTTGGATTTTCGTCGAAAGGAGGCGACGCATCCCGCCCGCGCGCCGTGTCCGGGGCGGCGGGAGCGCGCTCCCTCGTTTGATTTTCCTTGGCGCGGCTCGCGCCGGGGTTCGTTGTTTCGCCGCGACGGACGAGACGGTGCTCGTCCCCCGCGGCGAGCGGGGGCCGGCGCCGGGCGCTCGCGAGCTCCGGACGCCTCCCCCC-GCGCGTGCGTTCACGAGTTCGCGGGTCGTTCTGCTGGGCAGGTTTCGACAATGATC
>CB03
GCGCAAAGGGTCCTTGAGCCGCGAACACGGAGGCGCGAGCGCGCGACGAGAGCCCGAGGGTTTGTTT-CTCGCCACCGATCGTCGCGGCGCGGCCGCCGAGGACTCGAATTTGGGCCAACCGCGAGCGGGGAGCGCGCGGGAGGCCAGTCTCCGCCCGCCCGACAGCGCCCCGCGAGGGGGGCTGGGGGAGGGGCAGCGATGCGTGACACCCAGGCAGACGTGCCCTCGGCCTGACGGCTTGGGGCGCAACTTGCGTTCAAAGACTCGATGGTTCACGGGATTCTGCAATTCACACCAAGTATCGCATTTCGCTACGTTCTTCATCGATGCGAGAGCCGAGATATCCGTTGCCGAGAGTCGTTTTGGATTTTCATCGAAAGGAGGCGACGCATCCCGCCCGCGCGCCGTGTCCGGGGCGGCGGGAGCGCGCTCCCTCGTTTGATTTTCCTTGGCGCGGCTCGCGCCGGGGTTCGTTGTTTCGCCGCGACGGACGAGACGGTGCTCGTCCCCCGCGGCGAGCGGGGGCCGGCGCCGGGCGCTCGCGAGCTCCGGACGCCTCCCCCC-GCGCGTGCGTTCACGAGTTCCCGGGTCGTTCTGCTGGGGACGTTTCGACAATGATC
>CB04
GCGCAAAGGGTCCTTGAGCCGCGAACACGGAGGCGCGAGCGCGCGACGAGAGCCCGAGGGTTTGTTT-CTCGCCACCGATCGTCGCGGCGCGGCCGCCGAGGACTCGAATTTGGGCCAACCGCGAGCGGGGAGCGCGCGGGAGGCCAGTCTCCGCCCGCCCGACAGCGCCCCGCGAGGGGGGCTGGGGGAGGGGCAGCGATGCGTGACACCCAGGCAGACGTGCCCTCGGCCTGACGGCTTGGGGCGCAACTTGCGTTCAAAGACTCGATGGTTCACGGGATTCTGCAATTCACACCAAGTATCGCATTTCGCTACGTTCTTCATCGATGCGAGAGCCGAGATATCCGTTGCCGAGAGTCGTTTTGGATTTTCATCGAAAGGAGGCGACGCATCCCGCCCGCGCGCCGTGTCCGGGGCGGCGGGAGCGCGCTCCCTCGTTTGATTTTCCTTGGCGCGGCTCGCGCCGGGGTTCGTTGTTTCGCCGCGACGGACGAGACGGTGCTCGTCCCCCGCGGCGAGCGGGGGCTGGCGCCGGGCGCTCGCGAGCTCCGGACGCCTCCCCCC-GCGCGTGCGTTCACGAGTTCGCGGGTCGTTCTGCTGGGCAGGTTTCGACAATGATC
>CB05
GCGCAAAGGGTCCTTGAGCCGCGAACACGGAGGCGCGAGCGCGCGACGAGAGCCCGAGGGTTTGTTT-CTCGCCACCGATCGTCGCGGCGCGGCCGCCGAGGACTCGAATTTGGGCCAACCGCGAGCGGGGAGCGCGCGGGAGGCCAGTCTCCGCCCGCCCGACAGCGCCCCGCGAGGGGGGCTGGGGGAGGGGCAGCGATGCGTGACACCCAGGCAGACGTGCCCTCGGCCTGACGGCTTGGGGCGCAACTTGCGTTCAAAGACTCGATGGTTCACGGGATTCTGCAATTCACACCAAGTATCGCATTTCGCTACGTTCTTCATCGATGCGAGAGCCGAGATATCCGTTGCCGAGAGTCGTTTTGGATTTTCATCGAAAGGAGGCGACGCATCCCGCCCGCGCGCCGTGTCCGGGGCGGCGGGAGCGCGCTCCCTCGTTTGATTTTCCTTGGCGCGGCTCGCGCCGGGGTTCGTTGTTTCGCCGCGACGGACGAGACGGTGCTCGTCCCCCGCGGCGAGCGGGGGCCGGCGCCGGGCGCTCGCGCGCTCCGGACGCCTCCCCCC-GCGCGTGCGTTCACGAGTTCGCGGGTCGTTCTGCTGGGCAGGTTTCGACAATGATC
>CB06
GCGCAAAGGGTCCTTGAGCCGCGAACACGGAGGCGCGAGCGCGCGACGAGAGCCCGAGGGTTTGTTT-CTCGCCACCGATCGTCGCGGCGCGGCCGCCGAGGACTCAAATTTGGGCCAACCGCGAGCGGGGAGCGCGCGGGAGGCCAGTCTCCGCCCGCCCGACAGCGCCCCGCGAGGGGGGCTGGGGGAGGGGCAGCGATGCGTGACACCCAGGCAGACGTGCCCTCGGCCTGACGGCTTGGGGCGCAACTTGCGTTCAAAGACTCGATGGTTCACGGGATTCTGCAATTCACACCAAGTATCGCATTTCGCTACGTTCTTCATCGATGCGAGAGCCGAGATATCCGTTGCCGAGAGTCGTTTTGGATTTTCGTCGAAAGGAGGCGACGCATCCCGCCCGCGCGCCGTGTCCGGGGCGGCGGGAGCGCGCTCCCTCGTTTGATTTTCCTTGGCGCGGCTCGCGCCGGGGTTCGTTGTTTCGCCGCGACGGACGAGACGGTGCTCGTCCCCCGCGGCGAGCGGGGGCCGGCGCCGGGCGCTCGCGAGCTCCGGACGCCTCCCCCC-GCGCGTGCGTTCACGAGTTCGCGGGTCGTTCTGCTGGGCAGGTTTCGACAATGATC
>CB07
GCGCAAAGGGTCCTTGAGCCGCGAACACGGAGGCGCGAGCGCGCGACGAGAGCCCGAGGGTTTGTTT-CTCGCCACCGATCGTCGCGGCGCGGCCGCCGAGGACTCGAATTTGGGCCAACCGCGAGCGGGGAGCGCGCGGGAGGCCAGTCTCCGCCCGCCCGACAGCGCCCCGCGAGGGGGGCTGGGGGAGGGGCAGCGATGCGTGACACCCAGGCAGACGTGCCCTCGGCCTGACGGCTTGGGGCGCAACTTGCGTTCAAAGACTCGATGGTTCACGGGATTCTGCAATTCACACCAAGTATCGCATTTCGCTACGTTCTTCATCGATGCGAGAGCCGAGATATCCGTTGCCGAGAGTCGTTTTGGATTTTCGTCGAAAGGAGGCGACGCATCCCGCCCGCGCGCCGTGTCCGGGGCGGCGGGAGCGCGCTCCCTCGTTTGATTTTCCTTGGCGCGGCTCGCGCCGGGGTTCGTTGTTTCGCCGCGACGGACGAGACGGTGCTCGTCCCCCGCGGCGAGCGGGGGCCGGCGCCGGGCGCTCGCGAGCTCCGGACGCCTCCCCCC-GCGCGTGCGTTCACGAGTTCGCGGGTCGTTCTGCTGGGCAGGTTTCGACAATGATC
>CB08
GCGCAAAGGGTCCTTGAGCCGCGAACACGGAGGCGCGAGCGCGCGACGAGAGCCCGAGGGTTTGTTT-CTCGCCACCGATCGTCGCGGCGCGGCCGCCGAGGACTCGAATTTGGGCCAACCGCGAGCGGGGAGCGCGCGGGAGGCCAGTCTCCGCCCGCCCGACAGCGCCCCGCGAGGGGGGCTGGGGGAGGGGCAGCGATGCGTGACACCCAGGCAGACGTGCCCTCGGCCTGACGGCTTGGGGCGCAACTTGCGTTCAAAGACTCGATGGTTCACGGGATTCTGCAATTCACACCAAGTATCGCATTTCGCTACGTTCTTCATCGATGCGAGAGCCGAGATATCCGTTGCCGAGAGTCGTTTTGGATTTTCATCGAAAGGAGGCGACGCATCCCGCCCGCGCGCCGTGTCCGGGGCGGCGGGAGCGCGCTCCCTCGTTTGATTTTCCTTGGCGCGGCTCGCGCCGGGGTTCGTTGTTTCGCCGCGACGGACGAGACGGTGCTCGTCCCCCGCGGCGAGCGGGGGCTGGCGCCGGGCGCTCGCGCGCTCCGGACGCCTCCCCCC-GCGCGTGCGTTCACGAGTTCGCGGGTCGTTCTGCTGGGCAGGTTTCGACAATGATC
>CB09
GCGCAAAGGGTCCTTGAGCCGCGAACACGGAGGCGCGAGCGCGCGACGAGAGCCCGAGGGTTTGTTT-CTCGCCACCGATCGTCGCGGCGCGGCCGCCGAGGACTCGAATTTGGGCCAACCGCGAGCGGGGAGCGCGCGGGAGGCCAGTCTCCGCCCGCCCGACAGCGCCCCGCGAGGGGGGCTGGGGGAGGGGCAGCGATGCGTGACACCCAGGCAGACGTGCCCTCGGCCTGACGGCTTGGGGCGCAACTTGCGTTCAAAGACTCGATGGTTCACGGGATTCTGCAATTCACACCAAGTATCGCATTTCGCTACGTTCTTCATCGATGCGAGAGCCGAGATATCCGTTGCCGAGAGTCGTTTTGGATTTTCATCGAAAGGAGGCGACGCATCCCGCCCGCGCGCCGTGTCCGGGGCGGCGGGAGCGCGCTCCCTCGTTTGATTTTCCTTGGCGCGGCTCGCGCCGGGGTTCGTTGTTTCGCCGCGACGGACGAGACGGTGCTCGTCCCCCGCGGCGAGCGGGGGCTGGCGCCGGGCGCTCGCGCGCTCCGGACGCCTCCCTCC-ACGCGTGCGTTCACGAGTTCGCGGGTCGTTCTGCTGGGGACGCTTCGACAATGATC
>CB10
GCGCAAAGGGTCCTTGAGCCGCGAACACGGAGGCGCGAGCGCGCGACGAGAGCCCGAGGGTTTGTTT-CTCGCCACCGATCGTCGCGGCGCGGCCGCCGAGGACTCGAATTTGGGCCAACCGCGAGCGGGGAGCGCGCGGGAGGCCAGTCTCCGCCCGCCCGACAGCGCCCCGCGAGGGGGGCTGGGGGAGGGGCAGCGATGCGTGACACCCAGGCAGACGTGCCCTCGGCCTGACGGCTTGGGGCGCAACTTGCGTTCAAAGACTCGATGGTTCACGGGATTCTGCAATTCACACCAAGTATCGCATTTCGCTACGTTCTTCATCGATGCGAGAGCCGAGATATCCGTTGCCGAGAGTCGTTTTGGATTTTCGTCGAAAGGAGGCGACGCATCCCGCCCGCGCGCCGTGTCCGGGGCGGCGGGAGCGCGCTCCCTCGTTTGATTTTCCTTGGCGCGGCTCGCGCCGGGGTTCGTTGTTTCGCCGCGACGGACGAGACGGTGCTCGTCCCCCGCGGCGAGCGGGGGCCGGCGCCGGGCGCTCGCGCGCTCCGGACGCCTCCCCCC-GCGCGTGCGTTCACGAGTTCGCGGGTCGTTCTGCTGGGCAGGTTTCGACAATGATC
>CB11
GCGCAAAGGGTCCTTGAGCCGCGAACACGGAGGCGCGAGCGCGCGACGAGAGCCCGAGGGTTTGTTT-CTCGCCACCGATCGTCGCGGCGCGGCCGCCGAGGACTCGAATTTGGGCCAACCGCGAGCGGGGAGCGCGCGGGAGGCCAGTCTCCGCCCGCCCGACAGCGCCCCGCGAGGGGGGCTGGGGGAGGGGCAGCGATGCGTGACACCCAGGCAGACGTGCCCTCGGCCTGACGGCTTGGGGCGCAACTTGCGTTCAAAGACTCGATGGTTCACGGGATTCTGCAATTCACACCAAGTATCGCATTTCGCTACGTTCTTCATCGATGCGAGAGCCGAGATATCCGTTGCCGAGAGTCGTTTTGGATTTTCATCGAAAGGAGGCGACGCATCCCGCCCGCGCGCCGTGTCCGGGGCGGCGGGAGCGCGCTCCCTCGTTTGATTTTCCTTGGCGCGGCTCGCGCCGGGGTTCGTTGTTTCGCCGCGACGGACGAGACGGTGCTCGTCCCCCGCGGCGAGCGGGGGCTGGCGCCGGGCGCTCGGGAGCTCCGGATACCTCCCTCG-ACGCGTGCGT--ACGAGTTCACGGGTCGCTCTGATGGGGTCGTTTCGACAACGATC
>CB12
GCGCAAAGGGTCCTTGAGCCGCGAACACGGAGGCGCGAGCGCGCGACGAGAGCCCGAGGGTTTGTTT-CTCGCCACCGATCGTCGCGGCGCGGCCGCCGAGGACTCGAATTTGGGCCAACCGCGAGCGGGGAGCGCGCGGGAGGCCAGTCTCCGCCCGCCCGACAGCGCCCCGCGAGGGGGGCTGGGGGAGGGGCAGCGATGCGTGACACCCAGGCAGACGTGCCCTCGGCCTGACGGCTTGGGGCGCAACTTGCGTTCAAAGACTCGATGGTTCACGGGATTCTGCAATTCACACCAAGTATCGCATTTCGCTACGTTCTTCATCGATGCGAGAGCCGAGATATCCGTTGCCGAGAGTCGTTTTGGATTTTCGTCGAAAGGAGGCGACGCATCCCGCCCGCGCGCCGTGTCCGGGGCGGCGGGAGCGCGCTCCCTCGTTTGATTTTCCTTGGCGCGGCTCGCGCCGGGGTTCGTTGTTTCGCCGCGACGGACGAGACGGTGCTCGTCCCCCGCGGCGAGCGGGGGCCGGCGCCGGGCGCTCGCGCGCTCCGGACGCCTCCCCCC-GCGCGTGCGTTCACGAGTTCACGGGTCGTTCTGCTGGGCACGTTTCGACAATGATC
>CB13
GCGCAAAGGGTCCTTGAGCCGCGAACACGGAGGCGCGAGCGCGCGACGAGAGCCCGAGGGTTTGTTT-CTCGCCACCGATCGTCGCGGCGCGGCCGCCGAGGACTCGAATTTGGGCCAACCGCGAGCGGGGAGCGCGCGGGAGGCCAGTCTCCGCCCGCCCGACAGCGCCCCGCGAGGGGGGCTGGGGGAGGGGCAGCGATGCGTGACACCCAGGCAGACGTGCCCTCGGCCTGACGGCTTGGGGCGCAACTTGCGTTCAAAGACTCGATGGTTCACGGGATTCTGCAATTCACACCAAGTATCGCATTTCGCTACGTTCTTCATCGATGCGAGAGCCGAGATATCCGTTGCCGAGAGTCGTTTTGGATTTTCGTCGAAAGGAGGCGACGCATCCCGCCCGCGCGCCGTGTCCGGGGCGGCGGGAGCGCGCTCCCTCGTTTGATTTTCCTTGGCGCGGCTCGCGCCGGGGTTCGTTGTTTCGCCGCGACGGACGAGACGGTGCTCGTCCCCCGCGGCGAGCGGGGGCCGGCGCCGGGCGCTCGCGAGCTCCGGACGCCTCCCCCC-GCGCGTGCGTTCACGAGTTCGCGGGTCGTTCTGCTGGGCAGGTTTCGACAATGATC
>CB14
GCGCAAAGGGTCCTTGAGCCGCGAACACGGAGGCGCGAGCGCGCGACGAGAGCCCGAGGGTTTGTTT-CTCGCCACCGATCGTCGCGGCGCGGCCGCCGAGGACTCGAATTTGGGCCAACCGCGAGCGGGGAGCGCGCGGGAGGCCAGTCTCCGCCCGCCCGACAGCGCCCCGCGAGGGGGGCTGGGGGAGGGGCAGCGATGCGTGACACCCAGGCAGACGTGCCCTCGGCCTGACGGCTTGGGGCGCAACTTGCGTTCAAAGACTCGATGGTTCACGGGATTCTGCAATTCACACCAAGTATCGCATTTCGCTACGTTCTTCATCGATGCGAGAGCCGAGATATCCGTTGCCGAGAGTCGTTTTGGATTTTCATCGAAAGGAGACGACGCATCCCGCCCGCGCGCCGTGTCCGGGGCGGCGGGAGCGCGCTCCCTCGTTTGATTTTCCTTGGCACGGCTCGCGCCGGGGTTCGTTGTTTCGCCGCGACGGACGAGACGGTGCTCGTCCCCCGCGGCGAGCGGGGGACGGCGCCGGGCGCTCGCGAGCTCCGGACGCCTCCCTCC-GCGCGTGCGTACACGAGTTCACGGGTCGTTCTGCTGGGGACGTTTCGACAATGATC
>CB15
GCGCAAAGGGTCCTTGAGCCGCGAACACGGAGGCGCGAGCGCGCGACGAGAGCCCGAGGGTTTGTTT-CTCGCCACCGATCGTCGCGGCGCGGCCGCCGAGGACTCGAATTTGGGCCAACCGCGAGCGGGGAGCGCGCGGGAGGCCAGTCTCCGCCCGCCCGACAGCGCCCCGCGAGGGGGGCTGGGGGAGGGGCAGCGATGCGTGACACCCAGGCAGACGTGCCCTCGGCCTGACGGCTTGGGGCGCAACTTGCGTTCAAAGACTCGATGGTTCACGGGATTCTGCAATTCACACCAAGTATCGCATTTCGCTACGTTCTTCATCGATGCGAGAGCCGAGATATCCGTTGCCGAGAGTCGTTTTGGATTTTCATCGAAAGGAGGCGACGCATCCCGCCCGCGCGCCGTGTCCGGGGCGGCGGGAGCGCGCTCCCTCGTTTGATTTTCCTTGGCGCGGCTCGCGCCGGGGTTCGTTGTTTCGCCGCGACGGACGAGACGGTGCTCGTCCCCCGCGGCGAGCGGGGGCTGGCGCCGGGCGCTCGCGAGCTCCGGACGCCTCCCTCC-GCGCGTGCGTTCACGAGTTCACGGGTCGTTCTGCTGGGGACGTTTCGACAATGATC
>CB16
GCGCAAAGGGTCCTTGAGCCGCGAACACGGAGGCGCGAGCGCGCGACGAGAGCCCGAGGGTTTGTTT-CTCGCCACCGATCGTCGCGGCGCGGCCGCCGAGGACTCGAATTTGGGCCAACCGCGAGCGGGGAGCGCGCGGGAGGCCAGTCTCCGCCCGCCCGACAGCGCCCCGCGAGGGGGGCTGGGGGAGGGGCAGCGATGCGTGACACCCAGGCAGACGTGCCCTCGGCCTGACGGCTTGGGGCGCAACTTGCGTTCAAAGACTCGATGGTTCACGGGATTCTGCAATTCACACCAAGTATCGCATTTCGCTACGTTCTTCATCGATGCGAGAGCCGAGATATCCGTTGCCGAGAGTCGTTTTGGATTTTCGTCGAAAGGAGACGACGCATCCCGCCCGCGCGCCGTGTCCGGGGCGGCGGGAGCGCGCTCCCTCGTTTGATTTTCCTTGGCGCGGCTCGCGCCGGGGTTCGTTGTTTCGCCGCGACGGACGAGACGGTGCTCGTCCCCCGCGGCGAGCGGGGGCCGGCGCCGGGCGCTCGCGAGCTCCGGACGCCTCCACCC-GCGCGTGCGTTCACGAGTTCACGGGTCGTTCTGCTGGGCAGGTTTCGACAATGATC
>CB17
GCGCAAAGGGTCCTTGAGCCGCGAACACGGAGGCGCGAGCGCGCGACGAGAGCCCGAGGGTTTGTTT-CTCGCCACCGATCGTCGCGGCGCGGCCGCCGAGGACTCGAATTTGGGCCAACCGCGAGCGGGGAGCGCGCGGGAGGCCAGTCTCCGCCCGCCCGACAGCGCCCCGCGAGGGGGGCTGGGGGAGGGGCAGCGATGCGTGACACCCAGGCAGACGTGCCCTCGGCCTGACGGCTTGGGGCGCAACTTGCGTTCAAAGACTCGATGGTTCACGGGATTCTGCAATTCACACCAAGTATCGCATTTCGCTACGTTCTTCATCGATGCGAGAGCCGAGATATCCGTTGCCGAGAGTCGTTTTGGATTTTCATCGAAAGGAGGCGACGCATCCCGCCCGCGCGCCGTGTCCGGGGCGGCGGGAGCGCGCTCCCTCGTTTGATTTTCCTTGGCGCGGCTCGCGCCGGGGTTCGTTGTTTCGCCGCGACGGACGAGACGGTGCTCGTCCCCCGCGGCGAGCGGGGGCTGGCGCCGGGCGCTCGCGCGCTCCGGACGCCTCCCCCC-GCGCGTGCGTTCACGAGTTCGCGGGTCGTTCTGCTGGGCAGGTTTCGACAATGATC
>CB18
GCGCAAAGGGTCCTTGAGCCGCGAACACGGAGGCGCGAGCGCGCGACGAGAGCCCGAGGGTTTGTTT-CTCGCCACCGATCGTCGCGGCGCGGCCGCCGAGGACTCGAATTTGGGCCAACCGCGAGCGGGGAGCGCGCGGGAGGCCAGTCTCCGCCCGCCCGACAGCGCCCCGCGAGGGGGGCTGGGGGAGGGGCAGCGATGCGTGACACCCAGGCAGACGTGCCCTCGGCCTGACGGCTTGGGGCGCAACTTGCGTTCAAAGACTCGATGGTTCACGGGATTCTGCAATTCACACCAAGTATCGCATTTCGCTACGTTCTTCATCGATGCGAGAGCCGAGATATCCGTTGCCGAGAGTCGTTTTGGATTTTCATCGAAAGGAGGCGACGCATCCCGCCCGCGCGCCGTGTCCGGGGCGGCGGGAGCGCGCTCCCTCGTTTGATTTTCCTTGGCGCGGCTCGCGCCGGGGTTCGTTGTTTCGCCGCGACGGACGAGACGGTGCTCGTCCCCCGCGGCGAGCGGGGGCTGGCGCCGGGCGCTCGCGCGCTCCGGACGCCTCCCCCC-GCGCGTGCGTTCACGAGTTCACGGGTCGTTCTGCTGGGCAGGTTTCGACAATGATC
>CB19
GCGCAAAGGGTCCTTGAGCCGCGAACACGGAGGCGCGAGCGCGCGACGAGAGCCCGAGGGTTTGTTT-CTCGCCACCGATCGTCGCGGCGCGGCCGCCGAGGACTCGAATTTGGGCCAACCGCGAGCGGGGAGCGCGCGGGAGGCCAGTCTCCGCCCGCCCGACAGCGCCCCGCGAGGGGGGCTGGGGGAGGGGCAGCGATGCGTGACACCCAGGCAGACGTGCCCTCGGCCTGACGGCTTGGGGCGCAACTTGCGTTCAAAGACTCGATGGTTCACGGGATTCTGCAATTCACACCAAGTATCGCATTTCGCTACGTTCTTCATCGATGCGAGAGCCGAGATATCCGTTGCCGAGAGTCGTTTTGGATTTTCGTCGAAAGGAGGCGACGCATCCCGCCCGCGCGCCGTGTCCGGGGCGGCGGGAGCGCGCTCCCTCGTTTGATTTTCCTTGGCGCGGCTCGCGCCGGGGTTCGTTGTTTCGCCGCGACGGACGAGACGGTGCTCGTCCCCCGCGGCGAGCGGGGGCCGGCGCCGGGCGCTCGCGCGCTCCGGACGCCTCCCCCC-GCGCGTGCGTTCACGAGTTCGCGGGTCGTTCTGCTGGGCAGGTTTCGACAATGATC
>CB20
GCGCAAAGGGTCCTTGAGCCGCGAACACGGAGGCGCGAGCGCGCGACGAGAGCCCGAGGGTTTGTTT-CTCGCCACCGATCGTCGCGGCGCGGCCGCCGAGGACTCGAATTTGGGCCAACCGCGAGCGGGGAGCGCGCGGGAGGCCAGTCTCCGCCCGCCCGACAGCGCCCCGCGAGGGGGGCTGGGGGAGGGGCAGCGATGCGTGACACCCAGGCAGACGTGCCCTCGGCCTGACGGCTTGGGGCGCAACTTGCGTTCAAAGACTCGATGGTTCACGGGATTCTGCAATTCACACCAAGTATCGCATTTCGCTACGTTCTTCATCGATGCGAGAGCCGAGATATCCGTTGCCGAGAGTCGTTTTGGATTTTCATCGAAAGGAGGCGACGCATCCCGCCCGCGCGCCGTGTCCGGGGCGGCGGGAGCGCGCTCCCTCGTTTGATTTTCCTTGGCGCGGCTCGCGCCGGGGTTCGTTGTTTCGCCGCGACGGACGAGACGGTGCTCGTCCCCCGCGGCGAGCGGGGGCTGGCGCCGGGCGCTCGCGCGCTCCGGACGCCTCCCCCC-GCGCGTGCGTTCACGAGTTCGCGGGTCGTTCTGCTGGGCAGGTTTCGACAATGATC
>CB21
GCGCAAAGGGTCCTTGAGCCGCGAACACGGAGGCGCGAGCGCGCGACGAGAGCCCGAGGGTTTGTTT-CTCGCCACCGATCGTCGCGGCGCGGCCGCCGAGGACTCGAATTTGGGCCAACCGCGAGCGGGGAGCGCGCGGGAGGCCAGTCTCCGCCCGCCCGACAGCGCCCCGCGAGGGGGGCTGGGGGAGGGGCAGCGATGCGTGACACCCAGGCAGACGTGCCCTCGGCCTGACGGCTTGGGGCGCAACTTGCGTTCAAAGACTCGATGGTTCACGGGATTCTGCAATTCACACCAAGTATCGCATTTCGCTACGTTCTTCATCGATGCGAGAGCCGAGATATCCGTTGCCGAGAGTCGTTTTGGATTTTCGTCGAAAGGAGGCGACGCATCCCGCCCGCGCGCCGTGTCCGGGGCGGCGGGAGCGCGCTCCCTCGTTTGATTTTCCTTGGCGCGGCTCGCGCCGGGGTTCGTTGTTTCGCCGCGACGGACGAGACGGTGCTCGTCCCCCGCGGCGAGCGGGGGCCGGCGCCGGGCGCTCGCGCGCTCCGGACGCCTCCCCCC-GCGCGTGCGTTCACGAGTTCGCGGGTCGTTCTGCTGGGCAGGTTTCGACAATGATC
>CB22
GCGCAAAGGGTCCTTGAGCCGCGAACACGGAGGCGCGAGCGCGCGACGAGAGCCCGAGGGTTTGTTT-CTCGCCACCGATCGTCGCGGCGCGGCCGCCGAGGACTCGAATTTGGGCCAACCGCGAGCGGGGAGCGCGCGGGAGGCCAGTCTCCGCCCGCCCGACAGCGCCCCGCGAGGGGGGCTGGGGGAGGGGCAGCGATGCGTGACACCCAGGCAGACGTGCCCTCGGCCTGACGGCTTGGGGCGCAACTTGCGTTCAAAGACTCGATGGTTCACGGGATTCTGCAATTCACACCAAGTATCGCATTTCGCTACGTTCTTCATCGATGCGAGAGCCGAGATATCCGTTGCCGAGAGTCGTTTTGGATTTTCGTCGAAAGGAGGCGACGCATCCCGCCCGCGCGCCGTGTCCGGGGCGGCGGGAGCGCGCTCCCTCGTTTGATTTTCCTTGGCGCGGCTCGCGCCGGGGTTCGTTGTTTCGCCGCGACGGACGAGACGGTGCTCGTCCCCCGCGGCGAGCGGGGGCCGGCGCCGGGCGCTCGCGCGCTCCGGACGCCTCCCCCC-GCGCGTGCGTTCACGAGTTCGCGGGTCGTTCTGCTGGGCAGGTTTCGACAATGATC
>CB23
GCGCAAAGGGTCCTTGAGCCGCGAACACGGAGGCGCGAGCGCGCGACGAGAGCCCGAGGGTTTGTTT-CTCGCCACCGATCGTCGCGGCGCGGCCGCCGAGGACTCGAATTTGGGCCAACCGCGAGCGGGGAGCGCGCGGGAGGCCAGTCTCCGCCCGCCCGACAGCGCCCCGCGAGGGGGGCTGGGGGAGGGGCAGCGATGCGTGACACCCAGGCAGACGTGCCCTCGGCCTGACGGCTTGGGGCGCAACTTGCGTTCAAAGACTCGATGGTTCACGGGATTCTGCAATTCACACCAAGTATCGCATTTCGCTACGTTCTTCATCGATGCGAGAGCCGAGATATCCGTTGCCGAGAGTCGTTTTGGATTTTCGTCGAAAGGAGGCGACGCATCCCGCCCGCGCGCCGTGTCCGGGGCGGCGGGAGCGCGCTCCCTCGTTTGATTTTCCTTGGCGCGGCTCGCGCCGGGGTTCGTTGTTTCGCCGCGACGGACGAGACGGTGCTCGTCCCCCGCGGCGAGCGGGGGCCGGCGCCGGGCGCTCGCGAGCTCCGGACGCCTCCCCCC-GCGCGTGCGTTCACGAGTTCGCGGGTCGTTCTGCTGGGCAGGTTTCGACAATGATC
>CB24
GCGCAAAGGGTCCTTGAGCCGCGAACACGGAGGCGCGAGCGCGCGACGAGAGCCCGAGGGTTTGTTT-CTCGCCACCGATCGTCGCGGCGCGGCCGCCGAGGACTCGAATTTGGGCCAACCGCGAGCGGGGAGCGCGCGGGAGGCCAGTCTCCGCCCGCCCGACAGCGCCCCGCGAGGGGGGCTGGGGGAGGGGCAGCGATGCGTGACACCCAGGCAGACGTGCCCTCGGCCTGACGGCTTGGGGCGCAACTTGCGTTCAAAGACTCGATGGTTCACGGGATTCTGCAATTCACACCAAGTATCGCATTTCGCTACGTTCTTCATCGATGCGAGAGCCGAGATATCCGTTGCCGAGAGTCGTTTTGGATTTTCGTCGAAAGGAGGCGACGCATCCCGCCCGCGCGCCGTGTCCGGGGCGGCGGGAGCGCGCTCCCTCGTTTGATTTTCCTTGGCGCGGCTCGCGCCGGGGTTCGTTGTTTCGCCGCGACGGACGAGACGGTGCTCGTCCCCCGCGGCGAGCGGGGGCCGGCGCCGGGCGCTCGCGCGCTCCGGACGCCTCCCCCC-GCGCGTGCGTTCACGAGTTCGCGGGTCGTTCTGCTGGGCAGGTTTCGACAATGATC
>CB25
GCGCAAAGGGTCCTTGAGCCGCGAACACGGAGGCGCGAGCGCGCGACGAGAGCCCGAGGGTTTGTTT-CTCGCCACCGATCGTCGCGGCGCGGCCGCCGAGGACTCGAATTTGGGCCAACCGCGAGCGGGGAGCGCGCGGGAGGCCAGTCTCCGCCCGCCCGACAGCGCCCCGCGAGGGGGGCTGGGGGAGGGGCAGCGATGCGTGACACCCAGGCAGACGTGCCCTCGGCCTGACGGCTTGGGGCGCAACTTGCGTTCAAAGACTCGATGGTTCACGGGATTCTGCAATTCACACCAAGTATCGCATTTCGCTACGTTCTTCATCGATGCGAGAGCCGAGATATCCGTTGCCGAGAGTCGTTTTGGATTTTCGTCGAAAGGAGGCGACGCATCCCGCCCGCGCGCCGTGTCCGGGGCGGCGGGAGCGCGCTCCCTCGTTTGATTTTCCTTGGCGCGGCTCGCGCCGGGGTTCGTTGTTTCGCCGCGACGGACGAGACGGTGCTCGTCCCCCGCGGCGAGCGGGGGCCGGCGCCGGGCGCTCGCGCGCTCCGGACGCCTCCCCCC-GCGCGTGCGTTCACGAGTTCGCGGGTCGTTCTGCTGGGCAGGTTTCGACAATGATC
>CH01
GCGTAAAGGGTCCTTGAACCGCGAACACGGAGGCGCGAGCGCGCGACGAGAGCTCGAGAGTTTTTTTTCTCGCCACCGATCGTCGCGGCGCGGCCGCCGAAGACTCGAATTTGGGCCAACCGCGAGCGGGGAGCGCGCGGGAGGCCAGTCTCCACCCGCCCGACAGCGCCCCGCGAGGGGAGCTGGGGGAAGGGCAGCGATGCGTGACACCCAGGCAGACGTGCCCTCGGCCTGACGGCTTGGGGCGCAACTTGCGTTCAAAGACTCGATGGTTCACGGGATTCTGCAATTCACACCAAGTATCGCATTTCGCTACGTTCTTCATCGATGCGAGAGCCGAGATATCCGTTGCCGAGAGTCGTTTTGGATTTTCGTTGAAAGAAGACGACGCATCCCGCACGCGCGCCGTGTCCGGGGCGGCGGGAGCGCGCTCCCTCGTTTGATTTTCCTTGGCGCAGCTCGCGCCGGGGTTCGTTGTTTTGCCGCGGCGGGCGAGACGGTGCTCGCCCCCCGCGGCGAGCGGGGGCTGGCGCCAGGCACTCGCGCG--CCGGACGCCTCGCCCCCGCGTGTGCATTCACTAGTTCGCGGGTCGTTCTGCTGGGCAGGTT-CGACAATG-TC
>CH02
GCGTAAAGGGTCCTTGAGCCGCGAACACGGAGGCGCGAGCGCGCGACGAGAGCTCGAGAGTTTTTTTTCTCGCCACCGATCGTCGCGGCGCGGCCGCCGAAGACTCGAATTTGGGCCAACCGCGAGCGGGGAGCGCACGGGAGGCCAGTCTCCACCCGCCCGACAGCGCCCCGCGAGGGGAGCTGGGGGAAGGGCAGCGATGCGTGACACCCAGGCAGACGTGCCCTCGGCCTGACGGCTTGGGGCGCAACTTGCGTTCAAAGACTCGATGGTTCACGGGATTCTGCAATTCACACCAAGTATCGCATTTCGCTACGTTCTTCATCGATGCGAGAGCCGAGATATCCGTTGCCGAGAGTCGTTTTGGATTTTCGTTGAAAGAAGACGACGCATCCCGCACGCGCGCCGTGTCCGGGGCGGCGGGAGCGCGCTCCCTCGTTTGATTTTCCTTGGCGCAGCTCGCGCCGGGGTTCGTTGTTTTGCCGCGGCGGGCGAGACGGTGCTCGCCCCCCGCGGCGAGCGGGGGCTGGCGCCAGGCACTCGCGCG--CCGGACGCCTCTCCCCCGCGTGTGCATTCACTAGTTCGCGGGTCGTTCTGCTGGGCAGGTTTCGACAATGATC
>CH03
GCGTAAAGGGTCCTTGAGCCGCGAACACGGAGGCGCGAGCGCGCGACGAGAGCTCGAGAGTTTTTTTTCTCGCCACCGATCGTCGCGGCGCGGCCGCCGAAGACTCGAATTTGGGCCAACCGCGAGCGGGGAGCGCACGGGAGGCCAGTCTCCACCCGCCCGACAGCGCCCCGCGAGGGGAGCTGGGGGAAGGGCAGCGATGCGTGACACCCAGGCAGACGTGCCCTCGGCCTGACGGCTTGGGGCGCAACTTGCGTTCAAAGACTCGATGGTTCACGGGATTCTGCAATTCACACCAAGTATCGCATTTCGCTACGTTCTTCATCGATGCGAGAGCCGAGATATCCGTTGCCGAGAGTCGTTTTGGATTTTCGTTGAAAGAAGACGACGCATCCCGCACGCGCGCCGTGTCCGGGGCGGCGGGAGCGCGCTCCCTCGTTTGATTTTCCTTGGCACAGCTCGCGCCGGGGTTCGTTGTTTTGCCGCGGCGGGCGAGACGGTGCTCGCCCCCCGCGGCGAGCGGGGGCTGGCGCCAGGAACTCGCTCG--CCGGACGCCTCGCCCCCGCGTGTGCATTCACTGGTTCTCGGGTCGTTCTGCTGGGGAGGTTTCGACAATGATC
>CH04
GCGTAAAGGGTCCTTGAGCCGCGAACACGGAGGCGCAAGCGCGCGACGAGAGCTCGAGAGTTTTTTTTCTCGCCACCGATCGTCGCGGCGCGGCCGCCGAAGACTCGAATTTGGGCCAACCGCGAGCGGGGAGCGCGCGGGAGGCCAGTCTCCACCCGCCCAACAGCGCCCCGCGAGGGGAGCTGGGGGAAGGGCAGCGATGCGTGACACCCAGGCAGACGTGCCCTCGGCCTGACGGCTTGGGGCGCAACTTGCGTTCAAAGACTCGATGGTTCACGGGATTCTGCAATTCACACCAAGTATCGCATTTCGCTACGTTCTTCATCGATGCGAGAGCCGAGATATCCGTTGCCGAGAGTCGTTTTGGATTTTTGTTGAAAGAAGACAACGCATCCCGCACGCGCGCCGTGTCCGGGGCGGCGGGAGCGCGCTCCCTCGTTTGATTTTCCTTGGCGCAGCTCGCGCCGGGGTTCGTTGTTTTGCCGCGGCGGGCGAGACGGTGCTCGCCCCCCGCGGCGAGCGGGGGCTGGCGCCAGGCACTCGCGCG--CCGGACGCCTCTCCCCCGCGTGTGCATTCACTAGTTCGCGGGTCGTTCTGCTGGGCAGGTTTCGACAATGATC
>CH05
GCGTAAAGGGTCCTTGAGCCGCGAACACGGAGGCGCGAGCGCGCGACGAGAGCTCGAGAGTTTTTTTTCTCGCCACCGATCGTCGCGGCGCGGCCGCCGAAGACTCGAATTTGGGCCAACCGCGAGCGGGGAGCGCGCGGGAGGCCAGTCTCCACCCGCCCGACAGCGCCCCGCGAGGGGAGCTGGGGGAAGGGCAGCGATGCGTGACACCCAGGCAGACGTGCCCTCGGCCTGACGGCTTGGGGCGCAACTTGCGTTCAAAGACTCGATGGTTCACGGGATTCTGCAATTCACACCAAGTATCGCATTTCGCTACGTTCTTCATCGATGCGAGAGCCGAGATATCCGTTGCCGAGAGTCGTTTTGGATTTTCGTTGAAAGAAGACGACGCATCCCGCACGCGCTCCGTGTCCGGGGCGGCGGGAGCGCGCTCCCTCGTTTGATTTTCCTTGGCGCAGCTCGCGCCGGGGTTCGTTGTTTTGCCGCGGCGGGCGAGACGGTGCTCGCCCCCCGCGGCGAGCGGGGGCTGGCGCCAGGCACTCGCGCG--CCGGACGCCTCGCCCCCGCGTGTGCATTCACTGGTTCGCGGGTCGTTCTGCTGGGCAGGTTTCGACAATGATC
>CH06
GCGTAAAGGGTCCTTGAGCCGCGAACACGGAGGCGCGAGCGCGCGACGAGAGCTCGAGAGTTTTTTTTCTCGCCACCGATCGTCGCGGCGCGGCCGCCGAAGACTCGAATTTGGGCCAACCGCGAGCGGGGAGCGCGCGGGAGGCCAGTCTCCACCCGCCCGACAGCGCCCCGCGAGGGGAGCTGGGGGAAGGGCAGCGATGCGTGACACCCAGGCAGACGTGCCCTCGGCCTGACGGCTTGGGGCGCAACTTGCGTTCAAAGACTCGATGGTTCACGGGATTCTGCAATTCACACCAAGTATCGCATTTCGCTACGTTCTTCATCGATGCGAGAGCCGAGATATCCGTTGCCGAGAGTCGTTTTGGATTTTTGTTGAAAGAAGACGACGCATCCCGCACGCGCGCCGTGTCCAGGGCGGCGGGAGCGCGCTCCCTCGTTTGATTTTCCTTGGCGCAGCTCGCGCCGGGGTTCGTTGTTTTGCCGCGGCGGGCGAGACGGTGCTCGCCCCCCGCGGCGAGCGGGGGCTGGCGCCAGGCACTCGCGCG--CCGGACGCCTCTCCCCCGCGTGTGCATTCACTAGTTCGCGGGTCGTTCTGCTGGGCAGGTT-CGACAATG-TC
>CH07
GCGTAAAGGGTCCTTGAGCCGCGAACACGGAGGCGCGAGCGCGCGACGAGAGCTCGAGAGTTTTTTTTCTCGCCACCGATCGTCGCGGCGCGGCCGCCGAGGACTCGAATTTGGGCCAACCGCGAGCGGGGAGCGCGCGGGAGGCCAGTCTCCACCCGCCCGACAGCGCCCCGCGAGGGGAGCTGGGGGAAGGGCAGCGATGCGTGACACCCAGGCAGACGTGCCCTCGGCCTGACGGCTTGGGGCGCAACTTGCGTTCAAAGACTCGATGGTTCACGGGATTCTGCAATTCACACCAAGTATCGCATTTCGCTACGTTCTTCATCGATGCGAGAGCCGAGATATCCGTTGCCGAGAGTCGTTTTGGATTTTTGTTGAAAGAAGACGACGCATCCCGCACGCGCGCCGTGTCCGGGGCGGCGGGAGCGCGCTCCCTCGTTTGATTTTCCTTGGCGCAGCTCGCGCCGGGGTTCGTTGTTTTGCCGCGGCGGGCGAGACGGTGCTCGCCCCCCGCGGCGAGCGGGGGCTGGCGCCAGGCACTCGCGCG--CCGGACGCCTCTCCCCCGCGTGTGCATTCACTAGTTCGCGGGTCGTTCTGCTGGGCAGGTT-CGACAATG-TC
>CH08
GCGTAAAGGGTCCTTGAGCCGCGAACACGGAGGCGCGAGCGCGCGACGAGAGCTCGAGAGTTTTTTTTCTCGCCACCGATCGTCGCGGCGCGGCCGCCGAAGACTCGAATTTGGGCCAACCGCGAGCGGGGAGCGCACGGGAGGCCAGTCTCCACCCGCCCGACAGCGCCCCGTGAGGGGAGCTGGGGGAAGGGCAGCGATGCGTGACACCCAGGCAGACGTGCCCTCGGCCTGACGGCTTGGGGCGCAACTTGCGTTCAAAGACTCGATGGTTCACGGGATTCTGCAATTCACACCAAGTATCGCATTTCGCTACGTTCTTCATCGATGCGAGAGCCGAGATATCCGTTGCCGAGAGTCGTTTTGGATTTTCGTTGAAAGAAGACGACGCATCCCGCACGCGCGCCGTGTCCGGGGCGGCGGGAGCGCGCTCCCTCGTTTGATTTTCCTTGGCGCAGCTCGCGCCGGGGTTCGTTGTTTTGCCGCGGCGGGCGAGACGGTGCTCGCCCCCCGCGGCGAGCGGGGGCTGGCGCCAGGCACTCGCGCG--CCGGACGCCTCGCCCCCGCGTGTGCATTCACTGGTTCGCGGGTCGTTCTGCTGGGCAGGTTTCGACAATGATC
>CH09
GCGTAAAGGGTCCTTGAGCCGCGAACACGGAGGCGCGAGCGCGCGACGAGAGCTCGAGAGTTTTTTTTCTCGCCACCGATCGTCGCGGCGCGGCCGCCGAAGACTCGAATTTGGGCCAACCGCGAGCGGGGAGCGCGCGGGAGGCCAGTCTCCACCCGCCCGACAGCGCCCCGCGAGGGGAGCTGGGGGAAGGGCAGCGATGCGTGACACCCAGGCAGACGTGCCCTCGGCCTGACGGCTTGGGGCGCAACTTGCGTTCAAAGACTCGATGGTTCACGGGATTCTGCAATTCACACCAAGTATCGCATTTCGCTACGTTCTTCATCGATGCGAGAGCCGAGATATCCGTTGCCGAGAGTCGTTTTGGATTTTTGTTGAAAGAAGACGACGCATCCCGCACGCGCGCCGTGTCCGGGGCGGCGGGAGCGCGCTCCCTCGTTTGATTTTCCTTGGCGCAGCTCGCGCCGGGGTTCGTTGTTTTGCCGCGGCGGGCGAGACGGTGCTCGCCCCCCGCGGCGAGCGGGGGCTGGCGCCAGGCACTCGCGCG--CCGGACGCCTCTCCCCCGCGTGTGCATTCACTAGTTCGCGGGTCGTTCTGCTGGGCAGGTT-CGACAATG-TC
>CH10
GCGTAAAGGGTCCTTGAGCCGCGAACACGGAGGCGCGAGCGCGCGACGAGAGCTCGAGAGTTTTTTTTCTCGCCACCGATCGTCGCAGCGCGGCCGCCGAAGACTCGAATTTGGGCCAACCGCGAGCGGGGAGCGCGCGGGAGGCCAGTCTCCACCCGCCCAACAGCGCCCCGCGAGGGGAGCTGGGGGAAGGGCAGCGATGCGTGACACCCAGGCAGACGTGCCCTCGGCCTGACGGCTTGGGGCGCAACTTGCGTTCAAAGACTCGATGGTTCACGGGATTCTGCAATTCACACCAAGTATCGCATTTCGCTACGTTCTTCATCGATGCGAGAGCCGAGATATCCGTTGCCGAGAGTCGTTTTGGATTTTTGTTGAAAGAAGACAACGCATCCCGCACGCGCGCCGTGTCCGGGGCGGCGGGAGCGCGCTCCCTCGTTTGATTTTCCTTGGCGCAGCTCGCGCCGGGGTTCGTTGTTTTGCCGCGGCGGGCGAGACGGTGCTCGCCCCCCGCGGCGAGCGGGGGCTGGCGCCAGGCACTCGCGCG--CCGGACGCCTCTCCCCCGCGTGTGCATTCACTAGTTCGCGGGTCGTTCTGCTGGGCAGGTT-CGACAATGATC
>CH11
GCGTAAAGGGTCCTTGAGCCGCGAACACGGAGGCGCGAGCGCGCGACGAGAGCTCGAGAGTTTTTTTTCTCGCCACCGATCGTCGCAGCGCGGCCGCCGAAGACTCGAATTTGGGCCAACCGCGAGCGGGGAGCGCGCGGGAGGCCAGTCTCCACCCGCCCAACAGCGCCCCGCGAGGGGAGCTGGGGGAAGGGCAGCGATGCGTGACACCCAGGCAGACGTGCCCTCGGCCTGACGGCTTGGGGCGCAACTTGCGTTCAAAGACTCGATGGTTCACGGGATTCTGCAATTCACACCAAGTATCGCATTTCGCTACGTTCTTCATCGATGCGAGAGCCGAGATATCCGTTGCCGAGAGTCGTTTTGGATTTTTGTTGAAAGAAGACAACGCATCCCGCACGCGCGCCGTGTCCGGGGCGGCGGGAGCGCGCTCCCTCGTTTGATTTTCCTTGGCGCAGCTCGCGCCGGGGTTCGTTGTTTTGCCGCGGCGGGCGAGACGGTGCTCGCCCCCCGCGGCGAGCGGGGGCTGGCGCCAGGCACTCGCGCG--CCGGACGCCTCTCCCCCGCGTGTGCATTCACTAGTTCGCGGGTCGTTCTGCTGGGCAGGTTTCGACAATGATC
>CH12
GCGTAAAGGGTCCTTGAGCCGCGAACACGGAGGCGCGAGCGCGCGACGAGAGCTCGAGAGTTTTTTTTCTCGCCACCGATCGTCGCGGCGCGGCCGCCGAAGACTCGAATTTGGGCCAACCGCGAGCGGGGAGCGCGCGGGAGGCCAGTCTCCACCCGCCCGACAGCGCCCCGCGAGGGGAGCTGGGGGAAGGGCAGCGATGCGTGACACCCAGGCAGACGTGCCCTCGGCCTGACGGCTTGGGGCGCAACTTGCGTTCAAAGACTCGATGGTTCACGGGATTCTGCAATTCACACCAAGTATCGCATTTCGCTACGTTCTTCATCGATGCGAGAGCCGAGATATCCGTTGCCGAGAGTCGTTTTGGATTTTCGTTGAAAGAAGACGACGCATCCCGCACGCGCGCCGTGTCCGGGGCGGCGGGAGCGCGCTCCCTCGTTTGATTTTCCTTGGCGCAGCTCGCGCCGGGGTTCGTTGTTTTGCCGCGGCGGGCGAGACGGTGCTCGCCCCCTGCGGCGAGCGGGGGCTGGCGCCAGGCACTCGCGCG--CCGGACGCCTCGCCCCAGCGTGTGCATTCACTAGTTCGCGGGTCGTTCTGCTGGGCAGGTTTCGACAATGATC
>CH13
GCGTAAAGGGTCCTTGAGCCGCGAACACGGAGGCGCGAGCGCGTGACGAGAGCTCGAGAGTTTTTTTTCTCGCCACCGATCGTCGCGGCGCGGCCGCCGAAGACTCGAATTTGGGCCAACCGCGAGCGGGGAGCGCGCGGGAGGCCAGTCTCCACCCGCCCGACAGCGCCCCGCGAGGGGAGCTGGGGGAAGGGCAGCGATGCGTGACACCCAGGCAGACGTGCCCTCGGCCTGACGGCTTGGGGCGCAACTTGCGTTCAAAGACTCGATGGTTCACGGGATTCTGCAATTCACACCAAGTATCGCATTTCGCTACGTTCTTCATCGATGCGAGAGCCGAGATATCCGTTGCCGAGAGTCGTTTTGGATTTTCGTTGAAAGAAGACGACGCATCCCGCACGCGCGCCGTGTCCGGGGCGGCGGGAGCGCGCTCCCTCGTTTGATTTTCCTTGGCGCAGCTCGCGCCGGGGTTCGTTGTTTTGCCGCGGCGGGCGAGACGGTGCTCGCCCCCCGCGGCGAGCGGGGGCTGGCGCCAGGCACTCGCGCG--CCGGACGCCTCGCCCCCGCGTGTGCATTCACTGGTTCGCGGGTCGTTCTGCTGGGCAGGTT-CGACAATG-TC
>CH14
GCGTAAAGGGTCCTTGAGCCGCGAACACGGAGGCGCGAGCGCGCGACGAGAGCTCGAGAGTTTTTTTTCTCGCCACCGATCGTCGCGGCGCGGCCGCCGAAGACTCGAATTTGGGCCAACCGCGAGCGGGGAGCGCACGGGAGGCCAGTCTCCACCCGCCCGACAGCGCCCCGCGAGGGGAGCTGGGGGAAGGGCAGCGATGCGTGACACCCAGGCAGACGTGCCCTCGGCCTGACGGCTTGGGGCGCAACTTGCGTTCAAAGACTCGATGGTTCACGGGATTCTGCAATTCACACCAAGTATCGCATTTCGCTACGTTCTTCATCGATGCGAGAGCCGAGATATCCGTTGCCGAGAGTCGTTTTGGATTTTCGTTGAAAGAAGACGACGCATCCCGCACGCGCGCCGTGTCCGGGGCGGCGGGAGCGCGCTCCCTCGTTTGATTTTCCTTGGCGCAGCTCGCGCCGGGGTTCGTTGTTTTGCCGCGGCGGGCGAGACGGTGCTCGCCCCCCGCGGCGAGCGGGGGCTGGCGCCAGGCACTCGCGCG--CCGGACGCCTCGCCCCCGCGTGTGCATTCACTGGTTCGCGGGTCGTTCTGCTGGGCAGGTTTCGACAATGATC
>CH15
GCGTAAAGGGTCCTTGAGCCGCGAACACGGAGGCGCGAGCGCGCGACGAGAGCTCGAGAGTTTTTTTTCTCGCCACCGATCGTCGCGGCGCGGCCGCCGAAGACTCGAATTTGGGCCAACCGCGAGCGGGGAGCGCGCGGGAGGCCAGTCTCCACCCGCCCGACAGCGCCCCGCGAGGGGAGCTGGGGGAAGGGCAGCGATGCGTGACACCCAGGCAGACGTGCCCTCGGCCTGACGGCTTGGGGCGCAACTTGCGTTCAAAGACTCGATGGTTCACGGGATTCTGCAATTCACACCAAGTATCGCATTTCGCTACGTTCTTCATCGATGCGAGAGCCGAGATATCCGTTGCCGAGAGTCGTTTTGGATTTTTGTTGAAAGAAGACGACGCATCCCGCACGCGCGCCGTGTCCGGGGCGGCGGGAGCGCGCTCCCTCGTTTGATTTTCCTTGGCGCAGCTCGCGCCGGGGTTCGTTGTTTTGCCGCGGCGGGCGAGACGGTGCTCGCCCCCCGCGGCGAGCGGGGGCTGGCGCCAGGCACTCGCGCG--CCGGACGCCTCTCCCCCGCGTGTGCATTCACTAGTTCGCGGGTCGTTCTGCTGGGCAGGTT-CGACAATGATC
>CH16
GCGTAAAGGGTCCTTGAGCCGCGAACACGGAGGCGCGAGCGCGCGACGAGAGCTCGAGAGTTTTTTTTCTCGCCACCGATCGTCGCGGCGCGGCCGCCGAAGACTCGAATTTGGGCCAACCGCGAGCGGGGAGCGCGCGGGAGGCCAGTCTCCACCCGCCCGACAGCGCCCCGTGAGGGGAGCTGGGGGAAGGGCAGCGATGCGTGACACCCAGGCAGACGTGCCCTCGGCCTGACGGCTTGGGGCGCAACTTGCGTTCAAAGACTCGATGGTTCACGGGATTCTGCAATTCACACCAAGTATCGCATTTCGCTACGTTCTTCATCGATGCGAGAGCCGAGATATCCGTTGCCGAGAGTCGTTTTGGATTTTTGTTGAAAGAAGACGACGCATCCCGCACGCGCGCCGTGTCCGGGGCGGCGGGAGCGCGCTCCCTCGTTTGATTTTCCTTGGCGCAGCTCGCGCCGGGGTTCGTTGTTTTGCCGCGGCGGGCGAGACGGTGCTCGCCCCCCGCGGCGAGCGGGGGCTGGCGCCAGGCACTCGCGCG--CCGGACGCCTCTCCCCCGCGTGTGCATTCACTAGTTCGCGGGTCGTTCTGCTGGGCAGGTT-CGACAATGATC
>CH17
GCGTAAAGGGTCCTTGAGCCGCGAACACGGAGGCGCGAGCGCGCGACGAGAGCTCGAGAGTTTTTTTTCTCGCCACCGATCGTCGCGGCGCGGCCGCCGAAGACTCGAATTTGGGCCAACCGCGAGCGGGGAGCGCACGGGAGGCCAGTCTCCACCCGCCCGACAGCGCCCCGCGAGGGGAGCTGGGGGAAGGGCAGCGATGCGTGACACCCAGGCAGACGTGCCCTCGGCCTGACGGCTTGGGGCGCAACTTGCGTTCAAAGACTCGATGGTTCACGGGATTCTGCAATTCACACCAAGTATCGCATTTCGCTACGTTCTTCATCGATGCGAGAGCCGAGATATCCGTTGCCGAGAGTCGTTTTGGATTTTCGTTGAAAGAAGACGACGCATCCCGCACGCGCGCCGTGTCCGGGGCGGCGGGAGCGCGCTCCCTCGTTTGATTTTCCTTGGCGCAGCTCGCGCCGGGGTTCGTTGTTTTGCCGCGGCGGGCGAGACGGTGCTCGCCCCCCGCGGCGAGCGGGGGCTGGCGCCAGGCACTCGCGCG--CCGGACGCCTCGCCCCCGCGTGTGCATTCACTGGTTCGCGGGTCGTTCTGCTGGGCAGGTT-CGACAATGATC
>CH18
GCGTAAAGGGTCCTTGAGCCGCGAACACGGAGGCGCGAGCGCGCGACGAGAGCTCGAGAGTTTTTTTTCTCGCCACCGATCGTCGCGGCGCGGCCGCCGAAGACTCGAATTTGGGCCAACCGCGAGCGGGGAGCGCACGGGAGGCCAGTCTCCACCCGCCCGACAGCGCCCCGCGAGGGGAGCTGGGGGAAGGGCAGCGATGCGTGACACCCAGGCAGACGTGCCCTCGGCCTGACGGCTTGGGGCGCAACTTGCGTTCAAAGACTCGATGGTTCACGGGATTCTGCAATTCACACCAAGTATCGCATTTCGCTACGTTCTTCATCGATGCGAGAGCCGAGATATCCGTTGCCGAGAGTCGTTTTGGATTTTCGTTGAAAGAAGACGACGCATCCCGCACGCGCGCCGTGTCCGGGGCGGCGGGAGCGCGCTCCCTCGTTTGATTTTCCTTGGCACAGCTCGCGCCGGGGTTCGTTGTTTTGCCGCGGCGGGCGAGACGGTGCTCGCCCCCCGCGGCGAGCGGGGGCTGGCGCCAGGCACTCGCGCG--CCGGACGCCTCGCCCCCGCGTGTGCATTCACTGGTTCGCGGGTCGTTCTGCTGGGTAGGTTTCGACAATGATC
>CH19
GCGTAAAGGGTCCTTGAGCCGCGAACACGGAGGCGCGAGCGCGCGACGAGAGCTCGAGAGTTTTTTTTCTCGCCACCGATCGTCGCGGCGCGGCCGCCGAAGACTCGAATTTGGGCCAACCGCGAGCGGGGAGCGCGCGGGAGGCCAGTCTCCACCCGCCCGACAGCGCCCCGCGAGGGGAGCTGGGGGAAGGGCAGCGATGCGTGACACCCAGGCAGACGTGCCCTCGGCCTGACGGCTTGGGGCGCAACTTGCGTTCAAAGACTCGATGGTTCACGGGATTCTGCAATTCACACCAAGTATCGCATTTCGCTACGTTCTTCATCGATGCGAGAGCCGAGATATCCGTTGCCGAGAGTCGTTTTGGATTTTCGTTGAAAGAAGACGACGCATCCCGCACGCGCGCCGTGTCCGGGGCGGCGGGAGCGCGCTCCCTCGTTTGATTTTCCTTGGCGCAGCTCGCGCCGGGGTTCGTTGTTTTGCCGCGGCGGGCGAGACGGTGCTCGCCCCCCGCGGCGAGCGGGGGCTGGCGCCAGGCACTCGCGCG--CCGGACGCCTCGCCCCCGCGTGTGCATTCACTAGTTCGCGGGTCGTTCTGCTGGGCAGGTTTCGACAATGATC
>CH20
GCGTAAAGGGTCCTTGAGCCGCGAACACGGAGGCGCGAGCGCGCGACGAGAGCTCGAGAGTTTTTTTTCTCGCCACCGATCGTCGCGGCGCGGCCGCCGAAGACTCGAATTTGGGCCAACCGCGAGCGGGGAGCGCGCGGGAGGCCAGTCTCCACCCGCCCGACAGCGCCCCGCGAGGGGAGCTGGGGGAAGGGCAGCGATGCGTGACACCCAGGCAGACGTGCCCTCGGCCTGACGGCTTGGGGCGCAACTTGCGTTCAAAGACTCGATGGTTCACGGGATTCTGCAATTCACACCAAGTATCGCATTTCGCTACGTTCTTCATCGATGCGAGAGCCGAGATATCCGTTGCCGAGAGTCGTTTTGGATTTTTGTTGAAAGAAGACGACGCATCCCGCACGCGCGCCGTGTCCGGGGCGGCGGGAGCGCGCTCCCTCGTTTGATTTTCCTTGGCGCAGCTCGCGCCGGGGTTCGTTGTTTTGCCGCGGCGGGCGAGACGGTGCTCGCCCCCCGCGGCGAGCTGGGGCTGGCGCCAGGCACTCGCGCG--CCGGACGCCTCTCCCCCGCGTGTGCATTCACTAGTTCGCGGGTCGTTCTGCTGGGCAGGTT-CGACAATGATC
>CH21
GCGTAAAGGGTCCTTGAGCCGCGAACACGGAGGCGCGAGCGCGCGACGAGAGCTCGAGAGTTTTTTTTCTCGCCACCGATCGTCGCGGCGCGGCCGCCGAAGACTCGAATTTGGGCCAACCGCGAGCGGGGAGCGCACGGGAGGCCAGTCTCCACCCGCCCGACAGCGCCCCGCGAGGGGAGCTGGGGGAAGGGCAGCGATGCGTGACACCCAGGCAGACGTGCCCTCGGCCTGACGGCTTGGGGCGCAACTTGCGTTCAAAGACTCGATGGTTCACGGGATTCTGCAATTCACACCAAGTATCGCATTTCGCTACGTTCTTCATCGATGCGAGAGCCGAGATATCCGTTGCCGAGAGTCGTTTTGGATTTTCGTTGAAAGAAGACGACGCATCCCGCACGCGCGCCGTGTCCGGGGCGGCGGGAGCGCGCTCCCTCGTTTGATTTTCCTTGGCGCAGCTCGCGCCGGGGTTCGTTGTTTTGCCGCGGCGGGCGAGACGGTGCTCGCCCCCCGCGGCGAGCGGGGGCTGGCGCCAGGCACTCGCGCG--CCGGACGCCTCGCCCCCGCGTGTGCATTCACTGGTTCGCGGGTCGTTCTGCTGGGCAGGTTTCGACAATGATC
>CH22
GCGTAAAGGGTCCTTGAGCCGCGAACACGGAGGCGCGAGCGCGCGACGAGAGCTCGAGAGTTTTTTTTCTCGCCACCGATCGTCGCGGCGCGGCCGCCGAAGACTCGAATTTGGGCCAACCGCGAGCGGGGAGCGCGCGGGAGGCCAGTCTCCACCCGCCCAACAGCGCCCCGCGAGGGGAGCTGGGGGAAGGGCAGCGATGCGTGACACCCAGGCAGACGTGCCCTCGGCCTGACGGCTTGGGGCGCAACTTGCGTTCAAAGACTCGATGGTTCACGGGATTCTGCAATTCACACCAAGTATCGCATTTCGCTACGTTCTTCATCGATGCGAGAGCCGAGATATCCGTTGCCGAGAGTCGTTTTGGATTTTTGTTGAAAGAAGACAACGCATCCCGCACGCGCGCCGTGTCCGGGGCGGCGGGAGCGCGCTCCCTCGTTTGATTTTCCTTGGCGCAGCTCGCGCCGGGGTTCGTTGTTTTGCCGCGGCGGGCGAGACGGTGCTCGCCCCCCGCGGCGAGCGGGGGCTGGCGCCAGGCACTCGCGCG--CCGGACGCCTCTCCCCCGCGTGTGCATTCACTAGTTCGCGGGTCGTTCTGCTGGGCAGGTT-CGACAATG-TC
>CH23
GCGTAAAGGGTCCTTGAGCCGCGAACACGGAGGCGCGAGCGCGCGACGAGAGCTCGAGAGTTTTTTTTCTCGCCACCGATCGTCGCGGCGCGGCCGCCGAAGACTCGAATTTGGGCCAACCGCGAGCGGGGAGCGCGCGGGAGGCCAGTCTCCACCCGCCCGACAGCGCCCCGCGAGGGGAGCTGGGGGAAGGGCAGCGATGCGTGACACCCAGGCAGACGTGCCCTCGGCCTGACGGCTTGGGGCGCAACTTGCGTTCAAAGACTCGATGGTTCACGGGATTCTGCAATTCACACCAAGTATCGCATTTCGCTACGTTCTTCATCGATGCGAGAGCCGAGATATCCGTTGCCGAGAGTCGTTTTGGATTTTTGTTAAAAGAAGACGACGCATCCCGCACGCGCGCCGTGTCCGGGGCGGCGGGAGCGCGCTCCCTCGTTTGATTTTCCTTGGCGCAGCTCGCGCCGGGGTTCGTTGTTTTGCCGCGGCGGGCGAGACGGTGCTCGCCCCCCGCGGCGAGCGGGGGCTGGCGCCAGGCACTCGCGCG--CCGGACGCCTCTCCCCTGCGTGTGCATTCACTAGTTCGCGGGTCGTTCTGCTGGGCAGGTT-CGACAATGATC
>DC01
GCGTAAAGGGTCCTTGAGCCGCGAACACGGAGGCGCGAGCGCGCGACGAGAGCTCGAGAGTTTTTTTTCTCGCCACCGATCGTCGCGGCGCGGCCGCCGAAGACTCGAATTTGGGCCAACCGCGAGCGGGGAGCGCGCGGGAGGCCAGTCTCCACCCGCCCGACAGCGCCCCGCGAGGGGAGCTGGGGGAAGGGCAGCGATGCGTGACACCCAGGCAGACGTGCCCTCGGCCTGACGGCTTGGGGCGCAACTTGCGTTCAAAGACTCGATGGTTCACGGGATTCTGCAATTCACACCAAGTATCGCATTTCGCTACGTTCTTCATCGATGCGAGAGCCGAGATATCCGTTGCCGAGAGTCGTTTTGGATTTTCGTTGAAAGAAGACGACGCATCCCGCACGCGCGCCGTGTCCGGGGCGGCGGGAGCGCGCTCCCTCGTTTGATTTTCCTTGGCGCAGCTCGCGCCGGGGTTCGTTGTTTTGCCGCGGCGGGCGAGACGGTGCTCGCCCCCCGTGGCGAGCGGGGGCTGGCGCCAGGCACTCGCGCG--CCGGACGCCTCGCCCCCGCGTGTGCATTCACTGGTTCGCGGGTCGTTCTGCTGGGCAGGTTTCGACAATGATC
>DC02
GCGTAAAGGGTCCTTGAGCCGCGAACACGGAGGCGCGAGCGCGCGACGAGAGCTCGAGAGTTTTTTTTCTCGCCACCGATCGTCGCGGCGCGGCCGCCGAAGACTCGAATTTGGGCCAACCGCGAGCGGGGAGCGCGCGGGAGGCCAGTCTCCACCCGCCCGACAGCGCCCCGCGAGGGGAGCTGGGGGAAGGGCAGCGATGCGTGACACCCAGGCAGACGTGCCCTCGGCCTGACGGCTTGGGGCGCAACTTGCGTTCAAAGACTCGATGGTTCACGGGATTCTGCAATTCACACCAAGTATCGCATTTCGCTACGTTCTTCATCGATGCGAGAGCCGAGATATCCGTTGCCGAGAGTCGTTTTGGATTTTCGTTGAAAGAAGACGACGCATCCCGCACGCGCGCCGTGTCCGGGGCGGCGGGAGCGCGCTCCCTCGTTTGATTTTCCTTGGCGCAGCTCGCGCCGGGGTTCGTTGTTTTGCCGCGGCGGGCGAGACGGTGCTCGCCCCCCGCGGCGAGCGGGGGCTGGCGCCAGGCACTCGCGCG--CCGGACGCCTCTCCCCCGCGTGTGCATTCACTAGTTCGCGGGTCGTTCTGCTGGGCAGGTTTCGACAATGATC
>DC03
GCGTAAAGGGTCCTTGAGCCGCGAACACGGAGGCGCGAGCGCGCGACGAGAGCTCGAGAGTTTTTTTTCTCGCCACCGATCGTCGCGGCGCGGCCGCCGAAGACTCGAATTTGGGCCAACCGCGAGCGGGGAGCGCGCGGGAGGCCAGTCTCCACCCGCCCAACAGCGCCCCGCGAGGGGAGCTGGGGGAAGGGCAGCGATGCGTGACACCCAGGCAGACGTGCCCTCGGCCTGACGGCTTGGGGCGCAACTTGCGTTCAAAGACTCGATGGTTCACGGGATTCTGCAATTCACACCAAGTATCGCATTTCGCTACGTTCTTCATCGATGCGAGAGCCGAGATATCCGTTGCCGAGAGTCGTTTTGGATTTTTGTTGAAAGAAGACAACGCATCCCGCACGCGCGCCGTGTCCGGGGCGGCGGGAGCGCGCTCCCTCGTTTGATTTTCCTTGGCGCAGCTCGCGCCGGGGTTCGTTGTTTTGCCGCGGCGGGCGAGACGGTGCTCGCCCCCCGCGGCGAGCGGGGGCTGGCGCCAGGCACTCGCGCG--CCGGACGCCTCTCCCCCGCGTGTGCATTCGCTAACCCGCGGGTCGTTCTGCTGGACAGGTTTC-ACAATGATC
>DC04
GCGTAAAGGGTCCTTGAGCCGCGAACACGGAGGCGCGAGCGCGCGACGAGAGCTCGAGAGTTTTTTTTCTCGCCACCGATCGTCGCGGCGCGGCCGCCGAAGACTCGAATTTGGGCCAACCGCGAGCGGGGAGCGCGCGGGAGGCCAGTCTCCACCCGCCCGACAGCGCCCCGCGAGGGGAGCTGGGGGAAGGGCAGCGATGCGTGACACCCAGGCAGACGTGCCCTCGGCCTGACGGCTTGGGGCGCAACTTGCGTTCAAAGACTCGATGGTTCACGGGATTCTGCAATTCACACCAAGTATCGCATTTCGCTACGTTCTTCATCGATGCGAGAGCCGAGATATCCGTTGCCGAGAGTCGTTTTGGATTTTTGTTAAAAGAAGACGACGCATCCCGCACGCGCGCCGTGTCCGGGGCGGCGGGAGCGCGCTCCCTCGTTTGATTTTCCTTGGCGCAGCTCGCGCCGGGGTTCGTTGTTTTGCCGCGGCGGGCGAGACGGTGCTCGCCCCCCGCGGCGAGCGGGGGCTGGCGCCAGGCACTCGCGCG--CCGGACGCCTCTCCCCTGCGTGTGCATTCACTAGTTCGCGGGTCGTTCTGCTGGGCAGGTTTCGACAATGATC
>DC05
GCGTAAAGGGTCCTTGAGCCGCGAACACGGAGGCGCGAGCGCGCGACGAGAGCTCGAGAGTTTTTTTTCTCGCCACCGATCGTCGCGGCGCGGCCGCCGAAGACTCGAATTTGGGCCAACCGCGAGCGGGGAGCGCACGGGAGGCCAGTCTCCACCCGCCCGACAGCGCCCCGCGAGGGGAGCTGGGGGAAGGGCAGCGATGCGTGACACCCAGGCAGACGTGCCCTCGGCCTGACGGCTTGGGGCGCAACTTGCGTTCAAAGACTCGATGGTTCACGGGATTCTGCAATTCACACCAAGTATCGCATTTCGCTACGTTCTTCATCGATGCGAGAGCCGAGATATCCGTTGCCGAGAGTCGTTTTGGATTTTTGTTGAAAGAAGACGACGCATCCCGCACGCGCGCCGTGTCCGGGGCGGCGGGAGCGCGCTCCCTCGTTTGATTTTCCTTGGCGCAGCTCGCGCCGGGGTTCGTTGTTTTGCCGCGGCGGGCGAGACGGTGCTCGCCCCCCGCGGCGAGCGGGGGCTGGCGCCAGGCACTCGCGCG--CCGGATGCCTCGCCCCCGCGTGTGCATTCACTGGTTCGCGGGTCGTTCTGCTGGGCAGGTTTCGACAATGATC
>DC06
GCGTAAAGGGTCCTTGAGCCGCGAACACGGAGGCGCGAGCGCGCGACGAGAGCTCGAGAGTTTTTTTTCTCGCCACCGATCGTCGCGGCGCGGCCGCCGAAGACTCGAATTTGGGCCAACCGCGAGCGGGGAGCGCGCGGGAGGCCAGTCTCCACCCGCCCGACAGCGCCCCGCGAGGGGAGCTGGGGGAAGGGCAGCGATGCGTGACACCCAGGCAGACGTGCCCTCGGCCTGACGGCTTGGGGCGCAACTTGCGTTCAAAGACTCGATGGTTCACGGGATTCTGCAATTCACACCAAGTATCGCATTTCGCTACGTTCTTCATCGATGCGAGAGCCGAGATATCCGTTGCCGAGAGTCGTTTTGGATTTTTGTTGAAAGAAGACGACGCATCCCGCACGCGCGCCGTGTCCGGGGCGGCGGGAGCGCGCTCCCTCGTTTGATTTTCCTTGGCGCAGCTCGCGCCGGGGTTCGTTGTTTTGCCGCGGCGGGCGAGACGGTGCTCGGCCCCCGCGGCGAGCGGGGGCTGGCGCTAGGCACTCGCGCG--CCGGACGCCTCTCCCCCGCGTGTGCATTCACTAGTTCGCGGGTCGTTCTGCTGGGCAGGTTTCGACAATGATC
>DC07
GCGTAAAGGGTCCTTGAGCCGCGAACACGGAGGCGCGAGCGCGCGACGAGAGCTCGAGAGTTTTTTTTCTCGCCACCGATCGTCGCGGCGCGGCCGCCGAAGACTCGAATTTGGGCCAACCGCGAGCGGGGAGCGCGCGGGAGGCCAGTCTCCACCCGCCCGACAGCGCCCCGCGAGGGGAGCTGGGGGAAGGGCAGCGATGCGTGACACCCAGGCAGACGTGCCCTCGGCCTGACGGCTTGGGGCGCAACTTGCGTTCAAAGACTCGATGGTTCACGGGATTCTGCAATTCACACCAAGTATCGCATTTCGCTACGTTCTTCATCGATGCGAGAGCCGAGATATCCGTTGCCGAGAGTCGTTTTGGATTTTCGTTGAAAGAAGACGACGCATCCCGCACGCGCGCCGTGTCCGGGGCGGCGGGAGCGCGCTCCCTCGTTTGATTTTCCTTGGCGCAGCTCGCGCCGGGGTTCGTTGTTTTGCCGCGGCGGGCGAGACGGTGCTCGCCCCCCGTGGCGAGCGGGGGCTGGCGCCAGGCACTCGCGCG--CCGGATGCCTCGCCCCCGCGTGTGCATTCACTGGTTCGCGGGTCGTTCTGCTGGGCAGGTTTCGACAATGATC
>DC08
GCGTAAAGGGTCCTTGAGCCGCGAACACGGAGGCGCGAGCGCGCGACGAGAGCTCGAGAGTTTTTTTTCTCGCCACCGATCGTCGCGGCGCGGCCGCCGAAGACTCGAATTTGGGCCAACCGCGAGCGGGGAGCGCACGGGAGGCCAGTCTCCACCCGCCCGACAGCGCCCCGCGAGGGGAGCTGGGGGAAGGGCAGCGATGCGTGACACCCAGGCAGACGTGCCCTCGGCCTGACGGCTTGGGGCGCAACTTGCGTTCAAAGACTCGATGGTTCACGGGATTCTGCAATTCACACCAAGTATCGCATTTCGCTACGTTCTTCATCGATGCGAGAGCCGAGATATCCGTTGCCGAGAGTCGTTTTGGATTTTCGTTGAAAGAAGACGACGCATCCCGCACGCGCGCCGTGTCCGGGGCGGCGGGAGCGCGCTCCCTCGTTTGATTTTCCTTGGCGCAGCTCGCGCCGGGGTTCGTTGTTTTGCCGCGGCGGGCGAGACGGTGCTCGCCCCCCGCGGCGAGCGGGGGCTGGCGCCAGGCACTCGCGCG--CCGGATGCCTCGCCCCCGCGTGTGCATTCACTGGTTCGCGGGTCGTTCTGCTGGGCAGGTTTCGACAATGATC
>DC09
GCGTAAAGGGTCCTTGAGCCGCGAACACGGAGGCGCGAGCGCGCGACGAGAGCTCGAGAGTTTTTTTTCTCGCCACCGATCGTCGCGGCGCGGCCGCCGAAGACTCGAATTTGGGCCAACCGCGAGCGGGGAGCGCACGGGAGGCCAGTCTCCACCCGCCCGACAGCGCCCCGCGAGGGGAGCTGGGGGAAGGGCAGCGATGCGTGACACCCAGGCAGACGTGCCCTCGGCCTGACGGCTTGGGGCGCAACTTGCGTTCAAAGACTCGATGGTTCACGGGATTCTGCAATTCACACCAAGTATCGCATTTCGCTACGTTCTTCATCGATGCGAGAGCCGAGATATCCGTTGCCGAGAGTCGTTTTGGATTTTCGTTGAAAGAAGACGACGCATCCCGCACGCGCGCCGTGTCCGGGGCGGCGGGAGCGCGCTCCCTCGTTTGATTTTCCTTGGCGCAGCTCGCGCCGGGGTTCGTTGTTTTGCCGCGGCGGGCGAGACGGTGCTCGCCCCCCGCGGCGAGCGGGGGCTGGCGCCAGGCACTCGCGCG--CCGGACGCCTCTCCCCTGCGTGTGCATTCACTAGTTCGCGGGTCGTTCTGCTGGGCAGGTTTCGACAATGATC
>DC10
GCGTAAAGGGTCCTTGAGCCGCGAACACGGAGGCGCGAGCGCGCGACGAGAGCTCGAGAGTTTTTTTTCTCGCCACCGATCGTCGCGGCGCGGCCGCCGAAGACTCGAATTTGGGCCAACCGCGAGCGGGGAGCGCGCGGGAGGCCAGTCTCCACCCGCCCAACAGCGCCCCGCGAGGGGAGCTGGGGGAAGGGCAGCGATGCGTGACACCCAGGCAGACGTGCCCTCGGCCTGACGGCTTGGGGCGCAACTTGCGTTCAAAGACTCGATGGTTCACGGGATTCTGCAATTCACACCAAGTATCGCATTTCGCTACGTTCTTCATCGATGCGAGAGCCGAGATATCCGTTGCCGAGAGTCGTTTTGAATTTTTGTTGAAAGAAGACAACGCATCCCGCACGCGCGCCGTGTCCGGGGCGGCGGGAGCGCGCTCCCTCGTTTGATTTTCCTTGGCGCAGCTCGCGCCGGGGTTCGTTGTTTTGCCGCGGCGGGCGAGACGGTGCTCGCCCCCCGCGGCGAGCGGGGGCTGGCGCCAGGCACTCGCGCG--CCGGACGCCTCTCCCCCGCGTGTGCATTCACTAGTTCGCGGGTCGTTCTGCTGGGCAGGTTTCGACAATGATC
>DC11
GCGTAAAGGGTCCTTGAGCCGCGAACACGGAGGCGCGAGCGCGCGACGAGAGCTCGAGAGTTTTTTTTCTCGCCACCGATCGTCGCGGCGCGGCCGCCGAAGACTCGAATTTGGGCCAACCGCGAGCGGGGAGCGCACGGGAGGCCAGTCTCCACCCGCCCGACAGCGCCCCGCGAGGGGAGCTGGGGGAAGGGCAGCGATGCGTGACACCCAGGCAGACGTGCCCTCGGCCTGACGGCTTGGGGCGCAACTTGCGTTCAAAGACTCGATGGTTCACGGGATTCTGCAATTCACACCAAGTATCGCATTTCGCTACGTTCTTCATCGATGCGAGAGCCGAGATATCCGTTGCCGAGAGTCGTTTTGGATTTTCGTTGAAAGAAGACGACGCATCCCGCACGCGCGCCGTGTCCGGGGCGGCGGGAGCGCGCTCCCTCGTTTGATTTTCCTTGGCGCAGCTCGCGCCGGGGTTCGTTGTTTTGCCGCGGCGGGCGAGACGGTGCTCGCCCCCCGCGGCGAGCGGGGGCTGGCGCCAGGCACTCGCGCG--CCGGATGCCTCGCCCCCGCGTGTGCATTCACTGGTTCGCGGGTCGTTCTGCTGGGCAGGTTTCGACAATGATC
>DC12
GCGTAAAGGGTCCTTGAGCCGCGAACACGGAGGCGCGAGCGCGCGACGAGAGCTCGAGAGTTTTTTTTCTCGCCACCGATCGTCGCGGCGCGGCCGCCGAAGACTCGAATTTGGGCCAACCGCGAGCGGGGAGCGCACGGGAGGCCAGTCTCCACCCGCCCGACAGCGCCCCGCGAGGGGAGCTGGGGGAAGGGCAGCGATGCGTGACACCCAGGCAGACGTGCCCTCGGCCTGACGGCTTGGGGCGCAACTTGCGTTCAAAGACTCGATGGTTCACGGGATTCTGCAATTCACACCAAGTATCGCATTTCGCTACGTTCTTCATCGATGCGAGAGCCGAGATATCCGTTGCCGAGAGTCGTTTTGGATTTTCGTTGAAAGAAGACGACGCATCCCGCACGCGCGCCGTGTCCGGGGCGGCGGGAGCGCGCTCCCTCGTTTGATTTTCCTTGGCGCAGCTCGCGCCGGGGTTCGTTGTTTTGCCGCGGCGGGCGAGACGGTGCTCGCCCCCCGCGGCGAGCGGGGGCTGGCGCCAGGCACTCGCGCG--CCGGATGCCTCGCCCCCGCGTGTGCATTCACTGGTTCGCGGGTCGTTCTGCTGGGCAGGTTTCGACAATGATC
>DC13
GCGTAAAGGGTCCTTGAGCCGCGAACACGGAGGCGCGAGCGCGCGACGAGAGCTCGAGAGTTTTTTTTCTCGCCACCGATCGTCGCGGCGCGGCCGCCGAAGACTCGAATTTGGGCCAACCGCGAGCGGGGAGCGCGCGGGAGGCCAGTCTCCACCCGCCCGACAGCGCCCCGCGAGGGGAGCTGGGGGAAGGGCAGCGATGCGTGACACCCAGGCAGACGTGCCCTCGGCCTGACGGCTTGGGGCGCAACTTGCGTTCAAAGACTCGATGGTTCACGGGATTCTGCAATTCACACCAAGTATCGCATTTCGCTACGTTCTTCATCGATGCGAGAGCCGAGATATCCGTTGCCGAGAGTCGTTTTGGATTTTTGTTGAAAGAAGACGACGCATCCCGCACACGCGCCGTGTCCGGGGCGGCGGGAGCGCGCTCCCTCGTTTGATTTTCCTTGGCGCAGCTCGCGCCGGGGTTCGTTGTTTTGCCGCGGCGGGCGAGACGGTGCTCGCCCCCCGCGGCGAGCGGGGGCTGGCGCCAGGCACTCGCGCG--CCGGACGCCTCTCCCCCGCGTGTGCATTCACTGGTTCGCGGGTCATTCTGCTGGGCAGGTTTCGACAATGATC
>DC14
GCGTAAAGGGTCCTTGAGCCGCGAACACGGAGGCGCGAGCGCGCGACGAGAGCTCGAGAGTTTTTTTTCTCGCCACCGATCGTCGCGGCGCGGCCGCCGAAGACTCGAATTTGGGCCAACCGCGAGCGGGGAGCGCGCGGGAGGCCAGTCTCCACCCGCCCAACAGCGCCCCGCGAGGGGAGCTGGGGGAAGGGCAGCGATGCGTGACACCCAGGCAGACGTGCCCTCGGCCTGACGGCTTGGGGCGCAACTTGCGTTCAAAGACTCGATGGTTCACGGGATTCTGCAATTCACACCAAGTATCGCATTTCGCTACGTTCTTCATCGATGCGAGAGCCGAGATATCCGTTGCCGAGAGTCGTTTTGGATTTTTGTTGAAAGAAGACAACGCATCCCGCACGCGCGCCGTGTCCGGGGCGGCGGGAGCGCGCTCCCTCGTTTGATTTTCCTTGGCGCAGCTCGCGCCGGGGTTCGTTGTTTTGCCGCGGCGGGCGAGACGGTGCTCGCCCCCCGCGGCGAGCGGGGGCTGGCGCCAGGCACTCGCGCG--CCGGACGCCTCTCCCCCGCGTGTGCATTCACTAGTTCGCGGGTCGTTCTGCTGGGCAGGTTTCGACAATGATC
>DC15
GCGTAAAGGGTCCTTGAGCCGCGAACACGGAGGCGCGAGCGCGCGACGAGAGCTCGAGAGTTTTTTTTCTCGCCACCGATCGTCGCGGCGCGGCCGCCGAAGACTCGAATTTGGGCCAACCGCGAGCGGGGAGCGCACGGGAGGCCAGTCTCCACCCGCCCGACAGCGCCCCGCGAGGGGAGCTGGGGGAAGGGCAGCGATGCGTGACACCCAGGCAGACGTGCCCTCGGCCTGACGGCTTGGGGCGCAACTTGCGTTCAAAGACTCGATGGTTCACGGGATTCTGCAATTCACACCAAGTATCGCATTTCGCTACGTTCTTCATCGATGCGAGAGCCGAGATATCCGTTGCCGAGAGTCGTTTTGGATTTTCGTTGAAAGAAGACGACGCATCCCGCACGCGCGCCGTGTCCGGGGCGGCGGGAGCGCGCTCCCTCGTTTGATTTTCCTTGGCGCAGCTCGCGCCGGGGTTCGTTGTTTTGCCGCGGCGGGCGAGACGGTGCTCGCCCCCCGCGGCGAGCGGGGGCTGGCGCCAGGCACTCGCGCG--CCGGACGCCTCTCCCCTGCGTGTGCATTCACTAGTTCGCGGGTCGTTCTGCTGGGCAGGTTTCGACAATGATC
>DC16
GCGTAAAGGGTCCTTGAGCCGCGAACACGGAGGCGCGAGCGCGCGACGAGAGCTCGAGAGTTTTTTTTCTCGCCACCGATCGTCGCGGCGCGGCCGCCGAAGACTCGAATTTGGGCCAACCGCGAGCGGGGAGCGCACGGGAGGCCAGTCTCCACCCGCCCGACAGCGCCCCGCGAGGGGAGCTGGGGGAAGGGCAGCGATGCGTGACACCCAGGCAGACGTGCCCTCGGCCTGACGGCTTGGGGCGCAACTTGCGTTCAAAGACTCGATGGTTCACGGGATTCTGCAATTCACACCAAGTATCGCATTTCGCTACGTTCTTCATCGATGCGAGAGCCGAGATATCCGTTGCCGAGAGTCGTTTTGGATTTTCGTTGAAAGAAGACGACGCATCCCGCACGCGCGCCGTGTCCGGGGCGGCGGGAGCGCGCTCCCTCGTTTGATTTTCCTTGGCGCAGCTCGCGCCGGGGTTCGTTGTTTTGCCGCGGCGGGCGAGACGGTGCTCGCCCCCCGCGGCGAGCGGGGGCTGGCGCCAGGCACTCGCGCG--CCGGACGCCTCTCCACCGCGAGTGCATTCACTGGTTCGCGGGTCGTTCTGCTGGGCAGGTTTCGACAATGATC
>DC17
GCGTAAAGGGTCCTTGAGCCGCGAACACGGAGGCGCGAGCGCGCGACGAGAGCTCGAGAGTTTTTTTTCTCGCCACCGATCGTCGCGGCGCGGCCGCCGAAGACTCGAATTTGGGCCAACCGCGAGCGGGGAGCGCGCGGGAGGCCAGTCTCCACCCGCCCGACAGCGCCCCGCGAGGGGAGCTGGGGGAAGGGCAGCGATGCGTGACACCCAGGCAGACGTGCCCTCGGCCTGACGGCTTGGGGCGCAACTTGCGTTCAAAGACTCGATGGTTCACGGGATTCTGCAATTCACACCAAGTATCGCATTTCGCTACGTTCTTCATCGATGCGAGAGCCGAGATATCCGTTGCCGAGAGTCGTTTTGGATTTTCGTTGAAAGAAGACGACGCATCCCGCACGCGCGCCGTGTCCGGGGCGGCGGGAGCGCGCTCCCTCGTTTGATTTTCCTTGGCGCAGCTCGCGCCGGGGTTCGTTGTTTTGCCGCGGCGGGCGAGACGGTGCTCGCCCCCCGTGGCGAGCGGGGGCTGGCGCCAGGCACTCGCGCG--CCGGACGCCTCGCCCCCGCGTGTGCATTCACTGGTTCGCGGGTCGTTCTGCTGGGCAGGTTTCGACAATGATC
>DC18
GCGTAAAGGGTCCTTGAGCCGCGAACACGGAGGCGCGAGCGCGCGACGAGAGCTCGAGAGTTTTTTTTCTCGCCACCGATCGTCGCGGCGCGGCCGCCGAAGACTCGAATTTGGGCCAACCGCGAGCGGGGAGCGCGCGGGAGGCCAGTCTCCACCCGCCCGACAGCGCCCCGCGAGGGGAGCTGGGGGAAGGGCAGCGATGCGTGACACCCAGGCAGACGTGCCCTCGGCCTGACGGCTTGGGGCGCAACTTGCGTTCAAAGACTCGATGGTTCACGGGATTCTGCAATTCACACCAAGTATCGCATTTCGCTACGTTCTTCATCGATGCGAGAGCCGAGATATCCGTTGCCGAGAGTCGTTTTGGATTTTCGTTGAAAGAAGACGACGCATCCCGCACGCGCGCCGTGTCCGGGGCGGCGGGAGCGCGCTCCCTCGTTTGATTTTCCTTGGCGCAGCTCGCGCCGGGGTTCGTTGTTTTGCCGCGGCGGGCGAGACGGTGCTCGCCCCCTGCGGCGAGCGGGGGCTGGCGCCAGGCACTCGCGCG--CCGGACGCCTCGCCCCCGCGTGTGCATTCACTAGTTCGCGGGTCGTTCTGCTGGGCAGGTTTCGACAATGATC
>DC19
GCGTAAAGGGTCCTTGAGCCGCGAACACGGAGGCGCGAGCGCGCGACGAGAGCTCGAGAGTTTTTTTTCTCGCCACCGATCGTCGCGGCGCGGCCGCCGAAGACTCGAATTTGGGCCAACCGCGAGCGGGGAGCGCGCGGGAGGCCAGTCTCCACCCGCCCGACAGCGCCCCGCGAGGGGAGCTGGGGGAAGGGCAGCGATGCGTGACACCCAGGCAGACGTGCCCTCGGCCTGACGGCTTGGGGCGCAACTTGCGTTCAAAGACTCGATGGTTCACGGGATTCTGCAATTCACACCAAGTATCGCATTTCGCTACGTTCTTCATCGATGCGAGAGCCGAGATATCCGTTGCCGAGAGTCGTTTTGGATTTTCGTTGAAAGAAGACGACGCATCCCGCACGCGCGCCGTGTCCGGGGCGGCGGGAGCGCGCTCCCTCGTTTGATTTTCCTTGGCGCAGCTCGCGCCGGGGTTCGTTGTTTTGCCGCGGCGGGCGAGACGGTGCTCGCCCCCTGCGGCGAGCGGGGGCTGGCGCCAGGCACTCGCGCG--CCGGACGCCTCGCCCCAGCGTGTGCATTCACTAGTTCGCGGGTCGTTCTGCTGGGCAGGTTTCGACAATGATC
>DC20
GCGTAAAGGGTCCTTGAGCCGCGAACACGGAGGCGCGAGCGCGCGACGAGAGCTCGAGAGTTTTTTTTCTCGCCACCGATCGTCGCGGCGCGGCCGCCGAAGACTCAAATTTGGGCCAACCGCGAGCGGGGAGCGCACGGGAGGCCAGTCTCCACCCGCCCGACAGCGCCCCGTGAGGGGAGCTGGGGGAAGGGCAGCGATGCGTGACACCCAGGCAGACGTGCCCTCGGCCTGACGGCTTGGGGCGCAACTTGCGTTCAAAGACTCGATGGTTCACGGGATTCTGCAATTCACACCAAGTATCGCATTTCGCTACGTTCTTCATCGATGCGAGAGCCGAGATATCCGTTGCCGAGAGTCGTTTTGGATTTTCGTTGAAAGAAGACGACGCATCCCGCACGCGCGCCGTGTCCGGGGCGGCGGGAGCGCGCTCCCTCGTTTGATTTTCCTTGGCGCAGCTCGCGCCGGGGTTCGTTGTTTTGCCGCGGCGGGCGAGACGGTGCTCGCCCCCCGCGGCGAGCGGGGGCTGGCGCCAGGCACTCGCGCG--CCGGACGCCTCGCCCCCGCGTGTGCATTCACTGGTTCGCGGGTCGTTCTGCTGGGCAGGTTTCGACAATGATC
>DC21
GCGTAAAGGGTCCTTGAGCCGCCAACACCGAGGCGCGAGCGCGCGACGAGAGCTCGATAGTTTTTTTTCTCGCCACCGATCGTCGCGGCGCGGCCGCCGAAGACTCGAATTTGGGCCAACCGCGAGCGGGGAGCGCGCGGGAGGCCAGTCTCCACCCGCCCGACAGCGCCCCGCGAGGGGAGCTGGGGGAAGGGCAGCGATGCGTGACACCCAGGCAGACGTGCCCTCGGCCTGACGGCTTGGGGCGCAACTTGCGTTCAAAGACTCGATGGTTCACGGGATTCTGCAATTCACACCAAGTATCGCATTTCGCTACGTTCTTCATCGATGCGAGAGCCGAGATATCCGTTGCCGAGAGTCGTTTTGGATTTTCGTTGAAAGAAGACGACGCATCCCGCACGCGCGCCGTGTCCGGGGCGGCGGGAGCGCGCTCCCTCGTTTGATTTTCCTTGGCGCAGCTCGCGCCGGGGTTCGTTGTTTTGCCGCGGCGGGCGAGACGGTGCTCGCCCCCCGCGGCGAGCGGGGGCTGGCGCCAGGCACTCGCGCG--CCGGACGCCTCTCCCCTGCGTGTGCATTCACTAGTTCGCGGGTCATTCTGCTGGGCACGTTTCCAAAAAGATC
>DC22
GCGTAAAGGGTCCTTGAGCCGCGAACACGGAGGCGCGAGCGCGCGACGAGAGCTCGAGAGTTTTTTTTCTCGCCACCGATCGTCGCGGCGCGGCCGCCGAAGACTCAAATTTGGGCCAACCGCGAGCGGGGAGCGCACGGGAGGCCAGTCTCCACCCGCCCGACAGCGCCCCGTGAGGGGAGCTGGGGGAAGGGCAGCGATGCGTGACACCCAGGCAGACGTGCCCTCGGCCTGACGGCTTGGGGCGCAACTTGCGTTCAAAGACTCGATGGTTCACGGGATTCTGCAATTCACACCAAGTATCGCATTTCGCTACGTTCTTCATCGATGCGAGAGCCGAGATATCCGTTGCCGAGAGTCGTTTTGGATTTTCGTTGAAAGAAGACGACGCATCCCGCACGCGCGCCGTGTCCGGGGCGGCGGGAGCGCGCTCCCTCGTTTGATTTTCCTTGGCGCAGCTCGCGCCGGGGTTCGTTGTTTTGCCGCGGCGGGCGAGACGGTGCTCGCCCCCCGCGGCGAGCGGGGGCTGGCGCCAGGCACTCGCGCG--CCGGACGCCTCTCCCCCGCGTGTGCATTCACTAGTTCGCGGGTCGTTCTGCTGGGCAGGTTTCGACAATGATC
>DC23
GCGTAAAGGGTCCTTGAGCCGCGAACACGGAGGCGCGAGCGCGCGACGAGAGCTCGAGAGTTTTTTTTCTCGCCACCGATCGTCGCGGCGCGGCCGCCGAAGACTCGAATTTGGGCCAACCGCGAGCGGGGAGCGCACGGGAGGCCAGTCTCCACCCGCCCGACAGCGCCCCGCGAGGGGAGCTGGGGGAAGGGCAGCGATGCGTGACACCCAGGCAGACGTGCCCTCGGCCTGACGGCTTGGGGCGCAACTTGCGTTCAAAGACTCGATGGTTCACGGGATTCTGCAATTCACACCAAGTATCGCATTTCGCTACGTTCTTCATCGATGCGAGAGCCGAGATATCCGTTGCCGAGAGTCGTTTTGGATTTTCGTTGAAAGAAGACGACGCATCCCGCACGCGCGCCGTGTCCGGGGCGGCGGGAGCGCGCTCCCTCGTTTGATTTTCCTTGGCGCAGCTCGCGCCGGGGTTCGTTGTTTTGCCGCGGCGGGCGAGACGGTGCTCGCCCCCCGCGGCGAGCGGGGGCTGGCGCCAGGCACTCGCGCG--CCGGATGCCTCGCCCCCGCGTGTGCATTCACTGGTTCGCGGGTCGTTCTGCTGGGCAGGTTTCGACAATGATC
>DC24
GCGTAAAGGGTCCTTGAGCCGCGAACACGGAGGCGCGAGCGCGCGACGAGAGCTCGAGAGTTTTTTTTCTCGCCACCGATCGTCGCGGCGCGGCCGCCGAAGACTCAAATTTGGGCCAACCGCGAGCGGGGAGCGCACGGGAGGCCAGTCTCCACCCGCCCGACAGCGCCCCGTGAGGGGAGCTGGGGGAAGGGCAGCGATGCGTGACACCCAGGCAGACGTGCCCTCGGCCTGACGGCTTGGGGCGCAACTTGCGTTCAAAGACTCGATGGTTCACGGGATTCTGCAATTCACACCAAGTATCGCATTTCGCTACGTTCTTCATCGATGCGAGAGCCGAGATATCCGTTGCCGAGAGTCGTTTTGGATTTTCGTTGAAAGAAGACGACGCATCCCGCACGCGCGCCGTGTCCGGGGCGGCGGGAGCGCGCTCCCTCGTTTGATTTTCCTTGGCGCAGCTCGCGCCGGGGTTCGTTGTTTTGCCGCGGCGGGCGAGACGGTGCTCGCCCCCCGCGGCGAGCGGGGGCTGGCGCCAGGCACTCGCGCG--CCGGACGCCTCGCCCCCGCGTGTGCATTCACTGGTTCGCGGGTCGTTCTGCTGGGCAGGTTTCGACAATGATC
>DC25
GCGTAAAGGGTCCTTGAGCCGCGAACACGGAGGCGCGAGCGCGCGACGAGAGCTCGAGAGTTTTTTTTCTCGCCACCGATCGTCGCGGCGCGGCCGCCGAAGACTCAAATTTGGGCCAACCGCGAGCGGGGAGCGCACGGGAGGCCAGTCTCCACCCGCCCGACAGCGCCCCGTGAGGGGAGCTGGGGGAAGGGCAGCGATGCGTGACACCCAGGCAGACGTGCCCTCGGCCTGACGGCTTGGGGCGCAACTTGCGTTCAAAGACTCGATGGTTCACGGGATTCTGCAATTCACACCAAGTATCGCATTTCGCTACGTTCTTCATCGATGCGAGAGCCGAGATATCCGTTGCCGAGAGTCGTTTTGGATTTTCGTTGAAAGAAGACGACGCATCCCGCACGCGCGCCGTGTCCGGGGCGGCGGGAGCGCGCTCCCTCGTTTGATTTTCCTTGGCGCAGCTCGCGCCGGGGTTCGTTGTTTCGCCGCGGCGGGCGAGACGGTGCTCGCCCCCCGCGGCGAGCGGGGGCTGGCGCCAGGCACTCGCGCG--CCGGACGCCTCTCCCCCGCGTGTGCATTCACTAGTTCGCGGGTCGTTCTGCTGGGCAGGTTTCGACAATGATC
>DC26
GCGTAAAGGGTCCTTGAGCCGCGAACACGGAGGCGCGAGCGCGCGACGAGAGCTCGAGAGTTTTTTTTCTCGCCACCGATCGTCGCGGCGCGGCCGCCGAAGACTCGAATTTGGGCCAACCGCGAGCGGGGAGCGCACGGGAGGCCAGTCTCCACCCGCCCGACAGCGCCCCGCGAGGGGAGCTGGGGGAAGGGCAGCGATGCGTGACACCCAGGCAGACGTGCCCTCGGCCTGACGGCTTGGGGCGCAACTTGCGTTCAAAGACTCGATGGTTCACGGGATTCTGCAATTCACACCAAGTATCGCATTTCGCTACGTTCTTCATCGATGCGAGAGCCGAGATATCCGTTGCCGAGAGTCGTTTTGGATTTTCGTTGAAAGAAGACGACGCATCCCGCACGCGCGCCGTGTCCGGGGCGGCGGGAGCGCGCTCCCTCGTTTGATTTTCCTTGGCGCAGCTCGCGCCGGGGTTCGTTGTTTTGCCGCGGCGGGCGAGACGGTGCTCGCCCCCCGCGGCGAGCGGGGGCTGGCGCCAGGCACTCGCGCG--CCGGACGCCTCGCCCCCGCGTGTGCATTCACTGGTTCGCGGGTCGTTCTGCTGGGCAGGTTTCGACAATGATC
>DC27
GCGTAAAGGGTCCTTGAGCCGCGAACACGGAGGCGCGAGCGCGCGACGAGAGCTCGAGAGTTTTTTTTCTCGCCACCGATCGTCGCGGCGCGGCCGCCGAAGACTCGAATTTGGGCCAACCGCGAGCGGGGAGCGCACGGGAGGCCAGTCTCCACCCGCCCGACAGCGCCCCGCGAGGGGAGCTGGGGGAAGGGCAGCGATGCGTGACACCCAGGCAGACGTGCCCTCGGCCTGACGGCTTGGGGCGCAACTTGCGTTCAAAGACTCGATGGTTCACGGGATTCTGCAATTCACACCAAGTATCGCATTTCGCTACGTTCTTCATCGATGCGAGAGCCGAGATATCCGTTGCCGAGAGTCGTTTTGGATTTTCGTTGAAAGAAGACGACGCATCCCGCACGCGCGCCGTGTCCGGGGCGGCGGGAGCGCGCTCCCTCGTTTGATTTTCCTTGGCGCAGCTCGCGCCGGGGTTCGTTGTTTTGCCGCGGCGGGCGAGACGGTGCTCGCCCCCCGCGGCGAGCGGGGGCTGGCGCCAGGCACTCGCGCG--CCGGATGCCTCGCCCCCGCGTGTGCATTCACTGGTTCGCGGGTCGTTCTGCTGGGCAGGTTTCGACAATGATC
>GS01
GCGCAAAGGGTCCTTGAGCCGCGAACACGGAGGCGCGAGCGCGCGACGAGAGCCCGAGGGTTTGTTT-CTCGCCACCGATCGTCGCGGCGCGGCCGCCGAGGACTCGAATTTGGGCCAACCGCGAGCGGGGAGCGCGCGGGAGGCCAGTCTCCGCCCGCCCGACAGCGCCCCGCGAGGGGGGCTGGGGGAGGGGCAGCGATGCGTGACACCCAGGCAGACGTGCCCTCGGCCTGACGGCTTGGGGCGCAACTTGCGTTCAAAGACTCGATGGTTCACGGGATTCTGCAATTCACACCAAGTATCGCATTTCGCTACGTTCTTCATCGATGCGAGAGCCGAGATATCCGTTGCCGAGAGTCGTTTTGGATTTTCGTCGAAAGGAGGCGACGCATCCCGCCCGCGCGCCGTGTCCGGGGCGGCGGGAGCGCGCTCCCTCGTTTGATTTTCCTTGGCGCGGCTCGCGCCGGGGTTCGTTGTTTCACCGCGACGGACGAGACGGTGCTCGTCCCCCGCGGCGAGCGGGGGCCGGCGCCGGGCGCTCGCGCGCTCCGGACGCCTCCCCCC-GCGCGTGCGTTCACGAGTTCGCGGGTCGTTCTGCTGGGCAGGTTTCGACAATGATC
>GS02
GCGCAAAGGGTCCTTGAGCCGCGAACACGGAGGCGCGAGCGCGCGACGAGAGCCCGAGGGTTTGTTT-CTCGCCACCGATCGTCGCGGCGCGGCCGCCGAGGACTCGAATTTGGGCCAACCGCGAGCGGGGAGCGCGCGGGAGGCCAGTCTCCGCCCGCCCGACAGCGCCCCGCGAGGGGGGCTGGGGGAGGGGCAGCGATGCGTGACACCCAGGCAGACGTGCCCTCGGCCTGACGGCTTGGGGCGCAACTTGCGTTCAAAGACTCGATGGTTCACGGGATTCTGCAATTCACACCAAGTATCGCATTTCGCTACGTTCTTCATCGATGCGAGAGCCGAGATATCCGTTGCCGAGAGTCGTTTTGGATTTTCGTCGAAAGGAGGCGACGCATCCCGCCCGCGCGCCGTGTCCGGGGCGGCGGGAGCGCGCTCCCTCGTTTGATTTTCCTTGGCGCGGCTCGCGCCGGGGTTCGTTGTTTCGCCGCGACGGACGAGACGGTGCTCGTCCCCCACGGCGAGCGGGGGCCGGCGCCGGGCGCTCGCGCGCTCCGGACGCCTCCCCCC-GCGCGTGCGTTCACGAGTTCGCGGGTCGTTCTGCTGGGCAGGTTTCGACAATGATC
>GS03
GCGCAAAGGGTCCTTGAGCCGCGAACACGGAGGCGCGAGCGCGCGACGAGAGCCCGAGGGTTTGTTT-CTCGCCACCGATCGTCGCGGCGCGGCCGCCGAGGACTCGAATTTGGGCCAACCGCGAGCGGGGAGCGCGCGGGAGGCCAGTCTCCGCCCGCCCGACAGCGCCCCGCGAGGGGGGCTGGGGGAGGGGCAGCGATGCGTGACACCCAGGCAGACGTGCCCTCGGCCTGACGGCTTGGGGCGCAACTTGCGTTCAAAGACTCGATGGTTCACGGGATTCTGCAATTCACACCAAGTATCGCATTTCGCTACGTTCTTCATCGATGCGAGAGCCGAGATATCCGTTGCCGAGAGTCGTTTTGGATTTTCGTCGAAAGGAGGCGACGCATCCCGCCCGCGCGCCGTGTCCGGGGCGGCGGGAGCGCGCTCCCTCGTTTGATTTTCCTTGGCGCGGCTCGCGCCGGGGTTCGTTGTTTCGCCGCGACGGACGAGACGGTGCTCGTCCCCCGCGGCGAGCGGGGGCCGGCGCCGGGCGCTCGCGCACTCCGGACGCCTCCCCCC-GCGCGTGCGTTCACGAGTTCGCGGGTCGTTCTGCTGGGCAGGTTTCGACAATGATC
>GS04
GCGCAAAGGGTCCTTGAGCCGCGAACACGGAGGCGCGAGCGCGCGACGAGAGCCCGAGGGTTTGTTT-CTCGCCACCGATCGTCGCGGCGCGGCCGCCGAGGACTCGAATTTGGGCCAACCGCGAGCGGGGAGCGCGCGGGAGGCCAGTCTCCGCCCGCCCGACAGCGCCCCGCGAGGGGGGCTGGGGGAGGGGCAGCGATGCGTGACACCCAGGCAGACGTGCCCTCGGCCTGACGGCTTGGGGCGCAACTTGCGTTCAAAGACTCGATGGTTCACGGGATTCTGCAATTCACACCAAGTATCGCATTTCGCTACGTTCTTCATCGATGCGAGAGCCGAGATATCCGTTGCCGAGAGTCGTTTTGGATTTTCGTCGAAAGGAGGCGACGCATCCCGCCCGCGCGCCGTGTCCGGGGCGGCGGGAGCGCGCTCCCTCGTTTGATTTTCCTTGGCGCGGCTCGCGCCGGGGTTCGTTGTTTCGCCGCGACGGACGAGACGGTGCTCGTCCCCCACGGCGAGGGGGGGCCGGCGCCGGGCGCTCGCGCGCTCCGGACGCCTCCCCCC-GCGCGTGCGTTCACGAGTTCGCGGGTCGTTCTGCTGGGCAGGTTTCGACAATGATC
>GS05
GCGCAAAGGGTCCTTGAGCCGCGAACACGGAGGCGCGAGCGCGCGACGAGAGCCCGAGGGTTTGTTT-CTCGCCACCGATCGTCGCGGCGCGGCCGCCGAGGACTCGAATTTGGGCCAACCGCGAGCGGGGAGCGCGCGGGAGGCCAGTCTCCGCCCGCCCGACAGCGCCCCGCGAGGGGGGCTGGGGGAGGGGCAGCGATGCGTGACACCCAGGCAGACGTGCCCTCGGCCTGACGGCTTGGGGCGCAACTTGCGTTCAAAGACTCGATGGTTCACGGGATTCTGCAATTCACACCAAGTATCGCATTTCGCTACGTTCTTCATCGATGCGAGAGCCGAGATATCCGTTGCCGAGAGTCGTTTTGGATTTTCGTCGAAAGGAGGCGACGCATCCCGCCCGCGCGCCGTGTCCGGGGCGGCGGGAGCGCGCTCCCTCGTTTGATTTTCCTTGGCGCGGCTCGCGCCGGGGTTCGTTGTTTCGCCGCGACGGACGAGACGGTGCTCGTCCCCCGCGGCGAGCGGGGGCCGGCGCCGGGCGCTCGCGCGCTCCGGACGCCTCCACCC-GCGCGTGCGTTCGCGAGTTCGCGGGTCGTTCTGCTGGGCAGGTTTCGACAATGATC
>GS06
GCGCAAAGGGTCCTTGAGCCGCGAACACGGAGGCGCGAGCGCGCGACGAGAGCCCGAGGGTTTGTTT-CTCGCCACCGATCGTCGCGGCGCGGCCGCCGAGGACTCGAATTTGGGCCAACCGCGAGCGGGGAGCGCGCGGGAGGCCAGTCTCCGCCCGCCCGACAGCGCCCCGCGAGGGGGGCTGGGGGAGGGGCAGCGATGCGTGACACCCAGGCAGACGTGCCCTCGGCCTGACGGCTTGGGGCGCAACTTGCGTTCAAAGACTCGATGGTTCACGGGATTCTGCAATTCACACCAAGTATCGCATTTCGCTACGTTCTTCATCGATGCGAGAGCCGAGATATCCGTTGCCGAGAGTCGTTTTGGATTTTCGTCGAAAGGAGGCGACGCATCCCGCCCGCGCGCCGTGTCCGGGGCGGCGGGAGCGCGCTCCCTCGTTTGATTTTCCTTGGCGCGGCTCGCGCCGGGGTTCGTTGTTTCGCCGCGACGGACGAGACGGTGCTCGTCCCCCACGGCGAGGGGGGGCCGGCGCCGGGCGCTCGCGCGCTCCGGACGCCTCCCCCC-GCGCGTGCGTTCACGAGTTCGCGGGTCGTTCTGCTGGGCAGGTTTCGACAATGATC
>GS07
GCGCAAAGGGTCCTTGAGCCGCGAACACGGAGGCGCGAGCGCGCGACGAGAGCCCGAGGGTTTGTTT-CTCGCCACCGATCGTCGCGGCGCGGCCGCCGAGGACTCGAATTTGGGCCAACCGCGAGCGGGGAGCGCGCGGGAGGCCAGTCTCCGCCCGCCCGACAGCGCCCCGCGAGGGGGGCTGGGGGAGGGGCAGCGATGCGTGACACCCAGGCAGACGTGCCCTCGGCCTGACGGCTTGGGGCGCAACTTGCGTTCAAAGACTCGATGGTTCACGGGATTCTGCAATTCACACCAAGTATCGCATTTCGCTACGTTCTTCATCGATGCGAGAGCCGAGATATCCGTTGCCGAGAGTCGTTTTGGATTTTCGTCGAAAGGAGGCGACGCATCCCGCCCGCGCGCCGTGTCCGGGGCGGCGGGAGCGCGCTCCCTCGTTTGATTTTCCTTGGCGCGGCTCGCGCCGGGGTTCGTTGTTTCGCCGCGACGGACGAGACGGTGCTCGTCCCCCACGGCGAGCGGGGGCCGGCGCCGGGCGCTCGCGCGCTCCGGACGCCTCCCCCC-GCGCGTGCGTTCACGAGTTCGCGGGTCGTTCTGCTGGGCAGGTTTCGACAATGATC
>GS08
GCGAAAAGGGCCCTTGAGCCTTGAACACGGAGGCGCGAGCGCGCGACGAGAGCCCGAGGGTTTGTTT-CTCGCCACCGATCGTCGCGGCGCGGCCGCCGAGGACTCGAATTTGGGCCAACCGCGAGCGGGGAGCGCGCGGGAGGCCAGTCTCCGCCCGCCCGACAGCGCCCCGCGAGGGGGGCTGGGGGAGGGGCAGCGATGCGTGACACCCAGGCAGACGTGCCCTCGGCCTGACGGCTTGGGGCGCAACTTGCGTTCAAAGACTCGATGGTTCACGGGATTCTGCAATTCACACCAAGTATCGCATTTCGCTACGTTCTTCATCGATGCGAGAGCCGAGATATCCGTTGCCGAGAGTCGTTTTGGATTTTCGTCGAAAGGAGGCGACGCATCCCGCCCGCGCGCCGTGTCCGGGGCGGCGGGAGCGCGCTCCCTCGTTTGATTTTCCTTGGCGCGGCTCGCGCCGGGGTTCGTTGTTTCGCCGCGACGGACGAGACGGTGCTCGTCCCCCACGGCGAGCGGGGGCCGGCGCCGGGCGCTCGCGCGCTCCGGACGCCTCCCCCC-GCGCGTGCGTTCACGAGTTCGCGGGTCGTTCTGCTGGGCACGTTTCGACAATGATC
>GS09
GCGCAAAGGGTCCTTGAGCCGCGAACACGGAGGCGCGAGCGCGCGACGAGAGCCCGAGGGTTTGTTT-CTCGCCACCGATCGTCGCGGCGCGGCCGCCGAGGACTCGAATTTGGGCCAACCGCGAGCGGGGAGCGCGCGGGAGGCCAGTCTCCGCCCGCCCGACAGCGCCCCGCGAGGGGGGCTGGGGGAGGGGCAGCGATGCGTGACACCCAGGCAGACGTGCCCTCGGCCTGACGGCTTGGGGCGCAACTTGCGTTCAAAGACTCGATGGTTCACGGGATTCTGCAATTCACACCAAGTATCGCATTTCGCTACGTTCTTCATCGATGCGAGAGCCGAGATATCCGTTGCCGAGAGTCGTTTTGGATTTTCGTCGAAAGGAGGCGACGCATCCCGCCCGCGCGCCGTGTCCGGGGCGGCGGGAGCGCGCTCCCTCGTTTGATTTTCCTTGGCGCGGCTCGCGCCGGGGTTCGTTGTTTCGCCGCGACGGACGAGACGGTGCTCGTCCCCCGCGGCGAGCGGGGGCCGGCGCCGGGCGCTCGCGCGCTCCGGACGCCTCCCCCC-GCGCGTGCGTTCACGAGTTCGCGGGTCGTTCTGCTGGGCAGGTTTCGACAATGATC
>GS10
GCGCAAAGGGTCCTTGAGCCGCGAACACGGAGGCGCGAGCGCGCGACGAGAGCCCGAGGGTTTGTTT-CTCGCCACCGATCGTCGCGGCGCGGCCGCCGAGGACTCGAATTTGGGCCAACCGCGAGCGGGGAGCGCGCGGGAGGCCAGTCTCCGCCCGCCCGACAGCGCCCCGCGAGGGGGGCTGGGGGAGGGGCAGCGATGCGTGACACCCAGGCAGACGTGCCCTCGGCCTGACGGCTTGGGGCGCAACTTGCGTTCAAAGACTCGATGGTTCACGGGATTCTGCAATTCACACCAAGTATCGCATTTCGCTACGTTCTTCATCGATGCGAGAGCCGAGATATCCGTTGCCGAGAGTCGTTTTGGATTTTCGTCGAAAGGAGGCGACGCATCCCGCCCGCGCGCCGTGTCCGGGGCGGCGGGAGCGCGCTCCCTCGTTTGATTTTCCTTGGCGCGGCTCGCGCCGGGGTTCGTTGTTTCGCCGCGACGGACGAGACGGTGCTCGTCCCCCGCGGCGAGCGGGGGCCGGCGCCGGGCGCTCGCGCGCTCCGGACGCCTCCCCCC-GCGCGTGCGTTCACGAGTTCGCGGGTCGTTCTGCTGGGCAGGTTTCGACAATGATC
>GS11
GCGCAAAGGGTCCTTGAGCCGCGAACACGGAGGCGCGAGCGCGCGACGAGAGCCCGAGGGTTTGTTT-CTCGCCACCGATCGTCGCGGCGCGGCCGCCGAGGACTCGAATTTGGGCCAACCGCGAGCGGGGAGCGCGCGGGAGGCCAGTCTCCGCCCGCCCGACAGCGCCCCGCGAGGGGGGCTGGGGGAGGGGCAGCGATGCGTGACACCCAGGCAGACGTGCCCTCGGCCTGACGGCTTGGGGCGCAACTTGCGTTCAAAGACTCGATGGTTCACGGGATTCTGCAATTCACACCAAGTATCGCATTTCGCTACGTTCTTCATCGATGCGAGAGCCGAGATATCCGTTGCCGAGAGTCGTTTTGGATTTTCGTCGAAAGGAGGCGACGCATCCCGCCCGCGCGCCGTGTCCGGGGCGGCGGGAGCGCGCTCCCTCGTTTGATTTTCCTTGGCGCGGCTCGCGCCGGGGTTCGTTGTTTCGCCGCGACGGACGAGACGGTGCTCGTCCCCCGCGGCGAGCGGGGGCCGGCGCCGGGCGCTCGCGCGCTCCGGACGCCTCCCCCC-GCGCGTGCGTTCACGAGTTCGCGGGTCGTTCTGCTGGGCAGGTTTCGACAATGATC
>GS12
GCGCAAAGGGTCCTTGAGCCGCGAACACGGAGGCGCGAGCGCGCGACGAGAGCCCGAGGGTTTGTTT-CTCGCCACCGATCGTCGCGGCGCGGCCGCCGAGGACTCGAATTTGGGCCAACCGCGAGCGGGGAGCGCGCGGGAGGCCAGTCTCCGCCCGCCCGACAGCGCCCCGCGAGGGGGGCTGGGGGAGGGGCAGCGATGCGTGACACCCAGGCAGACGTGCCCTCGGCCTGACGGCTTGGGGCGCAACTTGCGTTCAAAGACTCGATGGTTCACGGGATTCTGCAATTCACACCAAGTATCGCATTTCGCTACGTTCTTCATCGATGCGAGAGCCGAGATATCCGTTGCCGAGAGTCGTTTTGGATTTTCGTCGAAAGGAGGCGACGCATCCCGCCCGCGCGCCGTGTCCGGGGCGGCGGGAGCGCGCTCCCTCGTTTGATTTTCCTTGGCGCGGCTCGCGCCGGGGTTCGTTGTTTCGCCGCGACGGACGAGACGGTGCTCGTCCCCCGCGGCGAGCGGGGGCCGGCGCCGGGCGCTCGCGCGCTCCGGACGCCTCCCCCC-GCGCGTGCGTTCACGAGTTCGCGGGTCGTTCTGCTGGGCAGGTTTCGACAATGATC
>GS13
GCGCAAAGGGTCCTTGAGCCGCGAACACGGAGGCGCGAGCGCGCGACGAGAGCCCGAGGGTTTGTTT-CTCGCCACCGATCGTCGCGGCGCGGCCGCCGAGGACTCGAATTTGGGCCAACCGCGAGCGGGGAGCGCGCGGGAGGCCAGTCTCCGCCCGCCCGACAGCGCCCCGCGAGGGGGGCTGGGGGAGGGGCAGCGATGCGTGACACCCAGGCAGACGTGCCCTCGGCCTGACGGCTTGGGGCGCAACTTGCGTTCAAAGACTCGATGGTTCACGGGATTCTGCAATTCACACCAAGTATCGCATTTCGCTACGTTCTTCATCGATGCGAGAGCCGAGATATCCGTTGCCGAGAGTCGTTTTGGATTTTCGTCGAAAGGAGGCGACGCATCCCGCCCGCGCGCCGTGTCCGGGGCGGCGGGAGCGCGCTCCCTCGTTTGATTTTCCTTGGCGCGGCTCGCGCCGGGGTTCGTTGTTTCGCCGCGACGGACGAGACGGTGCTCGTCCCCCGCGGCGAGCGGGGGCCGGCGCCGGGCGCTCGCGCGCTCCGGACGCCTCCCCCC-GCGCGTGCGTTCACGAGTTCGCGGGTCGTTCTGCTGGGCAGGTTTCGACAATGATC
>HD01
GCGTAAAGGGTCCTTGAGCCGCGAACACGGAGGCGCGAGCGCGCGACGAGAGCTCGAGAGTTTTTTTTCTCGCCACCGATCGTCGCGGCGCGGCCGCCGAAGACTCGAATTTGGGCCAACCGCGAGCGGGGAGCGCGCGGGAGGCCAGTCTCCACCCGCCCGACAGCGCCCCGCGAGGGGAGCTGGGGGAAGGGCAGCGATGCGTGACACCCAGGCAGACGTGCCCTCGGCCTGACGGCTTGGGGCGCAACTTGCGTTCAAAGACTCGATGGTTCACGGGATTCTGCAATTCACACCAAGTATCGCATTTCGCTACGTTCTTCATCGATGCGAGAGCCGAGATATCCGTTGCCGAGAGTCGTTTTGGATTTTCGTTGAAAGAAGACGACGCATCCCGCACGCGCGCCGTGTCCGGGGCGGCGGGAGCGCGCTCCCTCGTTTGATTTTCCTTGGCGCAGCTCGCGCCGGGGTTCGTTGTTTTGCCGCGGCGGGCGAGACGGTGCTCGCCCCCCGCGGCGAGCGGGGGCTGGCGCCAGGCACTCGCGCG--CCGGACGCCTCTCCCCCGCGTGTGCATTCACTAGTTCGCGGGTCGTTCTGCTGGGCAGGTTTCGACAATGATC
>HD02
GCGTAAAGGGTCCTTGAGCCGCGAACACGGAGGCGCGAGCGCGCGACGAGAGCTCGAGAGTTTTTTTTCTCGCCACCGATCGTCGCGGCGCGGCCGCCGAAGACTCGAATTTGGGCCAACCGCGAGCGGGGAGCGCGCGGGAGGCCAGTCTCCACCCGCCCGACAGCGCCCCGCGAGGGGAGCTGGGGGAAGGGCAGCGATGCGTGACACCCAGGCAGACGTGCCCTCGGCCTGACGGCTTGGGGCGCAACTTGCGTTCAAAGACTCGATGGTTCACGGGATTCTGCAATTCACACCAAGTATCGCATTTCGCTACGTTCTTCATCGATGCGAGAGCCGAGATATCCGTTGCCGAGAGTCGTTTTGGATTTTTGTTGAAAGAAGACGACGCATCCCGCACGCGCGCCGTGTCCGGGGCGGCGGGAGCGCGCTCCCTCGTTTGATTTTCCTTGGCGCAGCTCGCGCCGGGGTTCGTTGTTTTGCCGCGGCGGGCGAGACGGTGCTCGCCCCCCGCGGCGAGCTGGGGCTGGCGCCAGGCACTCGCGCG--CCGGACGCCTCTCCCCCGCGTGTGCATTCACTAGTTCGCGGGTCGTTCTGCTGGGCAGGTTTCGACAATGATC
>HD03
GCGTAAAGGGTCCTTGAGCCGCGAACACGGAGGCGCGAGCGCGCGACGAGAGCTCGAGAGTTTTTTTTCTCGCCACCGATCGTCGCGGCGCGGCCGCCGAAGACTCAAATTTGGGCCAACCGCGAGCGGGGAGCGCACGGGAGGCCAGTCTCCACCCGCCCGACAGCGCCCCGCGAGGGGAGCTGGGGGAAGGGCAGCGATGCGTGACACCCAGGCAGACGTGCCCTCGGCCTGACGGCTTGGGGCGCAACTTGCGTTCAAAGACTCGATGGTTCACGGGATTCTGCAATTCACACCAAGTATCGCATTTCGCTACGTTCTTCATCGATGCGAGAGCCGAGATATCCGTTGCCGAGAGTCGTTTTGGATTTTCGTTGAAAGAAGACGACGCATCCCGCACGCGCGCCGTGTCCGGGGCGGCGGGAGCGCGCTCCCTCGTTTGATTTTCCTTGGCGCAGCTCGCGCCGGGGTTCGTTGTTTTGCCGCGGCGGGCGAGACGGTGCTCGCCCCCCGCGGCGAGCGGGGGCTGGCGCCAGGCACTCGCGCG--CCGGACGCCTCGCCCCCGCGTGTGCATTCACTGGTTCGCGGGTCGTTCTGCTGGGCAGGTTTCGACAATGATC
>HD04
GCGTAAAGGGTCCTTGAGCCGCGAACACGGAGGCGCGAGCGCGCGACGAGAGCTCGAGAGTTTTTTTTCTCGCCACCGATCGTCGCGGCGCGGCCGCCGAAGACTCGAATTTGGGCCAACCGCGAGCGGGGAGCGCGCGGGAGGCCAGTCTCCACCCGCCCGACAGCGCCCCGCGAGGGGAGCTGGGGGAAGGGCAGCGATGCGTGACACCCAGGCAGACGTGCCCTCGGCCTGACGGCTTGGGGCGCAACTTGCGTTCAAAGACTCGATGGTTCACGGGATTCTGCAATTCACACCAAGTATCGCATTTCGCTACGTTCTTCATCGATGCGAGAGCCGAGATATCCGTTGCCGAGAGTCGTTTTGGATTTTCGTTGAAAGAAGACGACGCATCCCGCACGCGCGCCGTGTCCGGGGCGGCGGGAGCGCGCTCCCTCGTTTGATTTTCCTTGGCGCAGCTCGCGCCGGGGTTCGTTGTTTTGCCGCGGCGGGCGAGACGGTGCTCGCCCCCCGCGGCGAGCGGGGGCTGGCGCCAGGCACTCGCGCG--CCGGACGCCTCTCCCCCGCGTGTGCATTCACTAGTTCGCGGGTCGTTCTGCTGGGCAGGTTTCGACAATGATC
>HD05
GCGTAAAGGGTCCTTGAGCCGCGAACACGGAGGCGCGAGCGCGCGACGAGAGCTCGAGAGTTTTTTTTCTCGCCACCGATCGTCGCGGCGCGGCCGCCGAAGACTCGAATTTGGGCCAACCGCGAGCGGGGAGCGCGCGGGAGGCCAGTCTCCACCCGCCCGACAGCGCCCCGCGAGGGGAGCTGGGGGAAGGGCAGCGATGCGTGACACCCAGGCAGACGTGCCCTCGGCCTGACGGCTTGGGGCGCAACTTGCGTTCAAAGACTCGATGGTTCACGGGATTCTGCAATTCACACCAAGTATCGCATTTCGCTACGTTCTTCATCGATGCGAGAGCCGAGATATCCGTTGCCGAGAGTCGTTTTGGATTTTTGTTAAAAGAAGACGACGCATCCCGCACGCGCGCCGTGTCCGGGGCGGCGGGAGCGCGCTCCCTCGTTTGATTTTCCTTGGCGCAGCTCGCGCCGGGGTTCGTTGTTTTGCCGCGGCGGGCGAGACGGTGCTCGCCCCCCGCGGCGAGCGGGGGCTGGCGCCAGGCACTCGCGCG--CCGGACGCCTCTCCCCTGCGTGTGCATTCACTAGTTCGCGGGTCGTTCTGCTGGGCAGGTTTCGACAATGATC
>HD06
GCGTAAAGGGTCCTTGAGCCGCGAACACGGAGGCGCGAGCGCGCGACGAGAGCTCGAGAGTTTTTTTTCTCGCCACCGATCGTCGCGGCGCGGCCGCCGAAGACTCGAATTTGGGCCAACCGCGAGCGGGGAGCGCGCGGGAGGCCAGTCTCCACCCGCCCGACAGCGCCCCGCGAGGGGAGCTGGGGGAAGGGCAGCGATGCGTGACACCCAGGCAGACGTGCCCTCGGCCTGACGGCTTGGGGCGCAACTTGCGTTCAAAGACTCGATGGTTCACGGGATTCTGCAATTCACACCAAGTATCGCATTTCGCTACGTTCTTCATCGATGCGAGAGCCGAGATATCCGTTGCCGAGAGTCGTTTTGGATTTTTGTTAAAAGAAGACGACGCATCCCGCACGCGCGCCGTGTCCGGGGCGGCGGGAGCGCGCTCCCTCGTTTGATTTTCCTTGGCGCAGCTCGCGCCGGGGTTCGTTGTTTTGCCGCGGCGGGCGAGACGGTGCTCGCCCCCCGCGGCGAGCGGGGGCTGGCGCCAGGCACTCGCGCG--CCGGACGCCTCTCCCCTGCGTGTGCATTCACTAGTTCGCGGGTCGTTCTGCTGGGCAGGTTTCGACAATGATC
>HD07
GCGTAAAGGGTCCTTGAGCCGCGAACACGGAGGCGCGAGCGCGCGACGAGAGCTCGAGAGTTTTTTTTCTCGCCACCGATCGTCGCGGCGCGGCCGCCGAAGACTCGAATTTGGGCCAACCGCGAGCGGGGAGCGCGCGGGAGGCCAGTCTCCACCCGCCCGACAGCGCCCCGCGAGGGGAGCTGGGGGAAGGGCAGCGATGCGTGACACCCAGGCAGACGTGCCCTCGGCCTGACGGCTTGGGGCGCAACTTGCGTTCAAAGACTCGATGGTTCACGGGATTCTGCAATTCACACCAAGTATCGCATTTCGCTACGTTCTTCATCGATGCGAGAGCCGAGATATCCGTTGCCGAGAGTCGTTTTGGATTTTCGTTGAAAGAAGACGACGCATCCCGCACGCGCGCCGTGTCCGGGGCGGCGGGAGCGCGCTCCCTCGTTTGATTTTCCTTGGCGCAGCTCGCGCCGGGGTTCGTTGTTTTGCCGCGGCGGGCGAGACGGTGCTCGCCCCCCGCGGCGAGCGGGGGCTGGCGCCAGGCACTCGCGCG--CCGGACGCCTCGCCCCCGCGTGTGCATTCACTAGTTCGCGGGTCGTTCTGCTGGGCAGGTTTCGACAATGATC
>HD08
GCGTAAAGGGTCCTTGAGCCGCGAACACGGAGGCGCGAGCGCGCGACGAGAGCTCGAGAGTTTTTTTTCTCGCCACCGATCGTCGCGGCGCGGCCGCCGAAGACTCGAATTTGGGCCAACCGCGAGCGGGGAGCGCACGGGAGGCCAGTCTCCACCCGCCCGACAGCGCCCCGCGAGGGGAGCTGGGGGAAGGGCAGCGATGCGTGACACCCAGGCAGACGTGCCCTCGGCCTGACGGCTTGGGGCGCAACTTGCGTTCAAAGACTCGATGGTTCACGGGATTCTGCAATTCACACCAAGTATCGCATTTCGCTACGTTCTTCATCGATGCGAGAGCCGAGATATCCGTTGCCGAGAGTCGTTTTGGATTTTCGTTGAAAGAAGACGACGCATCCCGCACGCGCGCCGTGTCCGGGGCGGCGGGAGCGCGCTCCCTCGTTTGATTTTCCTTGGCGCAGCTCGCGCCGGGGTTCGTTGTTTTGCCGCGGCGGGCGAGACGGTGCTCGCCCCCCGCGGCGAGCGGGGGCTGGCGCCAGGCACTCGCGCG--CCGGACGCCTCGCCCCCGCGTGTGCATTCACTGGTTCGCGGGTCGTTCTGCTGGGCAGGTTTCGACAATGATC
>HD09
GCGTAAAGGGTCCTTGAGCCGCGAACACGGAGGCGCGAGCGCGCGACGAGAGCTCGAGAGTTTTTTTTCTCGCCACCGATCGTCGCGGCGCGGCCGCCGAAGACTCGAATTTGGGCCAACCGCGAGCGGGGAGCGCGCGGGAGGCCAGTCTCCACCCGCCCGACAGCGCCCCGCGAGGGGAGCTGGGGGAAGGGCAGCGATGCGTGACACCCAGGCAGACGTGCCCTCGGCCTGACGGCTTGGGGCGCAACTTGCGTTCAAAGACTCGATGGTTCACGGGATTCTGCAATTCACACCAAGTATCGCATTTCGCTACGTTCTTCATCGATGCGAGAGCCGAGATATCCGTTGCCGAGAGTCGTTTTGGATTTTTGTTGAAAGAAGACGACGCATCCCGCACGCGCGCCGTGTCCGGGGCGGCGGGAGCGCGCTCCCTCGTTTGATTTTCCTTGGCGCAGCTCGCGCCGGGGTTCGTTGTTTTGCCGCGGCGGGCGAGACGGTGCTCGCCCCCCGCGGCGAGCTGGGGCTGGCGCCAGGCACTCGCGCG--CCGGACGCCTCTCCCCCGCGTGTGCATTCACTAGTTCGCGGGTCGTTCTGCTGGGCAGGTTTCGACAATGATC
>HD10
GCGTAAAGGGTCCTTGAGCCGCGAACACGGAGGCGCGAGCGCGCGACGAGAGCTCGAGAGTTTTTTTTCTCGCCACCGATCGTCGCGGCGCGGCCGCCGAAGACTCGAATTTGGGCCAACCGCGAGCGGGGAGCGCGCGGGAGGCCAGTCTCCACCCGCCCGACAGCGCCCCGCGAGGGGAGCTGGGGGAAGGGCAGCGATGCGTGACACCCAGGCAGACGTGCCCTCGGCCTGACGGCTTGGGGCGCAACTTGCGTTCAAAGACTCGATGGTTCACGGGATTCTGCAATTCACACCAAGTATCGCATTTCGCTACGTTCTTCATCGATGCGAGAGCCGAGATATCCGTTGCCGAGAGTCGTTTTGGATTTTTGTTGAAAGAAGACGACGCATCCCGCACGCGCGCCGTGTCCGGGGCGGCGGGAGCGCGCTCCCTCGTTTGATTTTCCTTGGCGCAGCTCGCGCCGGGGTTCGTTGTTTTGCCGCGGTGGGCGAGACGGTGCTCGCCCCCCGCGGCGAGCGGGGGCTGGCGCCAGGCACTCGCGCG--CCGGACGCCTCTCCCCCGCGTGTGCATTCACTAGTTCGCGGGTCGTTCTGCTGGGCAGGTTTCGACAATGATC
>HD11
GCGTAAAGGGTCCTTGAGCCGCGAACACGGAGGCGCGAGCGCGCGACGAGAGCTCGAGAGTTTTTTTTCTCGCCACCGATCGTCGCGGCGCGGCCGCCGAAGACTCGAATTTGGGCCAACCGCGAGCGGGGAGCGCACGGGAGGCCAGTCTCCACCCGCCCGACAGCGCCCCGCGAGGGGAGCTGGGGGAAGGGCAGCGATGCGTGACACCCAGGCAGACGTGCCCTCGGCCTGACGGCTTGGGGCGCAACTTGCGTTCAAAGACTCGATGGTTCACGGGATTCTGCAATTCACACCAAGTATCGCATTTCGCTACGTTCTTCATCGATGCGAGAGCCGAGATATCCGTTGCCGAGAGTCGTTTTGGATTTTCGTTGAAAGAAGACGACGCATCCCGCACGCGCGCCGTGTCCGGGGCGGCGGGAGCGCGCTCCCTCGTTTGATTTTCCTTGGCGCAGCTCGCGCCGGGGTTCGTTGTTTTGCCGCGGCGGGCGAGACGGTGCTCGCCCCCCGCGGCGAGCGGAGGCTGGCGCCAGGCACTCGCGCG--CCGGACGCCTCGCCCCCGCGTGTGCATTCACTGGTTCGCGGGTCGTTCTGCTGGGCAGGTTTCGACAATGATC
>HD12
GCGTAAAGGGTCCTTGAGCCGCGAACACGGAGGCGCGAGCGCGCGACGAGAGCTCGAGAGTTTTTTTTCTCGCCACCGATCGTCGCGGCGCGGCCGCCGAAGACTCGAATTTGGGCCAACCGCGAGCGGGGAGCGCGCGGGAGGCCAGTCTCCACCCGCCCGACAGCGCCCCGCGAGGGGAGCTGGGGGAAGGGCAGCGATGCGTGACACCCAGGCAGACGTGCCCTCGGCCTGACGGCTTGGGGCGCAACTTGCGTTCAAAGACTCGATGGTTCACGGGATTCTGCAATTCACACCAAGTATCGCATTTCGCTACGTTCTTCATCGATGCGAGAGCCGAGATATCCGTTGCCGAGAGTCGTTTTGGATTTTCGTTGAAAGAAGACGACGCATCCCGCACGCGCGCCGTGTCCGGGGCGGCGGGAGCGCGCTCCCTCGTTTGATTTTCCTTGGCGCAGCTCGCGCCGGGGTTCGTTGTTTTGCCGCGGCGGGCGAGACGGTGCTCGCCCCCCGCGGCGAGCGGAGGCTGGCGCCAGGCACTCGCGCG--CCGGACGCCTCTCCCCCGCGTGTGCATTCACTAGTTCGCGGGTCGTTCTGCTGGGCAGGTTTCGACAATGATC
>HD13
GCGTAAAGGGTCCTTGAGCCGCGAACACGGAGGCGCGAGCGCGCGACGAGAGCTCGAGAGTTTTTTTTCTCGCCACCGATCGTCGCGGCGCGGCCGCCGAAGACTCGAATTTGGGCCAACCGCGAGCGGGGAGCGCGCGGGAGGCCAGTCTCCACCCGCCCGACAGCGCCCCGCGAGGGGAGCTGGGGGAAGGGCAGCGATGCGTGACACCCAGGCAGACGTGCCCTCGGCCTGACGGCTTGGGGCGCAACTTGCGTTCAAAGACTCGATGGTTCACGGGATTCTGCAATTCACACCAAGTATCGCATTTCGCTACGTTCTTCATCGATGCGAGAGCCGAGATATCCGTTGCCGAGAGTCGTTTTGGATTTTCGTTGAAAGAAGACGACGCATCCCGCACGCGCGCCGTGTCCGGGGCGGCGGGAGCGCGCTCCCTCGTTTGATTTTCCTTGGCGCAGCTCGCGCCGGGGTTCGTTGTTTTGCCGCGGCGGGCGAGACGGTGCTCGCCCCCCGTGGCGAGGGGGGGCTGGCGCCAGGCACTCGCGCG--CCGGACGCCTCGCCACCGCGTGTGCATTCACTGGTTCGCGGGTCGTTCTGCTGGGCAGGTTTCGACAATGATC
>HD14
GCGTAAAGGGTCCTTGAGCCGCGAACACGGAGGCGCGAGCGCGCGACGAGAGCTCGAGAGTTTTTTTTCTCGCCACCGATCGTCGCGGCGCGGCCGCCGAAGACTCGAATTTGGGCCAACCGCGAGCGGGGAGCGCACGGGAGGCCAGTCTCCACCCGCCCGACAGCGCCCCGCGAGGGGAGCTGGGGGAAGGGCAGCGATGCGTGACACCCAGGCAGACGTGCCCTCGGCCTGACGGCTTGGGGCGCAACTTGCGTTCAAAGACTCGATGGTTCACGGGATTCTGCAATTCACACCAAGTATCGCATTTCGCTACGTTCTTCATCGATGCGAGAGCCGAGATATCCGTTGCCGAGAGTCGTTTTGGATTTTCGTTGAAAGAAGACGACGCATCCCGCACGCGCGCCGTGTCCGGGGCGGCGGGAGCGCGCTCCCTCGTTTGATTTTCCTTGGCGCAGCTCGCGCCGGGGTTCGTTGTTTTGCCGCGGCGGGCGAGACGGTGCTCGCCCCCCGCGGCGAGCGGGGGCTGGCGCCAGGCACTCGCGCG--CCGGACGCCTCACCCCCGCGTGTGCATTCACTGGTTCGCGGGTCGTTCTGCTGGGCAGGTTTCGACAATGATC
>HD15
GCGTAAAGGGTCCTTGAGCCGCGAACACGGAGGCGCGAGCGCGCGACGAGAGCTCGAGAGTTTTTTTTCTCGCCACCGATCGTCGCGGCGCGGCCGCCGAAGACTCGAATTTGGGCCAACCGCGAGCGGGGAGCGCGCGGGAGGCCAGTCTCCACCCGCCCGACAGCGCCCCGCGAGGGGAGCTGGGGGAAGGGCAGCGATGCGTGACACCCAGGCAGACGTGCCCTCGGCCTGACGGCTTGGGGCGCAACTTGCGTTCAAAGACTCGATGGTTCACGGGATTCTGCAATTCACACCAAGTATCGCATTTCGCTACGTTCTTCATCGATGCGAGAGCCGAGATATCCGTTGCCGAGAGTCGTTTTGGATTTTTGTTGAAAGAAGACGACGCATCCCGCACGCGCGCCGTGTCCGGGGCGGCGGGAGCGCGCTCCCTCGTTTGATTTTCCTTGGCGCAGCTCGCGCCGGGGTTCGTTGTTTTGCCGCGGCGGGCGAGACGGTGCTCGCCCCCCGCGGCGAGCGGGGGCTGGCGCCAGGCACTCGCGCG--CCGGACGCCTCTCCCCCGCGTGTGCATTCACTAGTTCGCGGGTCGTTCTGCTGGGCAGGTTTCGACAATGATC
>HD16
GCGTAAAGGGTCCTTGAGCCGCGAACACGGAGGCGCGAGCGCGCGACGAGAGCTCGAGAGTTTTTTTTCTCGCCACCGATCGTCGCGGCGCGGCCGCCGAAGACTCGAATTTGGGCCAACCGCGAGCGGGGAGCGCACGGGAGGCCAGTCTCCACCCGCCCGACAGCGCCCCGCGAGGGGAGCTGGGGGAAGGGCAGCGATGCGTGACACCCAGGCAGACGTGCCCTCGGCCTGACGGCTTGGGGCGCAACTTGCGTTCAAAGACTCGATGGTTCACGGGATTCTGCAATTCACACCAAGTATCGCATTTCGCTACGTTCTTCATCGATGCGAGAGCCGAGATATCCGTTGCCGAGAGTCGTTTTGGATTTTCGTTGAAAGAAGACGACGCATCCCGCACGCGCGCCGTGTCCGGGGCGGCGGGAGCGCGCTCCCTCGTTTGATTTTCCTTGGCGCAGCTCGCGCCGGGGTTCGTTGTTTTGCCGCAGCGGGCGAGACGGTGCTCGCCCCCCGCGGCGAGCGGGGGCTGGCGCCAGGCACTCGCGCG--CCGGACGCCTCGCCCCCGCGAGTGCATTCACTGGTTCGCGGGTCGTTCTGCTGGGCAGGTTTCGACAATGATC
>HD17
GCGTAAAGGGTCCTTGAGCCGCGAACACGGAGGCGCGAGCGCGCGACGAGAGCTCGAGAGTTTTTTTTCTCGCCACCGATCGTCGCGGCGCGGCCGCCGAAGACTCGAATTTGGGCCAACCGCGAGCGGGGAGCGCGCGGGAGGCCAGTCTCCACCCGCCCGACAGCGCCCCGCGAGGGGAGCTGGGGGAAGGGCAGCGATGCGTGACACCCAGGCAGACGTGCCCTCGGCCTGACGGCTTGGGGCGCAACTTGCGTTCAAAGACTCGATGGTTCACGGGATTCTGCAATTCACACCAAGTATCGCATTTCGCTACGTTCTTCATCGATGCGAGAGCCGAGATATCCGTTGCCGAGAGTCGTTTTGGATTTTTGTTGAAAGAAGACGACGCATCCCGCACGCGCGCCGTGTCCGGGGCGGCGGGAGCGCGCTCCCTCGTTTGATTTTCCTTGGCGCAGCTCGCGCCGGGGTTCGTTGTTTTGCCGCGGCGGGCGAGACGGTGCTCGCCCCCCGCGGCGAGCGGGGGCTGGCGCCAGGCACTCGCGCG--CCGGACGCCTCTCCCCCGCGTGTGCATTCACTAGTTCGCGGGTCGTTCTGCTGGGCAGGTTTCGACAATGATC
>HD18
GCGTAAAGGGTCCTTGAGCCGCGAACACGGAGGCGCGAGCGCGCGACGAGAGCTCGAGAGTTTTTTTTCTCGCCACCGATCGTCGCGGCGCGGCCGCCGAAGACTCGAATTTGGGCCAACCGCGAGCGGGGAGCGCGCGGGAGGCCAGTCTCCACCCGCCCGACAGCGCCCCGCGAGGGGAGCTGGGGGAAGGGCAGCGATGCGTGACACCCAGGCAGACGTGCCCTCGGCCTGACGGCTTGGGGCGCAACTTGCGTTCAAAGACTCGATGGTTCACGGGATTCTGCAATTCACACCAAGTATCGCATTTCGCTACGTTCTTCATCGATGCGAGAGCCGAGATATCCGTTGCCGAGAGTCGTTTTGGATTTTTGTTGAAAGAAGACGACGCATCCCGCACGCGCGCCGTGTCCGGGGCAGCGGGAGCGCGCTCCCTCGTTTGATTTTCCTTGGCGCAGCTCGCGCCGGGGTTCGTTGTTTTGCCGCGGCGGGCGAGACGGTGCTCGCCCCCCGCGGCGAGCTGGGGCTGGCGCCAGGCACTCGCGCG--CCGGACGCCTCTCCCCCGCGTGTGCATTCACTAGTTCGCGGGTCGTTCTGCTGGGCAGGTTTCGACAATGATC
>HD19
GCGTAAAGGGTCCTTGAGCCGCGAACACGGAGGCGCGAGCGCGCGACGAGAGCTCGAGAGTTTTTTTTCTCGCCACCGATCGTCGCGGCGCGGCCGCCGAAGACTCGAATTTGGGCCAACCGCGAGCGGGGAGCGCGCGGGAGGCCAGTCTCCACCCGCCCGACAGCGCCCCGCGAGGGGAGCTGGGGGAAGGGCAGCGATGCGTGACACCCAGGCAGACGTGCCCTCGGCCTGACGGCTTGGGGCGCAACTTGCGTTCAAAGACTCGATGGTTCACGGGATTCTGCAATTCACACCAAGTATCGCATTTCGCTACGTTCTTCATCGATGCGAGAGCCGAGATATCCGTTGCCGAGAGTCGTTTTGGATTTTTGTTGAAAGAAGACGACGCATCCCGCACGCGCGCCGTGTCCGGGGCGGCGGGAGCGCGCTCCCTCGTTTGATTTTCCTTGGCGCAGCTCGCGCCGGGGTTCGTTGTTTTGCCGCGGCGGGCGAGACGGTGCTCGCCCCCCGCGGCGAGCGGGGGCTGGCGCCAGGCACTCGCGCG--CCGGACGCCTCTCCCCCGCGTGTGCATTCACTAGTTCGCGGGTCGTTCTGCTGGGCAGGTTTCGACAATG-TC
>HD20
GCGTAAAGGGTCCTTGAGCCGCGAACACGGAGGCGCGAGCGCGCGACGAGAGCTCGAGAGTTTTTTTTCTCGCCACCGATCGTCGCGGCGCGGCCGCCGAAGACTCGAATTTGGGCCAACCGCGAGCGGGGAGCGCGCGGGAGGCCAGTCTCCACCCGCCCGACAGCGCCCCGCGAGGGGAGCTGGGGGAAGGGCAGCGATGCGTGACACCCAGGCAGACGTGCCCTCGGCCTGACGGCTTGGGGCGCAACTTGCGTTCAAAGACTCGATGGTTCACGGGATTCTGCAATTCACACCAAGTATCGCATTTCGCTACGTTCTTCATCGATGCGAGAGCCGAGATATCCGTTGCCGAGAGTCGTTTTGGATTTTTGTTGAAAGAAGACGACGCATCCCGCACGCGCGCCGTGTCCGGGGCGGCGGGAGCGCGCTCCCTCGTTTGATTTTCCTTGGCGCAGCTCGCGCCGGGGTTCGTTGTTTTGCCGCGGCGGGCGAGACGGTGCTCGCCCCCCGCGGCGAGCGGGGGCTGGCGCCAGGCACTCGCGCG--CCGGACGCCTCTCCCCCGCGTGTGCATTCACTAGTTCGCGGGTCGTTCTGCTGGGCAGGTTTCGACAATGATC
>HD21
GCGTAAAGGGTCCTTGAGCCGCGAACACGGAGGCGCGAGCGCGCGACGAGAGCTCGAGAGTTTTTTTTCTCGCCACCGATCGTCGCGGCGCGGCCGCCGAAGACTCGAATTTGGGCCAACCGCGAGCGGGGAGCGCGCGGGAGGCCAGTCTCCACCCGCCCGACAGCGCCCCGCGAGGGGAGCTGGGGGAAGGGCAGCGATGCGTGACACCCAGGCAGACGTGCCCTCGGCCTGACGGCTTGGGGCGCAACTTGCGTTCAAAGACTCGATGGTTCACGGGATTCTGCAATTCACACCAAGTATCGCATTTCGCTACGTTCTTCATCGATGCGAGAGCCGAGATATCCGTTGCCGAGAGTCGTTTTGGATTTTTGTTGAAAGAAGACGACGCATCCCGCACGCGCGCCGTGTCCGGGGCGGCGGGAGCGCGCTCCCTCGTTTGATTTTCCTTGGCGCAGCTCGCGCCGGGGTTCGTTGTTTTGCCGCGGCGGGCGAGACGGTGCTCGCCCCCCGCGGCGAGCGGGGGCTGGCGCCAGGCACTCGCGCG--CCGGACGCCTCTCCCCCGCGTGTGCATTCACTAGTTCGCGGGTCGTTCTGCTGGGCAGGTTTCGACAATGATC
>HD22
GCGTAAAGGGTCCTTGAGCCGCGAACACGGAGGCGCGAGCGCGCGACGAGAGCTCGAGAGTTTTTTTTCTCGCCACCGATCGTCGCGGCGCGGCCGCCGAAGACTCGAATTTGGGCCAACCGCGAGCGGGGAGCGCACGGGAGGCCAGTCTCCACCCGCCCGACAGCGCCCCGCGAGGGGAGCTGGGGGAAGGGCAGCGATGCGTGACACCCAGGCAGACGTGCCCTCGGCCTGACGGCTTGGGGCGCAACTTGCGTTCAAAGACTCGATGGTTCACGGGATTCTGCAATTCACACCAAGTATCGCATTTCGCTACGTTCTTCATCGATGCGAGAGCCGAGATATCCGTTGCCGAGAGTCGTTTTGGATTTTCGTTGAAAGAAGACGACGCATCCCGCACGCGCGCCGTGTCCGGGGCGGCGGGAGCGCGCTCCCTCGTTTGATTTTCCTTGGCGCAGCTCGCGCCGGGGTTCGTTGTTTTGCCGCGGCGGGCGAGACGGTGCTCGCCCCCCGCGGCGAGCGGGGGCTGGCGCCAGGCACTCGCGCG--CCGGACGCCTCTCCCCTGCGTGTGCATTCACTGGTTCGCGGGTCGTTCTGCTGGGCAGGTTTCGACAATGATC
>HD23
GCGTAAAGGGTCCTTGAGCCGCGAACACGGAGGCGCGAGCGCGCGACGAGAGCTCGAGAGTTTTTTTTCTCGCCACCGATCGTCGCGGCGCGGCCGCCGAAGACTCGAATTTGGGCCAACCGCGAGCGGGGAGCGCACGGGAGGCCAGTCTCCACCCGCCCGACAGCGCCCCGCGAGGGGAGCTGGGGGAAGGGCAGCGATGCGTGACACCCAGGCAGACGTGCCCTCGGCCTGACGGCTTGGGGCGCAACTTGCGTTCAAAGACTCGATGGTTCACGGGATTCTGCAATTCACACCAAGTATCGCATTTCGCTACGTTCTTCATCGATGCGAGAGCCGAGATATCCGTTGCCGAGAGTCGTTTTGGATTTTCGTTGAAAGAAGACGACGCATCCCGCACGCGCGCCGTGTCCGGGGCGGCGGGAGCGCGCTCCCTCGTTTGATTTTCCTTGGCGCAGCTCGCGCCGGGGTTCGTTGTTTTGCCGCGGCGGGCGAGACGGTGCTCGCCCCCCGCGGCGAGCGGGGGCTGGCGCCAGGCACTCGCGCG--CCGGACGCCTCGCCCCCGCGTGTGCATTCACTGGTTCGCGGGTCGTTCTGCTGGGCAGGTTTCGACAATGATC
>HD24
GCGTAAAGGGTCCTTGAGCCGCGAACACGGAGGCGCGAGCGCGCGACGAGAGCTCGAGAGTTTTTTTTCTCGCCACCGATCGTCGCGGCGCGGCCGCCGAAGACTCGAATTTGGGCCAACCGCGAGCGGGGAGCGCGCGGGAGGCCAGTCTCCACCCGCCCGACAGCGCCCCGCGAGGGGAGCTGGGGGAAGGGCAGCGATGCGTGACACCCAGGCAGACGTGCCCTCGGCCTGACGGCTTGGGGCGCAACTTGCGTTCAAAGACTCGATGGTTCACGGGATTCTGCAATTCACACCAAGTATCGCATTTCGCTACGTTCTTCATCGATGCGAGAGCCGAGATATCCGTTGCCGAGAGTCGTTTTGGATTTTTGTTGAAAGAAGACAACGCATCCCGCACGCGCGCCGTGTCCGGGGCGGCGGGAGCGCGCTCCCTCGTTTGATTTTCCTTGGCGCAGCTCGCGCCGGGGTTCGTTGTTTTGCCGCGGCGGGCGAGACGGTGCTCGCCCCCCGCGGCGAGCGGGGGCTGGCGCCAGGCACTCGCGCG--CCGGACGCCTCTCCCCCGCGTGTGCATTCACTAGTTCGCGGGTCGTTCTGCTGGGCAGGTTTCGACAATGATC
>HP01
GCGCAAAGGGTCCTTGAGCCGCGAACACGGAGGCGCGAGCGCGCGACGAGAGCCCGAGGGTTTGTTT-CTCGCCACCGATCGTCGCGGCGCGGCCGCCGAGGACTCGAATTTGGGCCAACCGCGAGCGGGGAGCGCGCGGGAGGCCAGTCTCCGCCCGCCCGACAGCGCCCCGCGAGGGGGGCTGGGGGAGGGGCAGCGATGCGTGACACCCAGGCAGACGTGCCCTCGGCCTGACGGCTTGGGGCGCAACTTGCGTTCAAAGACTCGATGGTTCACGGGATTCTGCAATTCACACCAAGTATCGCATTTCGCTACGTTCTTCATCGATGCGAGAGCCGAGATATCCGTTGCCGAGAGTCGTTTTGGATTTTCGTCGAAAGGAGGCGACGCATCCCGCCCGCGCGCCGTGTCCGGGGCGGCGGGAGCGCGCTCCCTCGTTTGATTTTCCTTGGCGCGGCTCGCGCCGGGGTTCGTTGTTTCGCCGCGACGGACGAGACGGTGCTCGTCCCCCGCGGCGAGCGGGGGCCGGCGCCGGGCGCTCGCGAGCTCCGGACGCCTCCCCCC-GCGCGTGCGTTCACGAGTTCGCGGGTCGTTCTGCTGGGCAGGTTTCGACAATGATC
>HP02
GCGCAAAGGGTCCTTGAGCCGCGAACACGGAGGCGCGAGCGCGCGACGAGAGCCCGAGGGTTTGTTT-CTCGCCACCGATCGTCGCGGCGCGGCCGCCGAGGACTCGAATTTGGGCCAACCGCGAGCGGGGAGCGCGCGGGAGGCCAGTCTCCGCCCGCCCGACAGCGCCCCGCGAGGGGGGCTGGGGGAGGGGCAGCGATGCGTGACACCCAGGCAGACGTGCCCTCGGCCTGACGGCTTGGGGCGCAACTTGCGTTCAAAGACTCGATGGTTCACGGGATTCTGCAATTCACACCAAGTATCGCATTTCGCTACGTTCTTCATCGATGCGAGAGCCGAGATATCCGTTGCCGAGAGTCGTTTTGGATTTTCGTCGAAAGGAGGCGACGCATCCCGCCCGCGCGCCGTGTCCGGGGCGGCGGGAGCGCGCTCCCTCGTTTGATTTTCCTTGGCGCGGCTCGCGCCGGGGTTCGTTGTTTCGCCGCGACGGACGAGACGGTGCTCGTCCCCCGCGGCGAGCGGGGGCCGGCGCCGGGCGCTCGCGCGCTCCGGACGCCTCCCCCC-GCGCGTGCGTTCACGAGTTCGCGGGTCGTTCTGCTGGGCAGGTTTCGACAATGATC
>HP03
GCGCAAAGGGTCCTTGAGCCGCGAACACGGAGGCGCGAGCGCGCGACGAGAGCCCGAGGGTTTGTTT-CTCGCCACCGATCGTCGCGGCGCGGCCGCCGAGGACTCGAATTTGGGCCAACCGCGAGCGGGGAGCGCGCGGGAGGCCAGTCTCCGCCCGCCCGACAGCGCCCCGCGAGGGGGGCTGGGGGAGGGGCAGCGATGCGTGACACCCAGGCAGACGTGCCCTCGGCCTGACGGCTTGGGGCGCAACTTGCGTTCAAAGACTCGATGGTTCACGGGATTCTGCAATTCACACCAAGTATCGCATTTCGCTACGTTCTTCATCGATGCGAGAGCCGAGATATCCGTTGCCGAGAGTCGTTTTGGATTTTCGTCGATAGGAGGCGACGCATCCCGCCCGCGCGCCGTGTCCGGGGCGGCGGGAGCGCGCTCCCTCGTTTGATTTTCCTTGGCGCGGCTCGCGCCGGGGTTCGTTGTTTCGCCGCAACGGACGAGACGGTGCTCGTCCCCCGCGGCGAGCGGGGGCCGGCGCCGGGCGCTCGCGCGCTCCGGACGCCTCCCCCC-GCGCGTGCGTTCACGAGTTCGCGGGTCGTTCTGCTGGGCAGGTTTCGACAATGATC
>HS01
GCGCAAAGGGTCCTTGAGCCGCGAACACGGAGGCGCGAGCGCGCGACGAGAGCCCGAGGGTTTGTTT-CTCGCCACCGATCGTCGCGGCGCGGCCGCCGAGGACTCGAATTTGGGCCAACCGCGAGCGGGGAGCGCGCGGGAGGCCAGTCTCCGCCCGCCCGACAGCGCCCCGCGAGGGGGGCTGGGGGAGGGGCAGCGATGCGTGACACCCAGGCAGACGTGCCCTCGGCCTGACGGCTTGGGGCGCAACTTGCGTTCAAAGACTCGATGGTTCACGGGATTCTGCAATTCACACCAAGTATCGCATTTCGCTACGTTCTTCATCGATGCGAGAGCCGAGATATCCGTTGCCGAGAGTCGTTTTGGATTTTCGTCGAAAGGAGGCGACGCATCCCGCCCGCGCGCCGTGTCCGGGGCGGCGGGAGCGCGCTCCCTCGTTTGATTTTCCTTGGCGCGGCTCGCGCCGGGGTTCGTTGTTTCGCCGCGACGGACGAGACGGTGCTCGTCCCCCGCGGCGAGCGGGGGCCGGCGCCGGGCGCTCGCGGGCTCCGGACGCCTCCCCGC-GCGCGTGCGTTGACGAGTTCGCGGGGCGCGCTGGTGGTGAGGTGTCGACAATGATC
>HS02
GCGCAAAGGGTCCTTGAGCCGCGAACACGGAGGCGCGAGCGCGCGACGAGAGCCCGAGGGTTTGTTT-CTCGCCACCGATCGTCGCGGCGCGGCCGCCGAGGACTCGAATTTGGGCCAACCGCGAGCGGGGAGCGCGCGGGAGGCCAGTCTCCGCCCGCCCGACAGCGCCCCGCGAGGGGGGCTGGGGGAGGGGCAGCGATGCGTGACACCCAGGCAGACGTGCCCTCGGCCTGACGGCTTGGGGCGCAACTTGCGTTCAAAGACTCGATGGTTCACGGGATTCTGCAATTCACACCAAGTATCGCATTTCGCTACGTTCTTCATCGATGCGAGAGCCGAGATATCCGTTGCCGAGAGTCGTTTTGGATTTTCGTCGAAAGGAGGCGACGCATCCCGCCCGCGCGCCGTGTCCGGGGCGGCGGGAGCGCGCTCCCTCGTTTGATTTTCCTTGGCGCGGCTCGCGCCGGGGTTCGTTGTTTCGCCGCAACGGACGAGACGGTGCTCGTCCCCCGCGGCGAGCGGGGGCCGGCGCCGGGCGCTCGCGCGCTCCGGACGCCTCCCCCC-GCGCGTGCGTTTACGAGTTCGCGGGTCGTTCTGCTGGGCAGGTTTCGACAATGATC
>HS03
GCGCAAAGGGTCCTTGAGCCGCGAACACGGAGGCGCGAGCGCGCGACGAGAGCCCGAGGGTTTGTTT-CTCGCCACCGATCGTCGCGGCGCGGCCGCCGAGGACTCGAATTTGGGCCAACCGCGAGCGGGGAGCGCGCGGGAGGCCAGTCTCCGCCCGCCCGACAGCGCCCCGCGAGGGGGGCTGGGGGAGGGGCAGCGATGCGTGACACCCAGGCAGACGTGCCCTCGGCCTGACGGCTTGGGGCGCAACTTGCGTTCAAAGACTCGATGGTTCACGGGATTCTGCAATTCACACCAAGTATCGCATTTCGCTACGTTCTTCATCGATGCGAGAGCCGAGATATCCGTTGCCGAGAGTCGTTTTGGATTTTCGTCGAAAGGAGGCGACGCATCCCGCCCGCGCGCCGTGTCCGGGGCGGCGGGAGCGCGCTCCCTCGTTTGATTTTCCTTGGCGCGGCTCGCGCCGGGGTTCGTTGTTTCGCCGCAACGGACGAGACGGTGCTCGTCCCCCGCGGCGAGCGGGGGCCGGCGCCGGGCGCTCTTG-GCTCCTGACGCGAGGCCGC-GCGCGTGCGTTGACAAGGACGCGGGGCGCGCTAGTGGTGCGGCTTCTACTATGATC
>HS04
GCGCAAAGGGTCCTTGAGCCGCGAACACGGAGGCGCGAGCGCGCGACGAGAGCCCGAGGGTTTGTTT-CTCGCCACCGATCGTCGCGGCGCGGCCGCCGAGGACTCGAATTTGGGCCAACCGCGAGCGGGGAGCGCGCGGGAGGCCAGTCTCCGCCCGCCCGACAGCGCCCCGCGAGGGGGGCTGGGGGAGGGGCAGCGATGCGTGACACCCAGGCAGACGTGCCCTCGGCCTGACGGCTTGGGGCGCAACTTGCGTTCAAAGACTCGATGGTTCACGGGATTCTGCAATTCACACCAAGTATCGCATTTCGCTACGTTCTTCATCGATGCGAGAGCCGAGATATCCGTTGCCGAGAGTCGTTTTGGATTTTCGTCGAAAGGAGGCGACGCATCCCGCCCGCGCGCCGTGTCCGGGGCGGCGGGAGCGCGCTCCCTCGTTTGATTTTCCTTGGCGCGGCTCGCGCCGGGGTTCGTTGTTTCGCCGCAACGGACGAGACGGTGCTCGTCCCCCGCGGCGAGCGGGGGCCGGCGCCGGGCGCTCGCGGGCTCCGGACGCCTCCCCCC-GCGCGTGCGTTGACGAGTTCGCGGGGCGTTCTGGTGGGGAGGTTTCGACAATGATC
>HS05
GCGTAAAGGGTCCTTGAGCCGCGAACACGGAGGCGCGAGCGCGCGACGAGAGCTCGAGAGTTTTTTTTCTCGCCACCGATCGTCGCGGCGCGGCCGCCGAAGACTCGAATTTGGGCCAACCGCGAGCGGGGAGCGCACGGGAGGCCAGTCTCCACCCGCCCGACAGCGCCCCGCGAGGGGAGCTGGGGGAAGGGCAGCGATGCGTGACACCCAGGCAGACGTGCCCTCGGCCTGACGGCTTGGGGCGCAACTTGCGTTCAAAGACTCGATGGTTCACGGGATTCTGCAATTCACACCAAGTATCGCATTTCGCTACGTTCTTCATCGATGCGAGAGCCGAGATATCCGTTGCCGAGAGTCGTTTTGGATTTTCGTTGAAAGAAGACGACGCATCCCGCACGCGCGCCGTGTCCGGGGCGGCGGGAGCGCGCTCCCTCGTTTGATTTTCCTTGGCGCAGCTCGCGCCGGGGTTCGTTGTTTTGCCGCGGCGGGCGAGACGGTGCTCGCCCCCCGCGGCGAGCGGGGGCTGGCGCCAGGCACTCGCGCG--CCGGACGCCTCGCCCCCGCGTGTGCATTCACTGGTTCGCGGGTCGTTCTGCTGGGCAGGTT-CGACAATG-TC
>HS06
GCGCAAAGGGTCCTTGAGCCGCGAACACGGAGGCGCGAGCGCGCGACGAGAGCCCGAGGGTTTGTTT-CTCGCCACCGATCGTCGCGGCGCGGCCGCCGAGGACTCGAATTTGGGCCAACCGCGAGCGGGGAGCGCGCGGGAGGCCAGTCTCCGCCCGCCCGACAGCGCCCCGCGAGGGGGGCTGGGGGAGGGGCAGCGATGCGTGACACCCAGGCAGACGTGCCCTCGGCCTGACGGCTTGGGGCGCAACTTGCGTTCAAAGACTCGATGGTTCACGGGATTCTGCAATTCACACCAAGTATCGCATTTCGCTACGTTCTTCATCGATGCGAGAGCCGAGATATCCGTTGCCGAGAGTCGTTTTGGATTTTCGTCGAAAGGAGGCGACGCATCCCGCCCGCGCGCCGTGTCCGGGGCGGCGGGAGCGCGCTCCCTCGTTTGATTTTCCTTGGCGCGGCTCGCGCCGGGGTTCGTTGTTTCGCCGCAACGGACGAGACGGTGCTCGTCCCCCGCGGCGAGCGGGGGCCGGCGCCGGGCGCTCGCGCGCTCCGGACGCCTCCCCCC-GCGCGTGCGTTTACGAGTTCGCGGGTCGTTCTGCTGGGCAGGTTTCGACAATGATC
>JG01
GCGTAAAGGGTCCTTGAGCCGCGAACACGGAGGCGCGAGCGCGCGACGAGAGCTCGAGAGTTTTTTTTCTCGCCACCGATCGTCGCGGCGCGGCCGCCGAGGACTCGAATTTGGGCCAACCGCGAGCGGGGAGCGCGCGGGAGGCCAGTCTCCACCCGCCCGACAGCGCCCCGCGAGGGGAGCTGGGGGAAGGGCAGCGATGCGTGACACCCAGGCAGACGTGCCCTCGGCCTGACGGCTTGGGGCGCAACTTGCGTTCAAAGACTCGATGGTTCACGGGATTCTGCAATTCACACCAAGTATCGCATTTCGCTACGTTCTTCATCGATGCGAGAGCCGAGATATCCGTTGCCGAGAGTCGTTTTGGATTTTTGTTGAAAGAAGACGACGCATCCCGCACGCGCGCCGTGTCCGGGGCGGCGGGAGCGCGCTCCCTCGTTTGATTTTCCTTGGCGCAGCTCGCGCCGGGGTTCGTTGTTTTGCCGCGGCGGGCGAGACGGTGCTCGCCCCCCGCGGCGAGCGGGGGCTGGCGCCAGGCACTCGCGCG--CCGGACGCCTCTCCCCCGCGTGTGCATTCACTAGTTCGCGGGTCGTTCTGCTGGGCAGGTTTCGACAATGATC
>JG02
GCGTAAAGGGTCCTTGAGCCGCGAACACGGAGGCGCGAGCGCGCGACGAGAGCTCGAGAGTTTTTTTTCTCGCCACCGATCGTCGCGGCGCGGCCGCCGAAGACTCGAATTTGGGCCAACCGCGAGCGGGGAGCGCGCGGGAGGCCAGTCTCCACCCGCCCGACAGCGCCCCGCGAGGGGAGCTGGGGGAAGGGCAGCGATGCGTGACACCCAGGCAGACGTGCCCTCGGCCTGACGGCTTGGGGCGCAACTTGCGTTCAAAGACTCGATGGTTCACGGGATTCTGCAATTCACACCAAGTATCGCATTTCGCTACGTTCTTCATCGATGCGAGAGCCGAGATATCCGTTGCCGAGAGTCGTTTTGGATTTTCGTTGAAAGAAGACGACGCATCCCGCACGCGCGCCGTGTCCGGGGCGGCGGGAGCGCGCTCCCTCGTTTGATTTTCCTTGGCGCAGCTCGCGCCGGGGTTCGTTGTTTTGCCGCGGCGGGCGAGACGGTGCTCGCCCCCCGCGGCGAGCGGGGGCTGGCGCCAGGCACTCGCGCG--CCGGACGCCTCTCCCCCGCGTGTGCATTCACTAGTTCGCGGGTCGTTCTGCTGGGCAGGTTTCGACAATGATC
>JG03
GCGCAAAGGGTCCTTGAGCCTTCAACACGGAGGCGCGAGCGCGCGACGAGAGCCCGAGGGTTTGTTT-CTCGCCACCGATCGTCGCGGCGCGGCCGCCGAGGACTCGAATTTGGGCCAACCGCGAGCGGGGAGCGCGCGGGAGGCCAGTCTCCGCCCGCCCGACAGCGCCCCGCGAGGGGGGCTGGGGGAGGGGCAGCGATGCGTGACACCCAGGCAGACGTGCCCTCGGCCTGACGGCTTCGGGCGCAACTTGCGTTCAAAGACTCGATGGTTCACGGGATTCTGCAATTCACACCAAGTATCGCATTTCGCTACGTTCTTCATCGATGCTAGAGCCGAGATATCCGTTGCCGAGAGTCGTTTTGGATTTTCGTCGATAGGAGGCGACGCATCCCGCCCGCGCGCCGTGTCCGGGGCGGCGGGAGCGCGCTCCCTCGTTTGATTTTCCTTGGCGCGGCTCGCGCCGGGGTTCGTTGTTTCGCCGCGACGGACGAGACGGTGCTCGTCCCCCGCGGCGAGCGGGGGCCGGCACCGGGCGCTCGCACGCTCCGGACGCCTCCCCCC-GCGCGTGCGTTCACGAGTTCGCGGGTCGTTCTGCTGGGCAGGTTTCGACAATGATC
>JG04
GCGCAAAGGGTCCTTGAGCCGCGAACACGGAGGCGCGAGCGCGCGACGAGAGCCCGAGGGTTTGTTT-CTCGCCACCGATCGTCGCGGCGCGGCCGCCGAGGACTCGAATTTGGGCCAACCGCGAGCGGGGAGCGCGCGGGAGGCCAGTCTCCGCCCGCCCGACAGCGCCCCGCGAGGGGGGCTGGGGGAGGGGCAGCGATGCGTGACACCCAGGCAGACGTGCCCTCGGCCTGACGGCTTGGGGCGCAACTTGCGTTCAAAGACTCGATGGTTCACGGGATTCTGCAATTCACACCAAGTATCGCATTTCGCTACGTTCTTCATCGATGCGAGAGCCGAGATATCCGTTGCCGAGAGTCGTTTTGGATTTTCGTCGAAAGGAGGCGACGCATCCCGCCCGCGCGCCGTGTCCGGGGCGGCGGGAGCGCGCTCCCTCGTTTGATTTTCCTTGGCGCGGCTCGCGCCGGGGTTCGTTGTTTCACCGCGACGGACGAGACGGTGCTCGTCCCCCGCGGCGAGCGGGGGCCGGCGCCGGGCGCTCGCGCGCTCCGGACGCCTCCCCCC-GCGCGTGCGTTCACGAGTTCGCGGGTCGTTCTGCTGGGCAGGTTTCGACAATGATC
>JG05
GCGCAAAGGGTCCTTGAGCCGCGAACACGGAGGCGCGAGCGCGCGACGAGAGCCCGAGGGTTTGTTT-CTCGCCACCGATCGTCGCGGCGCGGCCGCCGAGGACTCGAATTTGGGCCAACCGCGAGCGGGGAGCGCGCGGGAGGCCAGTCTCCGCCCGCCCGACAGCGCCCCGCGAGGGGGGCTGGGGGAGGGGCAGCGATGCGTGACACCCAGGCAGACGTGCCCTCGGCCTGACGGCTTGGGGCGCAACTTGCGTTCAAAGACTCGATGGTTCACGGGATTCTGCAATTCACACCAAGTATCGCATTTCGCTACGTTCTTCATCGATGCGAGAGCCGAGATATCCGTTGCCGAGAGTCGTTTTGGATTTTCGTCGAAAGGAGGCGACGCATCCCGCCCGCGCGCCGTGTCCGGGGCGGCGGGAGCGCGCTCCCTCGTTTGATTTTCCTTGGCGCGGCTCGCGCCGGGGTTCGTTGTTTCGCCGCGACGGACGAGACGGTGCTCGTCCCCCACGGCGAGCGGGGGCCGGCGCCGGGCGCTCGCGCGCTCCGGACGCCTCCCCCC-GCGCGTGCGTTCACGAGTTCGCGGGTCGTTCTGCTGGGCAGGTTTCGACAATGATC
>JG06
GCGCAAAGGGTCCTTGAGCCGCGAACACGGAGGCGCGAGCGCGCGACGAGAGCCCGAGGGTTTGTTT-CTCGCCACCGATCGTCGCGGCGCGGCCGCCGAGGACTCGAATTTGGGCCAACCGCGAGCGGGGAGCGCGCGGGAGGCCAGTCTCCGCCCGCCCGACAGCGCCCCGCGAGGGGGGCTGGGGGAGGGGCAGCGATGCGTGACACCCAGGCAGACGTGCCCTCGGCCTGACGGCTTGGGGCGCAACTTGCGTTCAAAGACTCGATGGTTCACGGGATTCTGCAATTCACACCAAGTATCGCATTTCGCTACGTTCTTCATCGATGCGAGAGCCGAGATATCCGTTGCCGAGAGTCGTTTTGGATTTTCGTCGAAAGGAGGCGACGCATCCCGCCCGCGCGCCGTGTCCGGGGCGGCGGGAGCGCGCTCCCTCGTTTGATTTTCCTTGGCGCGGCTCGCGCCGGGGTTCGTTGTTTCGCCGCGACGGACGAGACGGTGCTCGTCCCCCGCGGCGAGCGGGGGCCGGCGCCGGGCGCTCGCGCGCTCCGGACGCCTCCCCCC-GCGCGTGCGTTCACGAGTTCGCGGGTCGTTCTGCTGGGCAGGTTTCGACAATGATC
>JG07
GCGCAAAGGGTCCTTGAGCCGCGAACACGGAGGCGCGAGCGCGCGACGAGAGCCCGAGGGTTTGTTT-CTCGCCACCGATCGTCGCGGCGCGGCCGCCGAGGACTCGAATTTGGGCCAACCGCGAGCGGGGAGCGCGCGGGAGGCCAGTCTCCGCCCGCCCGACAGCGCCCCGCGAGGGGGGCTGGGGGAGGGGCAGCGATGCGTGACACCCAGGCAGACGTGCCCTCGGCCTGACGGCTTGGGGCGCAACTTGCGTTCAAAGACTCGATGGTTCACGGGATTCTGCAATTCACACCAAGTATCGCATTTCGCTACGTTCTTCATCGATGCGAGAGCCGAGATATCCGTTGCCGAGAGTCGTTTTGGATTTTCGTCGAAAGGAGGCGACGCATCCCGCCCGCGCGCCGTGTCCGGGGCGGCGGGAGCGCGCTCCCTCGTTTGATTTTCCTTGGCGCGGCTCGCGCCGGGGTTCGTTGTTTCACCGCGACGGACGAGACGGTGCTCGTCCCCCGCGGCGAGCGGGGGCCGGCGCCGGGCGCTCGCGCGCTCCGGACGCCTCCCCCC-GCGCGTGCGTTCACGAGTTCGCGGGTCGTTCTGCTGGGCAGGTTTCGACAATGATC
>JG08
GCGCAAAGGGTCCTTGAGCCGCGAACACGGAGGCGCGAGCGCGCGACGAGAGCCCGAGGGTTTGTTT-CTCGCCACCGATCGTCGCGGCGCGGCCGCCGAGGACTCGAATTTGGGCCAACCGCGAGCGGGGAGCGCGCGGGAGGCCAGTCTCCGCCCGCCCGACAGCGCCCCGCGAGGGGGGCTGGGGGAGGGGCAGCGATGCGTGACACCCAGGCAGACGTGCCCTCGGCCTGACGGCTTGGGGCGCAACTTGCGTTCAAAGACTCGATGGTTCACGGGATTCTGCAATTCACACCAAGTATCGCATTTCGCTACGTTCTTCATCGATGCGAGAGCCGAGATATCCGTTGCCGAGAGTCGTTTTGGATTTTCGTCGAAAGGAGGCGACGCATCCCGCCCGCGCGCCGTGTCCGGGGCGGCGGGAGCGCGCTCCCTCGTTTGATTTTCCTTGGCGCGGCTCGCGCCGGGGTTCGTTGTTTCACCGCGACGGACGAGACGGTGCTCGTCCCCCGCGGCGAGCGGGGGCCGGCGCCGGGCGCTCGCGCGCTCCGGACGCCTCCCCCC-GCGCGTGCGTTCACGAGTTCACGGGTCGTTCTGCTGGGCAGGTTGCGACAATGATC
>JG09
GCGCAAAGGGTCCTTGAGCCGCGAACACGGAGGCGCGAGCGCGCGACGAGAGCCCGAGGGTTTGTTT-CTCGCCACCGATCGTCGCGGCGCGGCCGCCGAGGACTCGAATTTGGGCCAACCGCGAGCGGGGAGCGCGCGGGAGGCCAGTCTCCGCCCGCCCGACAGCGCCCCGCGAGGGGGGCTGGGGGAGGGGCAGCGATGCGTGACACCCAGGCAGACGTGCCCTCGGCCTGACGGCTTGGGGCGCAACTTGCGTTCAAAGACTCGATGGTTCACGGGATTCTGCAATTCACACCAAGTATCGCATTTCGCTACGTTCTTCATCGATGCGAGAGCCGAGATATCCGTTGCCGAGAGTCGTTTTGGATTTTCGTCGAAAGGAGGCGACGCATCCCGCCCGCGCGCCGTGTCCGGGGCGGCGGGAGCGCGCTCCCTCGTTTGATTTTCCTTGGCGCGGCTCGCGCCGGGGTTCGTTGTTTCACCGCGACGGACGAGACGGTGCTCGTCCCCCGCGGCGAGCGGGGGCCGGCGCCGGGCGCTCGCACGCTCCGGACGCCTCCCCCC-GCGCGTGCGTTCACGAGTTCGCGGGTCGTTCTGCTGGGCAGGTTTCGACAATGATC
>JG10
GCGCAAAGGGTCCTTGAGCCGCGAACACGGAGGCGCGAGCGCGCGACGAGAGCCCGAGGGTTTGTTT-CTCGCCACCGATCGTCGCGGCGCGGCCGCCGAGGACTCGAATTTGGGCCAACCGCGAGCGGGGAGCGCGCGGGAGGCCAGTCTCCGCCCGCCCGACAGCGCCCCGCGAGGGGGGCTGGGGGAGGGGCAGCGATGCGTGACACCCAGGCAGACGTGCCCTCGGCCTGACGGCTTGGGGCGCAACTTGCGTTCAAAGACTCGATGGTTCACGGGATTCTGCAATTCACACCAAGTATCGCATTTCGCTACGTTCTTCATCGATGCGAGAGCCGAGATATCCGTTGCCGAGAGTCGTTTTGGATTTTCGTCGAAAGGAGGCGACGCATCCCGCCCGCGCGCCGTGTCCGGGGCGGCGGGAGCGCGCTCCCTCGTTTGATTTTCCTTGGCGCGGCTCGCGCCGGGGTTCGTTGTTTCGCCGCGACGGACGAGACGGTGCTCGTCCCCCGCGGCGAGCGGGGGCCGGCGCCGGGCGCTCGCGCGCTCCGGACGCCTCCCCCC-GCGCGTGCGTTCACGAGTTCGCGGGTCGTTCTGCTGGGCAGGTTTCGACAATGATC
>JG11
GCGCAAAGGGTCCTTGAGCCGCGAACACGGAGGCGCGAGCGCGCGACGAGAGCCCGAGGGTTTGTTT-CTCGCCACCGATCGTCGCGGCGCGGCCGCCGAGGACTCGAATTTGGGCCAACCGCGAGCGGGGAGCGCGCGGGAGGCCAGTCTCCGCCCGCCCGACAGCGCCCCGCGAGGGGGGCTGGGGGAGGGGCAGCGATGCGTGACACCCAGGCAGACGTGCCCTCGGCCTGACGGCTTCGGGCGCAACTTGCGTTCAAAGACTCGATGGTTCACGGGATTCTGCAATTCACACCAAGTATCGCATTTCGCTACGTTCTTCATCGATGCGAGAGCCGAGATATCCGTTGCCGAGAGTCGTTTTGGATTTTCGTCGATAGGAGGCGACGCATCCCGCCCGCGCGCCGTGTCCGGGGCGGCGGGAGCGCGCTCCCTCGTTTGATTTTCCTTGGCGCGGCTCGCGCCGGGGTTCGTTGTTTCGCCGCGACGGACGAGACGGTGCTCGTCCCCCGCGGCGAGCGGGGGCCGGCACCGGGCGCTCGCACGCTCCGGACGCCTCCCCCC-GCGCGTGCGTTCACGAGTTCGCGGGTCGTTCTGCTGGGCAGGTTTCGACAATGATC
>JG12
GCGCAAAGGGTCCTTGAGCCGCGAACACGGAGGCGCGAGCGCGCGACGAGAGCCCGAGGGTTTGTTT-CTCGCCACCGATCGTCGCGGCGCGGCCGCCGAGGACTCGAATTTGGGCCAACCGCGAGCGGGGAGCGCGCGGGAGGCCAGTCTCCGCCCGCCCGACAGCGCCCCGCGAGGGGGGCTGGGGGAGGGGCAGCGATGCGTGACACCCAGGCAGACGTGCCCTCGGCCTGACGGCTTGGGGCGCAACTTGCGTTCAAAGACTCGATGGTTCACGGGATTCTGCAATTCACACCAAGTATCGCATTTCGCTACGTTCTTCATCGATGCGAGAGCCGAGATATCCGTTGCCGAGAGTCGTTTTGGATTTTCGTCGAAAGGAGGCGACGCATCCCGCCCGCGCGCCGTGTCCGGGGCGGCGGGAGCGCGCTCCCTCGTTTGATTTTCCTTGGCGCGGCTCGCGCCGGGGTTCGTTGTTTCACCGCGACGGACGAAACGGTGCTCGTCCCCCGCGGCGAGCGGGGGTCGGCGCCGGGCGCTCGCGCGCTCCGGACGCCTCCATTG-GCGTGTGCGTACACGAACTCACGGGTCGTTCTGATGGGCACGATGCGACAATGATC
>JG13
GCGCAAAGGGTCCTTGAGCCGCGAACACGGAGGCGCGAGCGCGCGACGAGAGCCCGAGGGTTTGTTT-CTCGCCACCGATCGTCGCGGCGCGGCCGCCGAGGACTCGAATTTGGGCCAACCGCGAGCGGGGAGCGCGCGGGAGGCCAGTCTCCGCCCGCCCGACAGCGCCCCGCGAGGGGGGCTGGGGGAGGGGCAGCGATGCGTGACACCCAGGCAGACGTGCCCTCGGCCTGACGGCTTGGGGCGCAACTTGCGTTCAAAGACTCGATGGTTCACGGGATTCTGCAATTCACACCAAGTATCGCATTTCGCTACGTTCTTCATCGATGCGAGAGCCGAGATATCCGTTGCCGAGAGTCGTTTTGGATTTTCGTCGAAAGGAGGCGACGCATCCCGCCCGCGCGCCGTGTCCGGGGCGGCGGGAGCGCGCTCCCTCGTTTGATTTTCCTTGGCGCGGCTCGCGCCGGGGTTCGTTGTTTCACCGCGACGGACGAGACGGTGCTCGTCCCCCGCGGCGAGCGGGGGCCGGCGCCGGGCGCTCGCGCGCTCCGGACGCCTCCCCCC-GCGCGTGCGTTCACGAGTTCGCGGGTCGTTCTGCTGGGCAGGTTTCGACAATGATC
>JL01
GCGCAAAGGGTCCTTGAGCCGCGAACACGGAGGCGCGAGCGCGCGACGAGAGCCCGAGGGTTTGTTT-CTCGCCACCGATCGTCGCGGCGCGGCCGCCGAGGACTCGAATTTGGGCCAACCGCGAGCGGGGAGCGCGCGGGAGGCCAGTCTCCGCCCGCCCGACAGCGCCCCGCGAGGGGGGCTGGGGGAGGGGCAGCGATGCGTGACACCCAGGCAGACGTGCCCTCGGCCTGACGGCTTGGGGCGCAACTTGCGTTCAAAGACTCGATGGTTCACGGGATTCTGCAATTCACACCAAGTATCGCATTTCGCTACGTTCTTCATCGATGCGAGAGCCGAGATATCCGTTGCCGAGAGTCGTTTTGGATTTTCGTCGAAAGGAGGCGACGCATCCCGCCCGCGCGCCGTGTCCGGGGCGGCGGGAGCGCGCTCCCTCGTTTGATTTTCCTTGGCGCGGCTCGCGCCGGGGTTCGTTGTTTCGCCGCAACGGACGAGACGGTGCTCGTCCCCCGCGGCGAGCGGGGGCCGGCGCCGGGCGCTCGCGCGCTCCGGACGCCTCCCCCC-GCGCGTGCGTTTACGAGTTCGCGGGTCGTTCTGCTGGGCAGGTTTCGACAATGATC
>JL02
GCGCAAAGGGTCCTTGAGCCGCGAACACGGAGGCGCGAGCGCGCGACGAGAGCCCGAGGGTTTGTTT-CTCGCCACCGATCGTCGCGGCGCGGCCGCCGAGGACTCGAATTTGGGCCAACCGCGAGCGGGGAGCGCGCGGGAGGCCAGTCTCCGCCCGCCCGACAGCGCCCCGCGAGGGGGGCTGGGGGAGGGGCAGCGATGCGTGACACCCAGGCAGACGTGCCCTCGGCCTGACGGCTTGGGGCGCAACTTGCGTTCAAAGACTCGATGGTTCACGGGATTCTGCAATTCACACCAAGTATCGCATTTCGCTACGTTCTTCATCGATGCGAGAGCCGAGATATCCGTTGCCGAGAGTCGTTTTGGATTTTCGTCGAAAGGAGGCGACGCATCCCGCCCGCGCGCCGTGTCCGGGGCGGCGGGAGCGCGCTCCCTCGTTTGATTTTCCTTGGCGCGGCTCGCGCCGGGGTTCGTTGTTTCGCCGCAACGGACGAGACGGTGCTCGTCCCCCGCGGCGAGCGGGGGCCGGCGCCGGGCGCTCGCGCGCTCCGGACGCCTCCCCCC-GCGCGTGCGTTTACGAGTTCGCGGGTCGTTCTGCTGGGCAGGTT-CGACAATGATC
>JL03
GCGCAAAGGGTCCTTGAGCCGCGAACACGGAGGCGCGAGCGCGCGACGAGAGCCCGAGGGTTTGTTT-CTCGCCACCGATCGTCGCGGCGCGGCCGCCGAGGACTCGAATTTGGGCCAACCGCGAGCGGGGAGCGCGCGGGAGGCCAGTCTCCGCCCGCCCGACAGCGCCCCGCGAGGGGGGCTGGGGGAGGGGCAGCGATGCGTGACACCCAGGCAGACGTGCCCTCGGCCTGACGGCTTGGGGCGCAACTTGCGTTCAAAGACTCGATGGTTCACGGGATTCTGCAATTCACACCAAGTATCGCATTTCGCTACGTTCTTCATCGATGCGAGAGCCGAGATATCCGTTGCCGAGAGTCGTTTTGGATTTTCGTCGAAAGGAGGCGACGCATCCCGCCCGCGCGCCGTGTCCGGGGCGGCGGGAGCGCGCTCCCTCGTTTGATTTTCCTTGGCGCGGCTCGCGCCGGGGTTCGTTGTTTCGCCGCAACGGACGAGACGGTGCTCGTCCCCCGCGGCGAGCGGGGGCCGGCGCCGGGCGCTCGCGCGCTCCGGACGCCTCCCCCC-GCGCGTGCGTTTACGAGTTCACGGGTCGTTCTGCTGGGCAGGTTTCTACAATGATC
>JL04
GCGCAAAGGGTCCTTGAGCCGCGAACACGGAGGCGCGAGCGCGCGACGAGAGCCCGAGGGTTTGTTT-CTCGCCACCGATCGTCGCGGCGCGGCCGCCGAGGACTCGAATTTGGGCCAACCGCGAGCGGGGAGCGCGCGGGAGGCCAGTCTCCGCCCGCCCGACAGCGCCCCGCGAGGGGGGCTGGGGGAGGGGCAGCGATGCGTGACACCCAGGCAGACGTGCCCTCGGCCTGACGGCTTGGGGCGCAACTTGCGTTCAAAGACTCGATGGTTCACGGGATTCTGCAATTCACACCAAGTATCGCATTTCGCTACGTTCTTCATCGATGCGAGAGCCGAGATATCCGTTGCCGAGAGTCGTTTTGGATTTTCGTCGATAGGAGGCGACGCATCCCGCCCGCGCGCCGTGTCCGGGGCGGCGGGAGCGCGCTCCCTCGTTTGATTTTCCTTGGCGCGGCTCGCGCCGGGGTTCGTTGTTTCGCCGCAACGGACGAGACGGTGCTCGTCCCCCGCGGCGAGCGGGGGCCGGCGCCGGGCACTCGCGCGCTCCGGACGCCTCCCCCC-GCGCGTGCGTTTACGAGTTCGCGGGTCGTTCTGCTGGGCAGGTTTCGACAATGATC
>JL05
GCGCAAAGGGTCCTTGAGCCGCGAACACGGAGGCGCGAGCGCGCGACGAGAGCCCGAGGGTTTGTTT-CTCGCCACCGATCGTCGCGGCGCGGCCGCCGAGGACTCGAATTTGGGCCAACCGCGAGCGGGGAGCGCGCGGGAGGCCAGTCTCCGCCCGCCCGACAGCGCCCCGCGAGGGGGGCTGGGGGAGGGGCAGCGATGCGTGACACCCAGGCAGACGTGCCCTCGGCCTGACGGCTTGGGGCGCAACTTGCGTTCAAAGACTCGATGGTTCACGGGATTCTGCAATTCACACCAAGTATCGCATTTCGCTACGTTCTTCATCGATGCGAGAGCCGAGATATCCGTTGCCGAGAGTCGTTTTGGATTTTCGTCGATAGGAGGCGACGCATCCCGCCCGCGCGCCGTGTCCGGGGCGGCGGGAGCGCGCTCCCTCGTTTGATTTTCCTTGGCGCGGCTCGCGCCGGGGTTCGTTGTTTCGCCGCAACGGACGAGACGGTGCTCGTCCCCCGCGGCGAGCGGGGGCCGGCGCCGGGCGCTCGCGCGCTCCGGACGCCTCCCCCC-GCGCGTGCGTTTACGAGTTCGCGGGTCGTTCTGCTGGGCAGGTTTCGACAATGATC
>JL06
GCGCAAAGGGTCCTTGAGCCGCGAACACGGAGGCGCGAGCGCGCGACGAGAGCCCGAGGGTTTGTTT-CTCGCCACCGATCGTCGCGGCGCGGCCGCCGAGGACTCGAATTTGGGCCAACCGCGAGCGGGGAGCGCGCGGGAGGCCAGTCTCCGCCCGCCCGACAGCGCCCCGCGAGGGGGGCTGGGGGAGGGGCAGCGATGCGTGACACCCAGGCAGACGTGCCCTCGGCCTGACGGCTTGGGGCGCAACTTGCGTTCAAAGACTCGATGGTTCACGGGATTCTGCAATTCACACCAAGTATCGCATTTCGCTACGTTCTTCATCGATGCGAGAGCCGAGATATCCGTTGCCGAGAGTCGTTTTGGATTTTCGTCGATAGGAGGCGACGCATCCCGCCCGCGCGCCGTGTCCGGGGCGGCGGGAGCGCGCTCCCTCGTTTGATTTTCCTTGGCGCGGCTCGCGCCGGGGTTCGTTGTTTCGCCGCAACGGACGAGACGGTGCTCGTCCCCCGCGGCGAGCGGGGGCCGGCGCCGGGCACTCGCGCGCTCCGGACGCCTCCCCCC-GCGCGTGCGTTTACGAGTTCGCGGGTCGTTCTGCTGGGCAGGTTTCGACAATGATC
>JL07
GCGCAAAGGGTCCTTGAGCCGCGAACACGGAGGCGCGAGCGCGCGACGAGAGCCCGAGGGTTTGTTT-CTCGCCACCGATCGTCGCGGCGCGGCCGCCGAGGACTCGAATTTGGGCCAACCGCGAGCGGGGAGCGCGCGGGAGGCCAGTCTCCGCCCGCCCGACAGCGCCCCGCGAGGGGGGCTGGGGGAGGGGCAGCGATGCGTGACACCCAGGCAGACGTGCCCTCGGCCTGACGGCTTGGGGCGCAACTTGCGTTCAAAGACTCGATGGTTCACGGGATTCTGCAATTCACACCAAGTATCGCATTTCGCTACGTTCTTCATCGATGCGAGAGCCGAGATATCCGTTGCCGAGAGTCGTTTTGGATTTTCGTCGAAAGGAGGCGACGCATCCCGCCCGCGCGCCGTGTCCGGGGCGGCGGGAGCGCGCTCCCTCGTTTGATTTTCCTTGGCGCGGCTCGCGCCGGGGTTCGTTGTTTCGCCGCAACGGACGAGACGGTGCTCGTCCCCCGCGGCGAGGGGGGGCCGGCGCCGGGCGCTCGCGCACTCCGGACGCCTCCCCCC-GCGCGTGCGTTCACGAGTTCGCGGGTCGTTCTGCTGGGCAGGTTTCGACAATGATC
>JL08
GCGCAAAGGGTCCTTGAGCCGCGAACACGGAGGCGCGAGCGCGCGACGAGAGCCCGAGGGTTTGTTT-CTCGCCACCGATCGTCGCGGCGCGGCCGCCGAGGACTCGAATTTGGGCCAACCGCGAGCGGGGAGCGCGCGGGAGGCCAGTCTCCGCCCGCCCGACAGCGCCCCGCGAGGGGGGCTGGGGGAGGGGCAGCGATGCGTGACACCCAGGCAGACGTGCCCTCGGCCTGACGGCTTGGGGCGCAACTTGCGTTCAAAGACTCGATGGTTCACGGGATTCTGCAATTCACACCAAGTATCGCATTTCGCTACGTTCTTCATCGATGCGAGAGCCGAGATATCCGTTGCCGAGAGTCGTTTTGGATTTTCGTCGAAAGGAGGCGACGCATCCCGCCCGCGCGCCGTGTCCGGGGCGGCGGGAGCGCGCTCCCTCGTTTGATTTTCCTTGGCGCGGCTCGCGCCGGGGTTCGTTGTTTCGCCGCAACGGACGAGACGGTGCTCGTCCCCCGCGGCGAGCGGGGGCCGGCGCCGGGCGCTCGCGCGCTCCGGACGCCTCCCCCC-GCGCGTGCGTTCACGAGTTCGCGGGTCGTTCTGCTGGGCAGGTTTCGACAATGATC
>JL09
GCGCAAAGGGTCCTTGAGCCGCGAACACGGAGGCGCGAGCGCGCGACGAGAGCCCGAGGGTTTGTTT-CTCGCCACCGATCGTCGCGGCGCGGCCGCCGAGGACTCGAATTTGGGCCAACCGCGAGCGGGGAGCGCGCGGGAGGCCAGTCTCCGCCCGCCCGACAGCGCCCCGCGAGGGGGGCTGGGGGAGGGGCAGCGATGCGTGACACCCAGGCAGACGTGCCCTCGGCCTGACGGCTTGGGGCGCAACTTGCGTTCAAAGACTCGATGGTTCACGGGATTCTGCAATTCACACCAAGTATCGCATTTCGCTACGTTCTTCATCGATGCGAGAGCCGAGATATCCGTTGCCGAGAGTCGTTTTGGATTTTCGTCGATAGGAGGCGACGCATCCCGCCCGCGCGCCGTGTCCGGGGCGGCGGGAGCGCGCTCCCTCGTTTGATTTTCCTTGGCGCGGCTCGCGCCGGGGTTCGTTGTTTCGCCGCAACGGACGAGACGGTGCTCGTCCCCCGCGGCGAGCGGGGGCCGGCGCCGGGCGCTCGCGCGCTCCGGACGCCTCCCCCC-GCGCGTGCGTTTACGAGTTCGCGGGTCGTTCTGCTGGGCAGGT-TCGACAATG-TC
>JL10
GCGCAAAGGGTCCTTGAGCCGCGAACACGGAGGCGCGAGCGCGCGACGAGAGCCCGAGGGTTTGTTT-CTCGCCACCGATCGTCGCGGCGCGGCCGCCGAGGACTCGAATTTGGGCCAACCGCGAGCGGGGAGCGCGCGGGAGGCCAGTCTCCGCCCGCCCGACAGCGCCCCGCGAGGGGGGCTGGGGGAGGGGCAGCGATGCGTGACACCCAGGCAGACGTGCCCTCGGCCTGACGGCTTGGGGCGCAACTTGCGTTCAAAGACTCGATGGTTCACGGGATTCTGCAATTCACACCAAGTATCGCATTTCGCTACGTTCTTCATCGATGCGAGAGCCGAGATATCCGTTGCCGAGAGTCGTTTTGGATTTTCGTCGAAAGGAGGCGACGCATCCCGCCCGCGCGCCGTGTCCGGGGCGGCGGGAGCGCGCTCCCTCGTTTGATTTTCCTTGGCGCGGCTCGCGCCGGGGTTCGTTGTTTCGCCGCAACGGACGAGACGGTGCTCGTCCCCCGCGGCGAGCGGGGGCCGGCGCCGGGCGCTCGCGCGCTCCGGACGCCTCCCCCC-GCGCGTGCGTTTACGAGTTCGCGGGTCGTTCTGCTGGGCAGGTTTCGACAATGATC
>JL11
GCGCAAAGGGTCCTTGAGCCGCGAACACGGAGGCGCGAGCGCGCGACGAGAGCCCGAGGGTTTGTTT-CTCGCCACCGATCGTCGCGGCGCGGCCGCCGAGGACTCGAATTTGGGCCAACCGCGAGCGGGGAGCGCGCGGGAGGCCAGTCTCCGCCCGCCCGACAGCGCCCCGCGAGGGGGGCTGGGGGAGGGGCAGCGATGCGTGACACCCAGGCAGACGTGCCCTCGGCCTGACGGCTTGGGGCGCAACTTGCGTTCAAAGACTCGATGGTTCACGGGATTCTGCAATTCACACCAAGTATCGCATTTCGCTACGTTCTTCATCGATGCGAGAGCCGAGATATCCGTTGCCGAGAGTCGTTTTGGATTTTCGTCGAAAGGAGGCGACGCATCCCGCCCGCGCGCCGTGTCCGGGGCGGCGGGAGCGCGCTCCCTCGTTTGATTTTCCTTGGCGCGGCTCGCGCCGGGGTTCGTTGTTTCGCCGCAACGGACGAGACGGTGCTCGTCCCCCGCGGCGAGCGGGGGCCGGCGCCGGGCGCTCGCGGGCTCCGGACGCCTCCCCCC-GCGCGTGCGTTGACGAGTTCGCGGGTCGTTCTGGTGGGGAGGTTTCGACAATGATC
>JL12
GCGCAAAGGGTCCTTGAGCCGCGAACACGGAGGCGCGAGCGCGCGACGAGAGCCCGAGGGTTTGTTT-CTCGCCACCGATCGTCGCGGCGCGGCCGCCGAGGACTCGAATTTGGGCCAACCGCGAGCGGGGAGCGCGCGGGAGGCCAGTCTCCGCCCGCCCGACAGCGCCCCGCGAGGGGGGCTGGGGGAGGGGCAGCGATGCGTGACACCCAGGCAGACGTGCCCTCGGCCTGACGGCTTGGGGCGCAACTTGCGTTCAAAGACTCGATGGTTCACGGGATTCTGCAATTCACACCAAGTATCGCATTTCGCTACGTTCTTCATCGATGCGAGAGCCGAGATATCCGTTGCCGAGAGTCGTTTTGGATTTTCGTCGAAAGGAGGCGACGCATCCCGCCCGCGCGCCGTGTCCGGGGCGGCGGGAGCGCGCTCCCTCGTTTGATTTTCCTTGGCGCGGCTCGCGCCGGGGTTCGTTGTTTCGCCGCAACGGACGAGACGGTGCTCGTCCCCCGCGGCGAGCGGGGGCCGGCGCCGGGCGCTCGCGCGCTCCGGACGCCTCCCCCC-GCGCGTGCGTTTACGAGTTCGCGGGTCGTTCTGCTGGGCAGGT-TCGACAATGATC
>JL13
GCGCAAAGGGTCCTTGAGCCGCGAACACGGAGGCGCGAGCGCGCGACGAGAGCCCGAGGGTTTGTTT-CTCGCCACCGATCGTCGCGGCGCGGCCGCCGAGGACTCGAATTTGGGCCAACCGCGAGCGGGGAGCGCGCGGGAGGCCAGTCTCCGCCCGCCCGACAGCGCCCCGCGAGGGGGGCTGGGGGAGGGGCAGCGATGCGTGACACCCAGGCAGACGTGCCCTCGGCCTGACGGCTTGGGGCGCAACTTGCGTTCAAAGACTCGATGGTTCACGGGATTCTGCAATTCACACCAAGTATCGCATTTCGCTACGTTCTTCATCGATGCGAGAGCCGAGATATCCGTTGCCGAGAGTCGTTTTGGATTTTCGTCGAAAGGAGGCGACGCATCCCGCCCGCGCGCCGTGTCCGGGGCGGCGGGAGCGCGCTCCCTCGTTTGATTTTCCTTGGCGCGGCTCGCGCCGGGGTTCGTTGTTTCGCCGCGACGGACGAGACGGTGCTCGTCCCCCACGGCGAGCGGGGGCCGGCGCCGGGCGCTCGCGCGCTCCGGACGCCTCCCCCC-GCGCGTGCGTTCACGAGTTCGCGGGTCGTTCTGCTGGGCAGGT-TCGACAATGATC
>JL14
GCGCAAAGGGTCCTTGAGCCGCGAACACGGAGGCGCGAGCGCGCGACGAGAGCCCGAGGGTTTGTTT-CTCGCCACCGATCGTCGCGGCGCGGCCGCCGAGGACTCGAATTTGGGCCAACCGCGAGCGGGGAGCGCGCGGGAGGCCAGTCTCCGCCCGCCCGACAGCGCCCCGCGAGGGGGGCTGGGGGAGGGGCAGCGATGCGTGACACCCAGGCAGACGTGCCCTCGGCCTGACGGCTTGGGGCGCAACTTGCGTTCAAAGACTCGATGGTTCACGGGATTCTGCAATTCACACCAAGTATCGCATTTCGCTACGTTCTTCATCGATGCGAGAGCCGAGATATCCGTTGCCGAGAGTCGTTTTGGATTTTCGTCGAAAGGAGGCGACGCATCCCGCCCGCGCGCCGTGTCCGGGGCGGCGGGAGCGCGCTCCCTCGTTTGATTTTCCTTGGCGCGGCTCGCGCCGGGGTTCGTTGTTTCGCCGCAACGGACGAGACGGTGCTCGTCCCCCGCGGCGAGCGGGGGCCGGCGCCGGGCGCTCGCGCGCTCCGGACGCCTCCCCCC-GCGCGTGCGTTTACGAGTTCGCGGGTCGTTCTGCTGGGCAGGT-TCGACAATG-TC
>JL15
GGGCAAAGGGGCCTTGACCCGCGAACACGGAGGCGCGAGCGCGCGACGAGAGCCCGAGGGTTTGTTT-CTCGCCACCGATCGTCGCGGCGCGGCCGCCGAGGACTCGAATTTGGGCCAACCGCGAGCGGGGAGCGCGCGGGAGGCCAGTCTCCGCCCGCCCGACAGCGCCCCGCGAGGGGGGCTGGGGGAGGGGCAGCGATGCGTGACACCCAGGCAGACGTGCCCTCGGCCTGACGGCTTGGGGCGCAACTTGCGTTCAAAGACTCGATGGTTCACGGGATTCTGCAATTCACACCAAGTATCGCATTTCGCTACGTTCTTCATCGATGCGAGAGCCGAGATATCCGTTGCCGAGAGTCGTTTTGGATTTTCGTCGATAGGAGGCGACGCATCCCGCCCGCGCGCCGTGTCCGGGGCGGCGGGAGCGCGCTCCCTCGTTTGATTTTCCTTGGCGCGGCTCGCGCCGGGGTTCGTTGTTTCGCCGCAACGGACGAGACGGTGCTCGTCCCCCGCGGCGAGCGGGGGACGGCGCCGGGCGCTCGCGCGCTCCGGACGCCTCCCACC-GCGCGTGCGTATACGAGTTCGCAGGTCGCTCTGCTGGGCAGGTTTCAACAATGATC
>JL16
GCGCAAAGGGTCCTTGAGCCTCGAACACGGAGGCGCGAGCGCGCGACGAGAGCCCGAGGGTTTGTTT-CTCGCCACCGATCGTCGCGGCGCGGCCGCCGAGGACTCGAATTTGGGCCAACCGCGAGCGGGGAGCGCGCGGGAGGCCAGTCTCCGCCCGCCCGACAGCGCCCCGCGAGGGGGGCTGGGGGAGGGGCAGCGATGCGTGACACCCAGGCAGACGTGCCCTCGGCCTGACGGCTTGGGGCGCAACTTGCGTTCAAAGACTCGATGGTTCACGGGATTCTGCAATTCACACCAAGTATCGCATTTCGCTACGTTCTTCATCGATGCGAGAGCCGAGATATCCGTTGCCGAGAGTCGTTTTGGATTTTCGTCGAAAGGAGGCGACGCATCCCGCCCGCGCGCCGTGTCCGGGGCGGCGGGAGCGCGCTCCCTCGTTTGATTTTCCTTGGCGCGGCTCGCGCCGGGGTTCGTTGTTTCGCCGCAACGGACGAGACGGTGCTCGTCCCCCGCGGCGACGGGGGGCCGGCGCCGGGCGCTCGCGCGCTCCGGACGCCTCCCCCC-GCGCGTGCGTTTACGAGTTCGCGGGTCGTTCTGCTGGGCAGGTTTCGACAATGATC
>JX01
GCGCAAAGGGTCCTTGAGCCGCGAACACGGAGGCGCGAGCGCGCGACGAGAGCCCGAGGGTTTGTTT-CTCGCCACCGATCGTCGCGGCGCGGCCGCCGAGGACTCGAATTTGGGCCAACCGCGAGCGGGGAGCGCGCGGGAGGCCAGTCTCCGCCCGCCCGACAGCGCCCCGCGAGGGGGGCTGGGGGAGGGGCAGCGATGCGTGACACCCAGGCAGACGTGCCCTCGGCCTGACGGCTTGGGGCGCAACTTGCGTTCAAAGACTCGATGGTTCACGGGATTCTGCAATTCACACCAAGTATCGCATTTCGCTACGTTCTTCATCGATGCGAGAGCCGAGATATCCGTTGCCGAGAGTCGTTTTGGATTTTCGTCGAAAGGAGGCGACGCATCCCGCCCGCGCGCCGTGTCCGGGGCGGCGGGAGCGCGCTCCCTCGTTTGATTTTCCTTGGCGCGGCTCGCGCCGGGGTTCGTTGTTTCGCCGCGACGGACGAGACGGTGCTCGTCCCCCGCGGCGAGCGGGGGCCGGCGCCGGGCGCTCGCGCGCTCCGGACGCCTCCCCCC-GCGCGTGCGTTTACGAGTTCGCGGGTCGTTCTGCTGGGCAGGATTCGACAATGATC
>JX02
GCGCAAAGGGTCCTTGAGCCGCGAACACGGAGGCGCGAGCGCGCGACGAGAGCCCGAGGGTTTGTTT-CTCGCCACCGATCGTCGCGGCGCGGCCGCCGAGGACTCGAATTTGGGCCAACCGCGAGCGGGGAGCGCGCGGGAGGCCAGTCTCCGCCCGCCCGACAGCGCCCCGCGAGGGGGGCTGGGGGAGGGGCAGCGATGCGTGACACCCAGGCAGACGTGCCCTCGGCCTGACGGCTTGGGGCGCAACTTGCGTTCAAAGACTCGATGGTTCACGGGATTCTGCAATTCACACCAAGTATCGCATTTCGCTACGTTCTTCATCGATCCGAGAGCCGAGATATCCGTTGCCGAGAGTCGTTTTGGATTTTCGTCGAAAGGAGGCGACGCATCCCGCCCGCGCGCCGTGTCCGGGGCGGCGGGAGCGCGCTCCCTCGTTTGATTTTCCTTGGCGCGGCTCGCGCCGGGGTTCGTTGTTTCGCCGCAACGGACGAGACGGTGCTCGTCCCCCGCGGCGAGCGGGGGCGGGCGCCGGGCGCTCGCCCGCTCCGGACGCCTCCCCCC-GAGCGTGCGTTTACGAGTTCGCGGGTCGTTCTGGTGGGCAGGT-TCGGCAATG-TC
>JX03
GCGCAAAGGGTCCTTGAGCCGCGAACACGGAGGCGCGAGCGCGCGACGAGAGCCCGAGGGTTTGTTT-CTCGCCACCGATCGTCGCGGCGCGGCCGCCGAGGACTCGAATTTGGGCCAACCGCGAGCGGGGAGCGCGCGGGAGGCCAGTCTCCGCCCGCCCGACAGCGCCCCGCGAGGGGGGCTGGGGGAGGGGCAGCGATGCGTGACACCCAGGCAGACGTGCCCTCGGCCTGACGGCTTGGGGCGCAACTTGCGTTCAAAGACTCGATGGTTCACGGGATTCTGCAATTCACACCAAGTATCGCATTTCGCTACGTTCTTCATCGATGCGAGAGCCGAGATATCCGTTGCCGAGAGTCGTTTTGGATTTTCGTCGAAAGGAGGCGACGCATCCCGCCCGCGCGCCGTGTCCGGGGCGGCGGGAGCGCGCTCCCTCGTTTGATTTTCCTTGGCGCGGCTCGCGCCGGGGTTCGTTGTTTCGCCGCGACGGACGAGACGGTGCTCGTCCCCCGCGGCGAGCGGGGGCCGGCGCCGGGCGCTCGCGCGCTCCGGACGCCTCCCCCC-GCGCGTGCGTTTACTAGTTCGCGGGTCGTTCTGATGGGCAGGTTTCGACAATGATC
>JX04
GCGCAAAGGGTCCTTGAGCCGCGAACACGGAGGCGCGAGCGCGCGACGAGAGCCCGAGGGTTTGTTT-CTCGCCACCGATCGTCGCGGCGCGGCCGCCGAGGACTAGAATTTGGGCCAACCGCGAGCGGGGAGCGCGCGGGAGGCCAGTCTCCACCCGCCCGACAGCGCCCCGCGAGGGGGGCTGGGGGAGGGGCAGCGATGCGTGACACCCAGGCAGAAGTGCCCTCGGCCTGACGGCTTGGGGCGCAACTTGCGTTCAAAGACTCGATGGTTCACGGGATTCTGCAATTCACACCAAGTATCGCATTTCGCTACGTTCTTCATCGATGCGAGAGCCGAGATATCCGTTGCCGAGAGTCGTTTTGGATTTTCGTCGAAAGGAGGCGACGCATCCCGCCCGCGCACCGTGTCCGGGGCGGCGGGAGCGCGATCCCTCGTTTGATTTTCCTTGGCGCGGCTCGCGCCGGGGTTCGTTGTTTCGCCGCGACGGACGAGACGGTGCTCGTCCCCCGCGGCGAGCGGGGGCCGGCGCCGGGCGCTCGCGCGCTCCGGACGCCTCCCCCC-GCGAGTGCGTTTACGAGTGCGCGGGTCGTTCTGCTGGGCAGGAATCGACAATGATC
>JX05
GCGCAAAGGGTCCTTGAGCCGCGAACACGGAGGCGCGAGCGCGCGACGAGAGCCCGAGGGTTTGTTT-CTCGCCACCGATCGTCGCGGCGCGGCCGCCGAGGACTCGAATTTGGGCCAACCGCGAGCGGGGAGCGCGCGGGAGGCCAGTCTCCGCCCGCCCGACAGCGCCCCGCGAGGGGGGCTGGGGGAGGGGCAGCGATGCGTGACACCCAGGCAGACGTGCCCTCGGCCTGACGGCTTGGGGCGCAACTTGCGTTCAAAGACTCGATGGTTCACGGGATTCTGCAATTCACACCAAGTATCGCATTTCGCTACGTTCTTCATCGATGCGAGAGCCGAGATATCCGTTGCCGAGAGTCGTTTTGGATTTTCGTCGAAAGGAGGCGACGCATCCCGCCCGCGCGCCGTGTCCGGGGCGGCGGGAGCGCGCTCCCTCGTTTGATTTTCCTTGGCGCGGCTCGCGCCGGGGTTCGTTGTTTCGCCGCAACGGACGAGACGGTGCTCGTCCCCCGCGGCGAGCGGGGGCCGGCGCCGGGCGCTCGCGCGCTCCGGACGCCTCCCCCC-GCGCGTGCGTTTACGAGTTCGCGGGTCGTTCTGCTGGGCAGGTTTCGACAATGATC
>JX06
GCGCAAAGGGTCCTTGAACCGAGAACACGGAGGCGCGAGCGCGCGAAGAGAGCCCGAGGATTTGTTT-CTAGCCACCGATCGTCGCGGCGCGGCCGACGAGGACTCGAATTTGGGCCAACCGCGAGCGGGGAGCGCGCGGGAGGCCAGTCTCCACCCGCCAGACAGCGCCCCGCGAGGGGGGCTGGGGGAGGGGCAGCGATGCGTGACACCCAGGCAGACGTGCCCTCGGCCAGACGGCTTGGGGCGCAACTTGCGTTCAAAGACTGGATGGTTCACGGGATTCTGCAATTCACACCAAGTATCGCATTTCGTTACGTTCTTCATCGATGCGAGAGCCGAAATATCCGTTGCCGAGAGTAATTTTGGATTTTCGTCGAAAGGAGGCGACGCATCCCGCCCGCGCGCCGTGTCCGGGGCGGCGGGAGCGCGCTCCCTCGTTTGATTTTCCTTGGCGCGGCTCGCGCCGGGGTTCGTTGTTTCGCCGCAACGGACGAGACGGTGCTCGTCCCCCGCGGCGAGCGGGGGCCGGCGCCGGGCGCTCGCGCGCTCCGGACGCCTCCCCCC-GCGCGTGCGTTTACGAGTTCGCGGGTCGTTCTGCTGGGCAGGT-TCGACAATG-TC
>JX07
GCGCAAAGGGTCCTTGAGCCGCGAACACGGAGGCGCGAGCGCGCGACGAGAGCCCGAGGGTTTGTTT-CTCGCCACCGATCGTCGCGGCGCGGCCACCGAGGACTCGAATTTGGGCCAACCGCGAGCGGGGAGCGCGCGGGAGGCCAGTCTCCGCCCGCCCGACAGCGCCCCGCGAGGGGGGCTGGGGGAGGGGCAGCGATGCGTGACACCCAGGCAGACGTGCCCTCGGCCTGACGGCTTGGGGCGCAACTTGCGTTCAAAGACTCGATGGTTCACGGGATTCTGCAATTCACACCAAGTATCGCATTTCGCTACGTTCTTCATCGATGCGAGAGCCGAGATATCCGTTGCCGAGAGTCGTTTTGGATTTTCGTCGAAAGGAGGCGACGCATCCCGCCCGCGCGCCGTGTCCGGGGCGGCGGGAGCGCGCTCCCTCGTTTGATTTTCCTTGGCGCGGCTCGCGCCGGGGTTCGTTGTTTCGCCGCAACGGACGAGACGGTGCTCGTCCCCCGCGGCGAGCGGGGGCCGGCGCCGGGCGCTCGCGCGCTCCGGACGCCTCCCCCC-GCGCGTGCGTTTACGAGTTCGCGGGTCGTTCTGCTGGGCAGGT-TCGACAATG-TC
>JX08
GCGCAAAGGGTCCTTGAGCCGCGAACACGGAGGCGCGAGCGCGCGACGAGAGCCCGAGGGTTTGTTT-CTCGCCACCGATCGTCGCGGCGCGGCCGCCGAGGACTCGAATTTGGGCCAACCGCGAGCGGGGAGCGCGCGGGAGGCCAGTCTCCGCCCGCCCGACAGCGCCCCGCGAGGGGGGCTGGGGGAGGGGCAGCGATGCGTGACACCCAGGCAGACGTGCCCTCGGCCTGACGGCTTGGGGCGCAACTTGCGTTCAAAGACTCGATGGTTCACGGGATTCTGCAATTCACACCAAGTATCGCATTTCGCTACGTTCTTCATCGATGCGAGAGCCGAGATATCCGTTGCCGAGAGTCGTTTTGGATTTTCGTCGAAAGGAGGCGACGCATCCCGCCCGCGCGCCGTGTCCGGGGCGGCGGGAGCGCGCTCCCTCGTTTGATTTTCCTTGGCGCGGCTCGCGCCGGGGTTCGTTGTTTCGCCGCGACGGACGAGACGGTGCTCGTCCCCCGCGGCGAGCGGGGGCCGGCGCCGGGCGCTCGCGCGCTCCGGACGCCTCCCCCC-GCGCGTGCGTTTACGAGTTCGCGGGTCGTTCTGCTGGGCAGGT-TCGACAATG-TC
>JX09
GCGCAAAGGGTCCTTGAGCCGCGAACACGGAGGCGCGAGCGCGCGACGAGAGCCCGAGGGTTTGTTT-CTCGCCACCGATCGTCGCGGCGCGGCCGCCGAGGACTCGAATTTGGGCCAACCGCGAGCGGGGAGCGCGCGGGAGGCCAGTCTCCGCCCGCCCGACAGCGCCCCGCGAGGGGGGCTGGGGGAGGGGCAGCGATGCGTGACACCCAGGCAGACGTGCCCTCGGCCTGACGGCTTGGGGCGCAACTTGCGTTCAAAGACTCGATGGTTCACGGGATTCTGCAATTCACACCAAGTATCGCATTTCGATACGTTCTTCATCGATGCGAGAGCCGAGATATCCGTTGACGAGAGTCGTTTTGGATTTTCGTCGAAAGGAGGCGACGCATCCCGCCCGCGCGCCGTGTCCGGGGCGGCGGGAGCGCGCTCCCTCGTTTGATTTTCCTTGGCGCGGCTCGCGCCGGGGTTCGTTGTTTCGCCGCAACGGACGAGACGGTGCTCGTCCCCCGCGGCGAGCGGGGGCCGGCGCCGGGCGCTCGCGCGCTCCGGACGCCTCCCACC-GAGCGTGCGTTTACGAGTTCGCGGGTCGTTCTG-CAGGCAGGTCTCGACAATGA-C
>JX10
GCGCAAAGGGTCCTTGAGCCGCGAACACGGAGGCGCGAGCGCGCGACGAGAGCCCGAGGGTTTGTTT-CTCGCCACCGATCGTCGCGGCGCGGCCGCCGAGGACTCGAATTTGGGCCAACCGCGAGCGGGGAGCGCGCGGGAGGCCAGTCTCCGCCCGCCCGACAGCGCCCCGCGAGGGGGGCTGGGGGAGGGGCAGCGATGCGTGACACCCAGGCAGACGTGCCCTCGGCCTGACGGCTTGGGGCGCAACTTGCGTTCAAAGACTCGATGGTTCACGGGATTCTGCAATTCACACCAAGTATCGCATTTCGCTACGTTCTTCATCGATGCGAGAGCCGAGATATCCGTTGCCGAGAGTCGTTTTGGATTTTCGTCGAAAGGAGGCGACGCATCCCGCCCGCGCGCCGTGTCCGGGGCGGCGGGAGCGCGCTCCCTCGTTTGATTTTCCTTGGCGCGGCTCGCGCCGGGGTTCGTTGTTTCGCCGCGACGGACGAGACGGTGCTCGTCCCCCGCGGCGAGCGGGGGCCGGCGCCGGGCGCTCGCGCGCTCCGGACGCCTCCCCCC-GCGCGTGCGTTTACGAGTTCGCGGGTCGTTCTGCTGGGCAGGTTTCGACAATGATC
>JX11
GCGCAAAGGGTCCTTGAGCCGCGAACACGGAGGCGCGAGCGCGCGACGAGAGCCCGAGGGTTTGTTT-CTCGCCACCGATCGTCGCGGCGCGGCCGCCGAGGACTCGAATTTGGGCCAACCGCGAGCGGGGAGCGCGCGGGAGGCCAGTCTCCGCCCGCCCGACAGCGCCCCGCGAGGGGGGCTGGGGGAGGGGCAGCGATGCGTGACACCCAGGCAGACGTGCCCTCGGCCTGACGGCTTGGGGCGCAACTTGCGTTCAAAGACTCGATGGTTCACGGGATTCTGCAATTCACACCAAGTATCGCATTTCGCTACGTTCTTCATCGATGCGAGAGCCGAGATATCCGTTGCCGAGAGTCGTTTTGGATTTTCGTCGAAAGGAGGCGACGCATCCCGCCCGCGCGCCGTGTCCGGGGCGGCGGGAGCGCGCTCCCTCGTTTGATTTTCCTTGGCGCGGCTCGCGCCGGGGTTCGTTGTTTCGCCGCGACGGACGAGACGGTGCTCGTCCCCCGCGGCGAGCGGGGGCCGGCGCCGGGCGCTCGCGCGCTCCGGACGCCTCCCCCC-GCGCGTGCGTTTACGAGTTCGCGGGTCGTTCTGCTGGGCAGGTTTCGACAATGATC
>JX12
GCGCAAAGGGTCCTTGAGCCGCGAACACGGAGGCGCGAGCGCGCGACGAGAGCCCGAGGGTTTGTTT-CTCGCCACCGATCGTCGCGGCGCGGCCGCCGAGGACTCGAATTTGGGCCAACCGCGAGCGGGGAGCGCGCGGGAGGCCAGTCTCCGCCCGCCCGACAGCGCCCCGCGAGGGGGGCTGGGGGAGGGGCAGCGATGCGTGACACCCAGGCAGACGTGCCCTCGGCCTGACGGCTTCGGGCGCAACTTGCGTTCAAAGACTCGATGGTTCACGGGATTCTGCAATTCACACCAAGTATCGCATTTCGCTACGTTCTTCATCGATGCGAGAGCCGAGATATCCGTTGCCGAGAGTCGTTTTGGATTTTCGTCGAAAGGAGGCGACGCATCCCGCCCGCGCGCCGTGTCCGGGGCGGCGGGAGCGCGCTCCCTCGTTTGATTTTCCTTGGCGCGGCTCGCGCCGGGGTTCGTTGTTTCGCCGCGACGGACGAGACGGTGCTCGTCCCCCGCGGCGAGCGGGGGCCGGCGCCGGGCGCTCGCGCGCTCCGGACGCCTCCCCCC-GCGCGTGCGTTTACGAGTTCGCGGGTCGTTCTGCTGGGCAGGTTTCGACAATGATC
>JX13
GCGCAAAGGGTCCTTGAGCCGCGAACACGGAGGCGCGAGCGCGCGACGAGAGCCCGAGGGTTTGTTT-CTCGCCACCGATCGTCGCGGCGCGGCCGCCGAGGACTCGAATTTGGGCCAACCGCGAGCGGGGAGCGCGCGGGAGGCCAGTCTCCGCCCGCCCGACAGCGCCCCGCGAGGGGGGCTGGGGGAGGGGCAGCGATGCGTGACACCCAGGCAGACGTGCCCTCGGCCTGACGGCTTGGGGCGCAACTTGCGTTCAAAGACTCGATGGTTCACGGGATTCTGCAATTCACACCAAGTATCGCATTTCGCTACGTTCTTCATCGATGCGAGAGCCGAGATATCCGTTGCCGAGAGTCGTTTTGGATTTTCGTCGAAAGGAGGCGACGCATCCCGCCCGCGCGCCGTGTCCGGGGCGGCGGGAGCGCGCTCCCTCGTTTGATTTTCCTTGGCGCGGCTCGCGCCGGGGTTCGTTGTTTCGCCGCGACGGACGAGACGGTGCTCGTCCCCCGCGGCGAGCGGGGGCCGGCGCCGGGCGCTCGCGCGCTCCGGACGCCTCCCCCC-GCGCGTGCGTTTACGAGTTCGCGGGTCGTTCTGCTGGGCAGGTTTCGACAATGATC
>JX14
GCGCAAAGGGTCCTTGAGCCGCGAACACGGAGGCGCGAGCGCGCGACGAGAGCCCGAGGGTTTGTTT-CTCGCCACCGATCGTCGCGGCGCGGCCGCCGAGGACTCGAATTTGGGCCAACCGCGAGCGGGGAGCGCGCGGGAGGCCAGTCTCCGCCCGCCCGACAGCGCCCCGCGAGGGGGGCTGGGGGAGGGGCAGCGATGCGTGACACCCAGGCAGACGTGCCCTCGGCCTGACGGCTTGGGGCGCAACTTGCGTTCAAAGACTCGATGGTTCACGGGATTCTGCAATTCACACCAAGTATCGCATTTCGCTACGTTCTTCATCGATGCGAGAGCCGAGATATCCGTTGCCGAGAGTCGTTTTGGATTTTCGTCGAAAGGAGGCGACGCATCCCGCCCGCGCGCCGTGTCCGGGGCGGCGGGAGCGCGCTCCCTCGTTTGATTTTCCTTGGCGCGGCTCGCGCCGGGGTTCGTTGTTTCGCCGCGACGGACGAGACGGTGCTCGTCCCCCGCGGCGAGCGGGGGCCGGCGCCGGGCGCTCGCGCGCTCCGGACGCCTCCCCCC-GCGCGTGCGTTTACGAGTTCGCGGGTCGTTCTGCTGGGCAGGTTTCGACAATGATC
>JX15
GCGCAAAGGGTCCTTGAGCCGCGAACACGGAGGCGCGAGCGCGCGACGAGAGCCCGAGGGTTTGTTT-CTCGCCACCGATCGTCGCGGCGCGGCCGCCGAGGACTCGAATTTGGGCCAACCGCGAGCGGGGAGCGCGCGGGAGGCCAGTCTCCGCCCGCCCGACAGCGCCCCGCGAGGGGGGCTGGGGGAGGGGCAGCGATGCGTGACACCCAGGCAGACGTGCCCTCGGCCTGACGGCTTGGGGCGCAACTTGCGTTCAAAGACTCGATGGTTCACGGGATTCTGCAATTCACACCAAGTATCGCATTTCGCTACGTTCTTCATCGATGCGAGAGCCGAGATATCCGTTGCCGAGAGTCGTTTTGGATTTTCGTCGAAAGGAGGCGACGCATCCCGCCCGCGCGCCGTGTCCGGGGCGGCGGGAGCGCGCTCCCTCGTTTGATTTTCCTTGGCGCGGCTCGCGCCGGGGTTCGTTGTTTCGCCGCAACGGACGAGACGGTGCTCGTCCCCCGCGGCGAGCGGGGGCCGGCGCCGGGCGCTCGCGCGCTCCGGACGCCTCCCCCC-GCGCGTGCGTTTACGAGTTCGCGGGTCGTTCTGCTGGGCAGGTTTCGACAATGATC
>LC01
GCGCAAAGGGTCCTTGAGCCGCGAACACGGAGGCGCGAGCGCGCGACGAGAGCCCGAGGGTTTGTTT-CTCGCCACCGATCGTCGCGGCGCGGCCGCCGAGGACTCGAATTTGGGCCAACCGCGAGCGGGGAGCGCGCGGGAGGCCAGTCTCCGCCCGCCCGACAGCGCCCCGCGAGGGGGGCTGGGGGAGGGGCAGCGATGCGTGACACCCAGGCAGACGTGCCCTCGGCCTGACGGCTTGGGGCGCAACTTGCGTTCAAAGACTCGATGGTTCACGGGATTCTGCAATTCACACCAAGTATCGCATTTCGCTACGTTCTTCATCGATGCGAGAGCCGAGATATCCGTTGCCGAGAGTCGTTTTGGATTTTCGTCGAAAGGAGGCGACGCATCCCGGCCGCGCGCCGTGTCCGGGGCGGCGGGAGCGCGCTCCCTCGTTTGATTTTCCTTGGCGCGGCTCGCGCCGGGGTTCGTTGTTTCGCCGCGACGGACGAGACGGTGCTCGTCCCCCGCGGCGAGCGGGGGCCGGCGCCGGGCGCTCGCGCGCTCCGGACACCTCCCCCC-GCGCGTGCGTTCACGAGTTCGCGGGTCGTTCTGCTGGGCAGGTTTCGACAATGATC
>LC02
GCGCAAAGGGTCCTTGAGCCGCGAACACGGAGGCGCGAGCGCGCGACGAGAGCCCGAGGGTTTGTTT-CTCGCCACCGATCGTCGCGGCGCGGCCGCCGAGGACTCGAATTTGGGCCAACCGCGAGCGGGGAGCGCGCGGGAGGCCAGTCTCCGCCCGCCCGACAGCGCCCCGCTAGGGGGGCTGGGGGAGGGGCAGCGATGCGTGACACCCAGGCAGACGTGCCCTCGGCCTGACGGCTTGGGGCGCAACTTGCGTTCAAAGACTCGATGGTTCACGGGATTCTGCAATTCACACCAAGTATCGCATTTCGCTACGTTCTTCATCGATGCGAGAGCCGAGATATCCGTTGCCGAGAGTCGTTTTGGATTTTCGTCGAAAGGAGGCGACGCTTCCCGCCCGCGCGCCGTGTCCGGGGCGGCGGGAGCGCGCTCCCTCGTTTGATTTTCCTTGGCGCGGCTCGCGCCGGGGTTCGTTGTTTCGCCGCGACGGACGAGACGGTGCTCGTCCCCCGCGGCGAGCGGGGGCCGGCGCCGGGCGCTCGCGCGCTCCGGACGCCTCCCCCC-GCGCGTGCGTTCACGAGTTCGCGGGTCGTTCTGCTGGGCAGGTTTCGACAATGATC
>LC03
GCGCAAAGGGTCCTTGAGCCGCGAACACGGAGGCGCGAGCGCGCGACGAGAGCCCGAGGGTTTGTTT-CTCGCCACCGATCGTCGCGGCGCGGCCGCCGAGGACTCGAATTTGGGCCAACCGCGAGCGGGGAGCGCGCGGGAGGCCAGTCTCCGCCCGCCCGACAGCGCCCCGCTGGGGGGGCTGGGGGAGGGGCAGCGATGCGTGACACCCAGGCAGACGTGCCCTCGGCCTGACGGCTTGGGGCGCAACTTGCGTTCAAAGACTCGATGGTTCACGGGATTCTGCAATTCACACCAAGTATCGCATTTCGCTACGTTCTTCATCGATGCGAGAGCCGAGATATCCGTTGCCGAGAGTCGTTTTGGATTTTCGTCGAAAGGAGGCGACGCATCCCGCCCGCGCGCCGTGTCCGGGGCGGCGGGAGCGCGCTCCCTCGTTTGATTTTCCTTGGCGCGGCTCGCGCCGGGGTTCGTTGTTTCGCCGCGACGGACGAGACGGTGCTCGTCCCCCGCGGCGAGCGGGGGCCGGCGCCGGGCGCTCGCGCGCTCCGGACGCCTCCCCCC-GCGCGTGCGTTCACGAGTTCGCGGGTCGTTCTGCCGGGCAGGTTTCGACAATGATC
>LC04
GCGCAAAGGGTCCTTGAGCCGCGAACACGGAGGCGCGAGCGCGCGACGAGAGCCCGAGGGTTTGTTT-CTCGCCACCGATCGTCGCGGCGCGGCCGCCGAGGACTCGAATTTGGGCCAACCGCGAGCGGGGAGCGCGCGGGAGGCCAGTCTCCGCCCGCCCGACAGCGCCCCGCGAGGGGGGCTGGGGGAGGGGCAGCGATGCGTGACACCCAGGCAGACGTGCCCTCGGCCTGACGGCTTGGGGCGCAACTTGCGTTCAAAGACTCGATGGTTCACGGGATTCTGCAATTCACACCAAGTATCGCATTTCGCTACGTTCTTCATCGATGCGAGAGCCGAGATATCCGTTGCCGAGAGTCGTTTTGGATTTTCGTCGAAAGGAGGCGACGCATCCCGCCCGCGCGCCGTGTCCGGGGCGGCGGGAGCGCGCTCCCTCGTTTGATTTTCCTTGGCGCGGCTCGCGCCGGGGTTCGTTGTTTCGCCGCGACGGACGAGACGGTGCTCGTCCCCCGCGGCGAGCGGGGGCCGGCGCCGGGCGCTCGCGCGCTCCGGACGCCTCCCCCC-GCGCGTGCGTTCACGAGTTCGCGGGTCGTTCTGCTGGGCAGGTTTCGACAATGATC
>LC05
GCGCAAAGGGTCCTTGAGCCGCGAACACGGAGGCGCGAGCGCGCGACGAGAGCCCGAGGGTTTGTTT-CTCGCCACCGATCGTCGCGGCGCGGCCGCCGAGGACTCGAATTTGGGCCAACCGCGAGCGGGGAGCGCGCGGGAGGCCAGTCTCCGCCCGCCCGACAGCGCCCCGCGAGGGGGGCTGGGGGAGGGGCAGCGATGCGTGACACCCAGGCAGACGTGCCCTCGGCCTGACGGCTTGGGGCGCAACTTGCGTTCAAAGACTCGATGGTTCACGGGATTCTGCAATTCACACCAAGTATCGCATTTCGCTACGTTCTTCATCGATGCGAGAGCCGAGATATCCGTTGCCGAGAGTCGTTTTGGATTTTCGTCGAAAGGAGGCGACGCATCCCGCCCGCGCGCCGTGTCCGGGGCGGCGGGAGCGCGCTCCCTCGTTTGATTTTCCTTGGCGCGGCTCGCGCCGGGGTTCGTTGTTTCGCCGCGACGGACGAGACGGTGCTCGTCCCCCGCGGCGAGCGGGGGCCGGCGCCGGGCGCTCGCGCGCTCCGGACGCCTCCCCCC-GCGCGTGCGTTCACGAGTTCGCGGGTCGTTCTGCTGGGCAGGTTTCGACAATGATC
>LC06
GCGCAAAGGGTCCTTGAGCCGCGAACACGGAGGCGCGAGCGCGCGACGAGAGCCCGAGGGTTTGTTT-CTCGCCACCGATCGTCGCGGCGCGGCCGCCGAGGACTCGAATTTGGGCCAACCGCGAGCGGGGAGCGCGCGGGAGGCCAGTCTCCGCCCGCCCGACAGCGCCCCGCGGGGGGGGCTGGGGGAGGGGCAGCGATGCGTGACACCCAGGCAGACGTGCCCTCGGCCTGACGGCTTGGGGCGCAACTTGCGTTCAAAGACTCGATGGTTCACGGGATTCTGCAATTCACACCAAGTATCGCATTTCGCTACGTTCTTCATCGATGCGAGAGCCGAGATATCCGTTGCCGAGAGTCGTTTTGGATTTTCGTCGAAAGGAGGCGACGCATCCCGCCCGCGCGCCGTGTCCGGGGCGGCGGGAGCGCGCTCCCTCGTTTGATTTTCCTTGGCGCGGCTCGCGCCGGGGTTCGTTGTTTCGCCGCGACGGACGAGACGGTGCTCGTCCCCCGCGGCGAGCGGGGGCCGGCGCCGGGCGCTCGCGCGCTCCGGACGCCTCCCCCC-GCGCGTGCGTTCACGAGTTCGCGGGTCGTTCTGCTGGGCAGGTTTCGACAATGATC
>LC07
GCGCAAAGGGTCCTTGAGCCGCGAACACGGAGGCGCGAGCGCGCGACGAGAGCCCGAGGGTTTGTTT-CTCGCCACCGATCGTCGCGGCGCGGCCGCCGAGGACTCGAATTTGGGCCAACCGCGAGCGGGGAGCGCGCGGGAGGCCAGTCTCCGCCCGCCCGACAGCGCCCCGCGAGGGGGGCTGGGGGAGGGGCAGCGATGCGTGACACCCAGGCAGACGTGCCCTCGGCCTGACGGCTTGGGGCGCAACTTGCGTTCAAAGACTCGATGGTTCACGGGATTCTGCAATTCACACCAAGTATCGCATTTCGCTACGTTCTTCATCGATGCGAGAGCCGAGATATCCGTTGCCGAGAGTCGTTTTGGATTTTCGTCGAAAGGAGGCGACGCATCCCGCCCGCGCGCCGTGTCCGGGGCGGCGGGAGCGCGCTCCCTCGTTTGATTTTCCTTGGCGCGGCTCGCGCCGGGGTTCGTTGTTTCGCCGCGACGGACGAGACGGTGCTCGTCCCCCGCGGCGAGCGGGGGCCGGCGCCGGGCGCTCGCGCGCTCCGGACGCCTCCCCCC-GCGCGTGCGTTCACGAGTTCGCGGGTCGTTCTGCTGGGCAGGTTTCGACAATGATC
>LC08
GCGCAAAGGGTCCTTGAGCCGCGAACACGGAGGCGCGAGCGCGCGACGAGAGCCCGAGGGTTTGTTT-CTCGCCACCGATCGTCGCGGCGCGGCCGCCGAGGACTCGAATTTGGGCCAACCGCGAGCGGGGAGCGCGCGGGAGGCCAGTCTCCGCCCGCCCGACAGCGCCCCGCGAGGGGGGCTGGGGGAGGGGCAGCGATGCGTGACACCCAGGCAGACGTGCCCTCGGCCTGACGGCTTGGGGCGCAACTTGCGTTCAAAGACTCGATGGTTCACGGGATTCTGCAATTCACACCAAGTATCGCATTTCGCTACGTTCTTCATCGATGCGAGAGCCGAGATATCCGTTGCCGAGAGTCGTTTTGGATTTTCGTCGAAAGGAGGCGACGCATCCCGCCCGCGCGCCGTGTCCGGGGCGGCGGGAGCGCGCTCCCTCGTTTGATTTTCCTTGGCGCGGCTCGCGCCGGGGTTCGTTGTTTCGCCGCGACGGACGAGACGGTGCTCGTCCCCCGCGGCGAGCGGGGGCCGGCGCCGGGCGCTCGCGCGCTCCGGACACCTCCCCCC-GCGCGTGCGTTCACGAGTTCGCGGGTCGTTCTGCTGGGCAGGTTTCGACAATGATC
>LC09
GCGCAAAGGGTCCTTGAGCCGCGAACACGGAGGCGCGAGCGCGCGACGAGAGCCCGAGGGTTTGTTT-CTCGCCACCGATCGTCGCGGCGCGGCCGCCGAGGACTCGAATTTGGGCCAACCGCGAGCGGGGAGCGCGCGGGAGGCCAGTCTCCGCCCGCCCGACAGCGCCCCGCTAGGGGGGCTGGGGGAGGGGCAGCGATGCGTGACACCCAGGCAGACGTGCCCTCGGCCTGACGGCTTGGGGCGCAACTTGCGTTCAAAGACTCGATGGTTCACGGGATTCTGCAATTCACACCAAGTATCGCATTTCGCTACGTTCTTCATCGATGCGAGAGCCGAGATATCCGTTGCCGAGAGTCGTTTTGGATTTTCGTCGAAAGGAGGCGACGCATCCCGCCCGCGCGCCGTGTCCGGGGCGGCGGGAGCGCGCTCCCTCGTTTGATTTTCCTTGGCGCGGCTCGCGCCGGGGTTCGTTGTTTCGCCGCGACGGACGAGACGGTGCTCGTCCCCCGCGGCGAGCGGGGGCCGGCGCCGGGCGCTCGCGCGCTCCGGACGCCTCCCCCC-GCGCGTGCGTTCACGAGTTCGCGGGTCGTTCTGCCGGGCAGGTTTCGACAATGATC
>LC10
GCGTAAAGGGTCCTTGAGCCGCGAACACGGAGGCGCGAGCGCGCGACGAGAGCTCGAGAGTTTTTTTTCTCGCCACCGATCGTCGCGGCGCGGCCGCCGAAGACTCGAATTTGGGCCAACCGCGAGCGGGGAGCGCGCGGGAGGCCAGTCTCCACCCGCCCAACAGCGCCCCGCGAGGGGAGCTGGGGGAAGGGCAGCGATGCGTGACACCCAGGCAGACGTGCCCTCGGCCTGACGGCTTGGGGCGCAACTTGCGTTCAAAGACTCGATGGTTCACGGGATTCTGCAATTCACACCAAGTATCGCATTTCGCTACGTTCTTCATCGATGCGAGAGCCGAGATATCCGTTGCCGAGAGTCGTTTTGGATTTTTGTTGAAAGAAGACAACGCATCCCGCACGCGCGCCGTGTCCGGGGCGGCGGGAGCGCGCTCCCTCGTTTGATTTTCCTTGGCGCAGCTCGCGCCGGGGTTCGTTGTTTTGCCGCGGCGGGCGAGACGGTGCTCGCCCCCCGCGGCGAGCGGGGGCTGGCGCCAGGCACTCGCGCG--CCGGACGCCTCTCCCCCGCGTGTGCATTCACTAGTTCGCGGGTCGTTCTGCTGGGCAGGTTTCGACAATGATC
>LC11
GCGCAAAGGGTCCTTGAGCCGCGAACACGGAGGCGCGAGCGCGCGACGAGAGCCCGAGGGTTTGTTT-CTCGCCACCGATCGTCGCGGCGCGGCCGCCGAGGACTCGAATTTGGGCCAACCGCGAGCGGGGAGCGCGCGGGAGGCCAGTCTCCGCCCGCCCGACAGCGCCCCGCGAGGGGGGCTGGGGGAGGGGCAGCGATGCGTGACACCCAGGCAGACGTGCCCTCGGCCTGACGGCTTGGGGCGCAACTTGCGTTCAAAGACTCGATGGTTCACGGGATTCTGCAATTCACACCAAGTATCGCATTTCGCTACGTTCTTCATCGATGCGAGAGCCGAGATATCCGTTGCCGAGAGTCGTTTTGGATTTTCGTCGAAAGGAGGCGACGCATCCCGCCCGCGCGCCGTGTCCGGGGCGGCGGGAGCGCGCTCCCTCGTTTGATTTTCCTTGGCGCGGCTCGCGCCGGGGTTCGTTGTTTCACCTCGACGGACGAGACGGTGCTCGTCCCCCGCGGCGAGCGGGGGCCGGCGCCGGGCGCTCGCGCGCTCCGGACGCCTCCCCCC-GCGCGTGCGTTCACGAGTTCGCGGGTCGTTCTGCTGGGCAGGTTTCGACAATGATC
>LC12
GCGCAAAGGGTCCTTGAGCCGCGAACACGGAGGCGCGAGCGCGCGACGAGAGCCCGAGGGTTTGTTT-CTCGCCACCGATCGTCGCGGCGCGGCCGCCGAGGACTCGAATTTGGGCCAACCGCGAGCGGGGAGCGCGCGGGAGGCCAGTCTCCGCCCGCCCGACAGCGCCCCGCTGGGGGGGCTGGGGGAGGGGCAGCGATGCGTGACACCCAGGCAGACGTGCCCTCGGCCTGACGGCTTGGGGCGCAACTTGCGTTCAAAGACTCGATGGTTCACGGGATTCTGCAATTCACACCAAGTATCGCATTTCGCTACGTTCTTCATCGATGCGAGAGCCGAGATATCCGTTGCCGAGAGTCGTTTTGGATTTTCGTCGAAAGGAGGCGACGCATCCCGCCCGCGCGCCGTGTCCGGGGCGGCGGGAGCGCGCTCCCTCGTTTGATTTTCCTTGGCGCGGCTCGCGCCGGGGTTCGTTGTTTCGCCGCGACGGACGAGACGGTGCTCGTCCCCCGCGGCGAGCGGGGGCCGGCGCCGGGCGCTCGCGCGCTCCGGACGCCTCCCCCC-GCGCGTGCGTTCACGAGTTCGCGGGTCGTTCTGCCGGGCAGGTTTCGACAATGATC
>LC13
GCGTAAAGGGTCCTTGAGCCGCGAACACGGAGGCACGAGCGCGCGACGAGAGCTCGAGAGTTTTTTTTCTCGCCACCGATCGTCGCAGCGCGGCCGCCGAAGACTCGAATTTGGGCCAACCGCGAGCGGGGAGCGCGCGGGAGGCCAGTCTCCACCCGCCCGACAGCGCCCCGCGAGGGGAGCTGGGGGAAGGGCAGCGATGCGTGACACCCAGGCAGACGTGCCCTCGGCCTGACGGCTTGGGGCGCAACTTGCGTTCAAAGACTCGATGGTTCACGGGATTCTGCAATTCACACCAAGTATCGCATTTCGCTACGTTCTTCATCGATGCGAGAGCCGAGATATCCGTTGCCGAGAGTCGTTTTGGATTTTTGTTGAAAGAAGACGACGCATCCCGCACGCGCGCCGTGTCCGGGGCGGCGGGAGCGCGCTCCCTCGTTTGATTTTCCTTGGCGCAGCTCGCGCCGGGGTTCGTTGTTTTGCCGCGGCGGGCGAGACGGTGCTCGCCCCCCGCGGCGAGCGGGGGCTGGCGCCAGGCACTCGCGCG--CCGGACGCCTCTCCCCCGCGTGTGCATTCACTAGTTCGCGGGTCGTTCTGCTGGGCAGGTTTCGACAATGATC
>LC14
GCGCAAAGGGTCCTTGAGCCGCGAACACGGAGGCGCGAGCGCGCGACGAGAGCCCGAGGGTTTGTTT-CTCGCCACCGATCGTCGCGGCGCGGCCGCCGAGGACTCGAATTTGGGCCAACCGCGAGCGGGGAGCGCGCGGGAGGCCAGTCTCCGCCCGCCCGACAGCGCCCCGCGAGGGGGGCTGGGGGAGGGGCAGCGATGCGTGACACCCAGGCAGACGTGCCCTCGGCCTGACGGCTTGGGGCGCAACTTGCGTTCAAAGACTCGATGGTTCACGGGATTCTGCAATTCACACCAAGTATCGCATTTCGCTACGTTCTTCATCGATGCGAGAGCCGAGATATCCGTTGCCGAGAGTCGTTTTGGATTTTCGTCGAAAGGAGGCGACGCATCCCGCCCGCGCGCCGTGTCCGGGGCGGCGGGAGCGCGCTCCCTCGTTTGATTTTCCTTGGCGCGGCTCGCGCCGGGGTTCGTTGTTTCGCCTCGACGGACGAGACGGTGCTCGTCCCCCGCGGCGAGCGGGGGCCGGCGCCGGGCGCTCGCGCGCTCCGGACGCCTCCCCCC-GCGCGTGCGTTCACGAGTTCGCGGGTCGTTCTGCTGTGCAGGTTTCGACAATGATC
>LD01
GCGTAAAGGGTCCTTGAGCCGCGAACACGGAGGCGCGAGCGCGCGACGAGAGCTCGAGAGTTTTTTTTCTCGCCACCGATCGTCGCGGCGCGGCCGCCGAAGACTCGAATTTGGGCCAACCGCGAGCGGGGAGCGCGCGGGAGGCCAGTCTCCACCCGCCCGACAGCGCCCCGCGAGGGGAGCTGGGGGAAGGGCAGCGATGCGTGACACCCAGGCAGACGTGCCCTCGGCCTGACGGCTTGGGGCGCAACTTGCGTTCAAAGACTCGATGGTTCACGGGATTCTGCAATTCACACCAAGTATCGCATTTCGCTACGTTCTTCATCGATGCGAGAGCCGAGATATCCGTTGCCGAGAGTCGTTTTGGATTTTTGTTGAAAGAAGACGACGCATCCCGCACGCGCGCCGTGTCCAGGGCGGCGGGAGCGCGCTCCCTCGTTTGATTTTCCTTGGCGCAGCTCGCGCCGGGGTTCGTTGTTTTGCCGCGGCGGGCGAGACGGTGCTCGCCCCCCGCGGCGAGCGGGGGCTGGCGCCAGGCACTCGCGCG--CCGGACGCCTCTCCCCCGCGTGTGCATTCACTAGTTCGCGGGTCGTTCTGCTGGGCAGGTTTCGACAATGATC
>LD02
GCGTAAAGGGTCCTTGAGCCGCGAACACGGAGGCGCGAGCGCGCGACGAGAGCTCGAGAGTTTTTTTTCTCGCCACCGATCGTCGCGGCGCGGCCGCCGAAGACTCGAATTTGGGCCAACCGCGAGCGGGGAGCGCGCGGGAGGCCAGTCTCCACCCGCCCGACAGCGCCCCGCGAGGGGAGCTGGGGGAAGGGCAGCGATGCGTGACACCCAGGCAGACGTGCCCTCGGCCTGACGGCTTGGGGCGCAACTTGCGTTCAAAGACTCGATGGTTCACGGGATTCTGCAATTCACACCAAGTATCGCATTTCGCTACGTTCTTCATCGATGCGAGAGCCGAGATATCCGTTGCCGAGAGTCGTTTTGGATTTTCGTTGAAAGAAGACGACGCATCCCGCACGCGCGCCGTGTCCGGGGCGGCGGGAGCGCGCTCCCTCGTTTGATTTTCCTTGGCGCAGCTCGCGCCGGGGTTCGTTGTTTTGCCGCGGCGGGCGAGACGGTGCTCGCCCCCCGCGGCGAGCGGGGGCTGGCGCCAGGCACTCGCGCG--CCGGACGCCTCTCCCCCGCGTGTGCATTCACTAGTTCGCGGGTCGTTCTGCTGGGCAGGTTTCGACAATGATC
>LD03
GCGTAAAGGGTCCTTGAGCCGCGAACACGGAGGCGCGAGCGCGCGACGAGAGCTCGAGAGTTTTTTTTCTCGCCACCGATCGTCGCGGCGCGGCCGCCGAAGACTCGAATTTGGGCCAACCGCGAGCGGGGAGCGCGCGGGAGGCCAGTCTCCACCCGCCCGACAGCGCCCCGCGAGGGGAGCTGGGGGAAGGGCAGCGATGCGTGACACCCAGGCAGACGTGCCCTCGGCCTGACGGCTTGGGGCGCAACTTGCGTTCAAAGACTCGATGGTTCACGGGATTCTGCAATTCACACCAAGTATCGCATTTCGCTACGTTCTTCATCGATGCGAGAGCCGAGATATCCGTTGCCGAGAGTCGTTTTGGATTTTCGTTGAAAGAAGACGACGCATCCCGCACGCGCGCCGTGTCCGGGGCGGCGGGAGCGCGCTCCCTCGTTTGATTTTCCTTGGCGCAGCTCGCGCCGGGGTTCGTTGTTTTGCCGCGGCGGGCGAGACGGTGCTCGCCCCCCGCGGCGAGCGGGGGCTGGCGCCAGGCACTCGCGCG--CCGGACGCCTCGCCCCCGCGTGTGCATTCACTAGTTCGCGGGTCGTTCTGCTGGGCAGGTTTCGACAAGGATC
>LD04
GCGTAAAGGGTCCTTGAGCCGCGAACACGGAGGCGCGAGCGCGCGACGAGAGCTCGAGAGTTTTTTTTCTCGCCACCGATCGTCGCGGCGCGGCCGCCGAAGACTCGAATTTGGGCCAACCGCGAGCGGGGAGCGCGCGGGAGGCCAGTCTCCACCCGCCCGACAGCGCCCCGCGAGGGGAGCTGGGGGAGGGGCAGCGATGCGTGACACCCAGGCAGACGTGCCCTCGGCCTGACGGCTTGGGGCGCAACTTGCGTTCAAAGACTCGATGGTTCACGGGATTCTGCAATTCACACCAAGTATCGCATTTCGCTACGTTCTTCATCGATGCGAGAGCCGAGATATCCGTTGCCGAGAGTCGTTTTGGATTTTTGTTGAAAGAAGACGACGCATCCCGCACGCGCGCCGTGTCCGGGGCGGCGGGAGCGCGCTCCCTCGTTTGATTTTCCTTGGCGCAGCTCGCGCCGGGGTTCGTTGTTTTGCCGCGGCGGGCGAGACGGTGCTCGCCCCCCGCGGCGAGCGGGGGCTGGCGCCAGGCACTCGCGCG--CCGGACGCCTCTCCCCCGCGTGTGCATTCACTAGTTCGCGGGTCGTTCTGCTGGGCAGGTTTCGACAATGATC
>LD05
GCGTAAAGGGTCCTTGAGCCGCGAACACGGAGGCGCGAGCGCGCGACGAGAGCTCGAGAGTTTTTTTTCTCGCCACCGATCGTCGCGGCGCGGCCGCCGAAGACTCGAATTTGGGCCAACCGCGAGCGGGGAGCGCGCGGGAGGCCAGTCTCCACCCGCCCGACAGCGCCCCGCGAGGGGAGCTGGGGGAAGGGCAGCGATGCGTGACACCCAGGCAGACGTGCCCTCGGCCTGACGGCTTGGGGCGCAACTTGCGTTCAAAGACTCGATGGTTCACGGGATTCTGCAATTCACACCAAGTATCGCATTTCGCTACGTTCTTCATCGATGCGAGAGCCGAGATATCCGTTGCCGAGAGTCGTTTTGGATTTTTGTTGAAAGAAGACGACGCATCCCGCACGCGCGCCGTGTCCGGGGCGGCGGGAGCGCGCTCCCTCGTTTGATTTTCCTTGGCGCAGCTCGCGCCGGGGTTCGTTGTTTTGCCGCGGCGGGCGAGACGGTGCTCGCCCCCCGCGGCGAGCGGGGGCTGGCGCCAGGCACTCGCGCG--CCGGACGCCTCTCCCCCGCGTGTGCATTCACTAGTTCGCGGGTCGTTCTGCTGGGCAGGTTTCGACAATGATC
>LD06
GCGTAAAGGGTCCTTGAGCCGCGAACACGGAGGCGCGAGCGCGCGACGAGAGCTCGAGAGTTTTTTTTCTCGCCACCGATCGTCGCGGCGCGGCCGCCGAAGACTCGAATTTGGGCCAACCGCGAGCGGGGAGCGCGCGGGAGGCCAGTCTCCACCCGCCCGACAGCGCCCCGCGAGGGGAGCTGGGGGAAGGGCAGCGATGCGTGACACCCAGGCAGACGTGCCCTCGGCCTGACGGCTTGGGGCGCAACTTGCGTTCAAAGACTCGATGGTTCACGGGATTCTGCAATTCACACCAAGTATCGCATTTCGCTACGTTCTTCATCGATGCGAGAGCCGAGATATCCGTTGCCGAGAGTCGTTTTGGATTTTTGTTGAAAGAAGACGACGCATCCCGCACGCGCGCCGTGTCCGGGGCGGCGGGAGCGCGCTCCCTCGTTTGATTTTCCTTGGCGCAGCTCGCGCCGGGGTTCGTTGTTTTGCCGCGGCGGGCGAGACGGTGCTCGCCCCCCGCGGCGAGCGGGGGCTGGCGCCAGGCACTCGCGCG--CCGGACGCCTCTCCCCCGCGTGTGCATTCACTAGTTCGCGGGTCGTTCTGCTGGGCAGGTTTCGACAATGATC
>LD07
GCGTAAAGGGTCCTTGAGCCGCGAACACGGAGGCGCGAGCGCGCGACGAGAGCTCGAGAGTTTTTTTTCTCGCCACCGATCGTCGCGGCGCGGCCGCCGAAGACTCGAATTTGGGCCAACCGCGAGCGGGGAGCGCGCGGGAGGCCAGTCTCCACCCGCCCGACAGCGCCCCGCGAGGGGAGCTGGGGGAAGGGCAGCGATGCGTGACACCCAGGCAGACGTGCCCTCGGCCTGACGGCTTGGGGCGCAACTTGCGTTCAAAGACTCGATGGTTCACGGGATTCTGCAATTCACACCAAGTATCGCATTTCGCTACGTTCTTCATCGATGCGAGAGCCGAGATATCCGTTGCCGAGAGTCGTTTTGGATTTTCGTTGAAAGAAGACGACGCATCCCGCACGCGCGCCGTGTCCGGGGCGGCGGGAGCGCGCTCCCTCGTTTGATTTTCCTTGGCGCAGCTCGCGCCGGGGTTCGTTGTTTTGCCGCGGCGGGCGAGACGGTGCTCGCCCCCTGCGGCGAGCGGGGGCTGGCGCCAGGCACTCGCGCG--CCGGACGCCTCGCCCCCGCGTGTGCATTCACTAGTTCGCGGGTCGTTCTGCTGGGCAGGTTTCGACAATGATC
>LD08
GCGTAAAGGGTCCTTGAGCCGCGAACACGGAGGCGCGAGCGCGCGACGAGAGCTCGAGAGTTTTTTTTCTCGCCACCGATCGTCGCGGCGCGGCCGCCGAAGACTCGAATTTGGGCCAACCGCGAGCGGGGAGCGCACGGGAGGCCAGTCTCCACCCGCCCGACAGCGCCCCGCGAGGGGAGCTGGGGGAAGGGCAGCGATGCGTGACACCCAGGCAGACGTGCCCTCGGCCTGACGGCTTGGGGCGCAACTTGCGTTCAAAGACTCGATGGTTCACGGGATTCTGCAATTCACACCAAGTATCGCATTTCGCTACGTTCTTCATCGATGCGAGAGCCGAGATATCCGTTGCCGAGAGTCGTTTTGGATTTTCGTTGAAAGAAGACGACGCATCCCGCACGCGCGCCGTGTCCGGGGCGGCGGGAGCGCGCTCCCTCGTTTGATTTTCCTTGGCACAGCTCGCGCCGGGGTTCGTTGTTTTGCCGCGGCGGGCGAGACGGTGCTCGCCCCCCGCGGCGAGCGGGGGCTGGCGCCAGGCACTCGCGCG--CCGGACGCCTCGCCCCCGCGTGTGCATTCACTGGTTCGCGGGTCGTTCTGCTGGGTAGGTTTCGACAATGATC
>LD09
GCGTAAAGGGTCCTTGAGCCGCGAACACGGAGGCGCGAGCGCGCGACGAGAGCTCGAGAGTTTTTTTTCTCGCCACCGATCGTCGCGGCGCGGCCGCCGAAGACTCGAATTTGGGCCAACCGCGAGCGGGGAGCGCGCGGGAGGCCAGTCTCCACCCGCCCAACAGCGCCCCGCGAGGGGAGCTGGGGGAAGGGCAGCGATGCGTGACACCCAGGCAGACGTGCCCTCGGCCTGACGGCTTGGGGCGCAACTTGCGTTCAAAGACTCGATGGTTCACGGGATTCTGCAATTCACACCAAGTATCGCATTTCGCTACGTTCTTCATCGATGCGAGAGCCGAGATATCCGTTGCCGAGAGTCGTTTTGGATTTTTGTTGAAAGAAGACAACGCATCCCGCACGCGCGCCGTGTCCGGGGCGGCGGGAGCGCGCTCCCTCGTTTGATTTTCCTTGGCGCAGCTCGCGCCGGGGTTCGTTGTTTTGCCGCGGCGGGCGAGACGGTGCTCGCCCCCCGCGGCGAGCGGGGGCTGGCGCCAGGCACTCGCGCG--CCGGACGCCTCTCCCCCGCGTGTGCATTCACTAGTTCGCGGGTCGTTCTGCTGGGCAGGTTTCGACAATGATC
>LD10
GCGTAAAGGGTCCTTGAGCCGCGAACACGGAGGCGCGAGCGCGCGACGAGAGCTCGAGAGTTTTTTTTCTCGCCACCGATCGTCGCGGCGCGGCCGCCGAAGACTCGAATTTGGGCCAACCGCGAGCGGGGAGCGCGCGGGAGGCCAGTCTCCACCCGCCCGACAGCGCCCCGCGAGGGGAGCTGGGGGAAGGGCAGCGATGCGTGACACCCAGGCAGACGTGCCCTCGGCCTGACGGCTTGGGGCGCAACTTGCGTTCAAAGACTCGATGGTTCACGGGATTCTGCAATTCACACCAAGTATCGCATTTCGCTACGTTCTTCATCGATGCGAGAGCCGAGATATCCGTTGCCGAGAGTCGTTTTGGATTTTCGTTGAAAGAAGACGACGCATCCCGCACGCGCGCCGTGTCCGGGGCGGCGGGAGCGCGCTCCCTCGTTTGATTTTCCTTGGCGCAGCTCGCGCCGGGGTTCGTTGTTTTGCCGCGGCGGGCGAGACGGTGCTCGCCCCCCGCGGCGAGCGGGGGCTGGCGCCAGGCACTCGCGCG--CCGGACGCCTCTCCCCCGCGTGTGCATTCACTAGTTCGCGGGTCGTTCTGCTGGGCAGGTTTCGACAATGATC
>LD11
GCGTAAAGGGTCCTTGAGCCGCGAACACGGAGGCGCGAGCGCGCGACGAGAGCTCGAGAGTTTTTTTTCTCGCCACCGATCGTCGCGGCGCGGCCGCCGAAGACTCGAATTTGGGCCAACCGCGAGCGGGGAGCGCGCGGGAGGCCAGTCTCCGCCCGCCCGACAGCGCCCCGCGAGGGGAGCTGGGGGAAGGGCAGCGATGCGTGACACCCAGGCAGACGTGCCCTCGGCCTGACGGCTTGGGGCGCAACTTGCGTTCAAAGACTCGATGGTTCACGGGATTCTGCAATTCACACCAAGTATCGCATTTCGCTACGTTCTTCATCGATGCGAGAGCCGAGATATCCGTTGCCGAGAGTCGTTTTGGATTTTCGTTGAAAGAAGACGACGCATCCCGCACGCGCGCCGTGTCCGGGGCGGCGGGAGCGCGCTCCCTCGTTTGATTTTCCTTGGCGCAGCTCGCGCCGGGGTTCGTTGTTTTGCCGCGGCGGGCGAGACGGTGCTCGCCCCCCGCGGCGAGCGGGGGCTGGCGCCAGGCACTCGCGCG--CCGGACGCCTCGCCCCCGCGTGTGCATTCACTAGTTCGCGGGTCGTTCTGCTGGGCAGGTTTCGACAATGATC
>LD12
GCGTAAAGGGTCCTTGAGCCGCGAACACGGAGGCGCGAGCGCGCGACGAGAGCTCGAGAGTTTTTTTTCTCGCCACCGATCGTCGCGGCGCGGCCGCCGAAGACTCGAATTTGGGCCAACCGCGAGCGGGGAGCGCGCGGGAGGCCAGTCTCCGCCCGCCCGACAGCGCCCCGCGAGGGGGGCTGGGGGAGGGGCAGCGATGCGTGACACCCAGGCAGACGTGCCCTCGGCCTGACGGCTTGGGGCGCAACTTGCGTTCAAAGACTCGATGGTTCACGGGATTCTGCAATTCACACCAAGTATCGCATTTCGCTACGTTCTTCATCGATGCGAGAGCCGAGATATCCGTTGCCGAGAGTCGTTTTGGATTTTCGTTGAAAGAAGGCGACGCATCCCGCACGCGCGCCGTGTCCGGGGCGGCGGGAGCGCGCTCCCTCGTTTGATTTTCCTTGGCGCAGCTCGCGCCGGGGTTCGTTGTTTTGCCGCGGCGGGCGAGACGGTGCTCGCCCCCCGCGGCGAGCGGGGGCTGGCGCCAGGCACTCGCGCG--CCGGACGCCTCTCCCCCGCGTGTGCATTCACTAGTTCGCGGGTCGTTCTGCTGGGCAGGTTTCGACAATGATC
>LD13
GCGTAAAGGGTCCTTGAGCCGCGAACACGGAGGCGCGAGCGCGCGACGAGAGCTCGAGAGTTTTTTTTCTCGCCACCGATCGTCGCGGCGCGGCCGCCGAAGACTCGAATTTGGGCCAACCGCGAGCGGGGAGCGCGCGGGAGGCCAGTCTCCACCCGCCCGACAGCGCCCCGCGAGGGGAGCTGGGGGAAGGGCAGCGATGCGTGACACCCAGGCAGACGTGCCCTCGGCCTGACGGCTTGGGGCGCAACTTGCGTTCAAAGACTCGATGGTTCACGGGATTCTGCAATTCACACCAAGTATCGCATTTCGCTACGTTCTTCATCGATGCGAGAGCCGAGATATCCGTTGCCGAGAGTCGTTTTGGATTTTCGTTGAAAGAAGACGACGCATCCCGCACGCGCGCCGTGTCCGGGGCGGCGGGAGCGCGCTCCCTCGTTTGATTTTCCTTGGCGCAGCTCGCGCCGGGGTTCGTTGTTTTGCCGCGGCGGGCGAGACGGTGCTCGCCCCCCGCGGCGAGCGAGGGCTGGCGCCAGGCACTCGCGCG--CCGGACGCCTCTCCCCCGCGTGTGCATTCACTAGTTCGCGGGTCGTTCTGCTGGGCAGGTTTCGACAATGATC
>LD14
GCGTAAAGGGTCCTTGAGCCGCGAACACGGAGGCGCGAGCGCGCGACGAGAGCTCGAGAGTTTTTTTTCTCGCCACCGATCGTCGCGGCGCGGCCGCCGAAGACTCGAATTTGGGCCAACCGCGAGCGGGGAGCGCGCGGGAGGCCAGTCTCCACCCGCCCGACAGCGCCCCGCGAGGGGAGCTGGGGGAAGGGCAGCGATGCGTGACACCCAGGCAGACGTGCCCTCGGCCTGACGGCTTGGGGCGCAACTTGCGTTCAAAGACTCGATGGTTCACGGGATTCTGCAATTCACACCAAGTATCGCATTTCGCTACGTTCTTCATCGATGCGAGAGCCGAGATATCCGTTGCCGAGAGTCGTTTTGGATTTTTGTTGAAAGAAGACGACGCATCCCGCACGCGCGCCGTGTCCGGGGCGGCGGGAGCGCGCTCCCTCGTTTGATTTTCCTTGGCGCAGCTCGCGCCGGGGTTCGTTGTTTTGCCGCGGCGGGCGAGACGGTGCTCGCCCCCCGCGGCGAGCGGGGGCTGGCGCCAGGCACTCGCGCG--CCGGACGCCTCTCCCCCGCGTGTGCATTCACTAGTTCGCGGGTCGTTCTGCTGGGCAGGTTTCGACAATGATC
>LD15
GCGTAAAGGGTCCTTGAGCCGCGAACACGGAGGCGCGAGCGCGCGACGAGAGCTCGAGAGTTTTTTTTCTCGCCACCGATCGTCGCGGCGCGGCCGCCGAAGACTCGAATTTGGGCCAACCGCGAGCGGGGAGCGCGCGGGAGGCCAGTCTCCACCCGCCCGACAGCGCCCCGCGAGGGGAGCTGGGGGAAGGGCAGCGATGCGTGACACCCAGGCAGACGTGCCCTCGGCCTGACGGCTTGGGGCGCAACTTGCGTTCAAAGACTCGATGGTTCACGGGATTCTGCAATTCACACCAAGTATCGCATTTCGCTACGTTCTTCATCGATGCGAGAGCCGAGATATCCGTTGCCGAGAGTCGTTTTGGATTTTTGTTGAAAGAAGACGACGCATCCCGCACGCGCGCCGTGTCCGGGGCGGCGGGAGCGCGCTCCCTCGTTTGATTTTCCTTGGCGCAGCTCGCGCCGGGGTTCGTTGTTTTGCCGCGGCGGGCGAGACGGTGCTCGCCCCCCGCGGCGAGCGGGGGCTGGCGCCAGGCACTCGCGCG--CCGGACGCCTCTCCCCCGCGTGTGCATTCACTAGTTCGCGGGTCGTTCTGCTGGGCAGGTTTCGACAATGATC
>LL01
GCGTAAAGGGTCCTTGAGCCGCGAACACGGAGGCGCGAGCGCGCGACGAGAGCTCGAGAGTTTTTTTTCTCGCCACCGATCGTCGCGGCGCGGCCGCCGAAGACTCGAATTTGGGCCAACCGCGAGCGGGGAGCGCGCGGGAGGCCAGTCTCCACCCGCCCGACAGCGCCCCGCGAGGGGAGCTGGGGGAAGGGCAGCGATGCGTGACACCCAGGCAGACGTGCCCTCGGCCTGACGGCTTGGGGCGCAACTTGCGTTCAAAGACTCGATGGTTCACGGGATTCTGCAATTCACACCAAGTATCGCATTTCGCTACGTTCTTCATCGATGCGAGAGCCGAGATATCCGTTGCCGAGAGTCGTTTTGGATTTTTGTTAAAAGAAGACGACGCATCCCGCACGCGCGCCGTGTCCGGGGCGGCGGGAGCGCGCTCCCTCGTTTGATTTTCCTTGGCGCAGCTCGCGCCGGGGTTCGTTGTTTTGCCGCGGCGGGCGAGACGGTGCTCGCCCCCCGCGGCGAGCGGGGGCTGGCGCCAGGCACTCGCGCG--CCGGACGCCTCTCCCCTGCGTGTGCATTCACTAGTTCGCGGGTCGTTCTGCTGGGCAGGTTTCGACAATGATC
>LL02
GCGTAAAGGGTCCTTGAGCCGCGAACACGGAGGCGCGAGCGCGCGACGAGAGCTCGAGAGTTTTTTTTCTCGCCACCGATCGTCGCGGCGCGGCCGCCGAAGACTCGAATTTGGGCCAACCGCGAGCGGGGAGCGCGCGGGAGGCCAGTCTCCACCCGCCCGACAGCGCCCCGCGAGGGGAGCTGGGGGAAGGGCAGCGATGCGTGACACCCAGGCAGACGTGCCCTCGGCCTGACGGCTTGGGGCGCAACTTGCGTTCAAAGACTCGATGGTTCACGGGATTCTGCAATTCACACCAAGTATCGCATTTCGCTACGTTCTTCATCGATGCGAGAGCCGAGATATCCGTTGCCGAGAGTCGTTTTGGATTTTTGTTAAAAGAAGACGACGCATCCCGCACGCGCGCCGTGTCCGGGGCGGCGGGAGCGCGCTCCCTCGTTTGATTTTCCTTGGCGCAGCTCGCGCCGGGGTTCGTTGTTTTGCCGCGGCGGGCGAGACGGTGCTCGCCCCCCGCGGCGAGCGGGGGCTGGCGCCAGGCACTCGCGCG--CCGGACGCCTCTCCCCTGCGTGTGCATTCACTAGTTCGCGGGTCGTTCTGCTGGGCAGGTTTCGACAATGATC
>LL03
GCGTAAAGGGTCCTTGAGCCGCGAACACGGAGGCGCGAGCGCGCGACGAGAGCTCGAGAGTTTTTTTTCTCGCCACCGATCGTCGCGGCGCGGCCGCCGAAGACTCGAATTTGGGCCAACCGCGAGCGGGGAGCGCGCGGGAGGCCAGTCTCCACCCGCCCGACAGCGCCCCGCGAGGGGAGCTGGGGGAAGGGCAGCGATGCGTGACACCCAGGCAGACGTGCCCTCGGCCTGACGGCTTGGGGCGCAACTTGCGTTCAAAGACTCGATGGTTCACGGGATTCTGCAATTCACACCAAGTATCGCATTTCGCTACGTTCTTCATCGATGCGAGAGCCGAGATATCCGTTGCCGAGAGTCGTTTTGGATTTTTGTTAAAAGAAGACGACGCATCCCGCACGCGCGCCGTGTCCGGGGCGGCGGGAGCGCGCTCCCTCGTTTGATTTTCCTTGGCGCAGCTCGCGCCGGGGTTCGTTGTTTTGCCGCGGCGGGCGAGACGGTGCTCGCCCCCCGCGGCGAGCGGGGGCTGGCGCCAGGCACTCGCGCG--CCGGACGCCTCTCCCCTGCGTGTGCATTCACTAGTTCGCGGGTCGTTCTGCTGGGCAGGTTTCGACAATGATC
>LL04
GCGTAAAGGGTCCTTGAGCCGCGAACACGGAGGCGCGAGCGCGCGACGAGAGCTCGAGAGTTTTTTTTCTCGCCACCGATCGTCGCGGCGCGGCCGCCGAAGACTCGAATTTGGGCCAACCGCGAGCGGGGAGCGCGCGGGAGGCCAGTCTCCACCCGCCCGACAGCGCCCCGCGAGGGGAGCTGGGGGAAGGGCAGCGATGCGTGACACCCAGGCAGACGTGCCCTCGGCCTGACGGCTTGGGGCGCAACTTGCGTTCAAAGACTCGATGGTTCACGGGATTCTGCAATTCACACCAAGTATCGCATTTCGCTACGTTCTTCATCGATGCGAGAGCCGAGATATCCGTTGCCGAGAGTCGTTTTGGATTTTTGTTGAAAGAAGACGACGCATCCCGCACGCGCGCCGTGTCCGGGGCGGCGGGAGCGCGCTCCCTCGTTTGATTTTCCTTGGCGCAGCTCGCGCCGGGGTTCGTTGTTTTGCCGCGGCGGGCGAGACGGTGCTCGCCCCCCGCGGCGAGCTGGGGCTGGCGCCAGGCACTCGCGCG--CCGGACGCCTCTCCCCCGCGTGTGCATTCACTAGTTCGCGGGTCGTTCTGCTGGGCAGGTTTCGACAATGATC
>LL05
GCGTAAAGGGTCCTTGAGCCGCGAACACGAAGGCGCGAGCGCGCGACGAGAGCTCGAGAGTTTTTTTTCTCGCCACCGATCGTCGCGGCGCGGCCGCCGAAGACTCGAATTTGGGCCAACCGCGAGCGGGGAGCGCGCGGGAGGCCAGTCTCCACCCGCCCGACAGCGCCCCGCGAGGGGAGCTGGGGGAAGGGCAGCGATGCGTGACACCCAGGCAGACGTGCCCTCGGCCTGACGGCTTGGGGCGCAACTTGCGTTCAAAGACTCGATGGTTCACGGGATTCTGCAATTCACACCAAGTATCGCATTTCGCTACGTTCTTCATCGATGCGAGAGCCGAGATATCCGTTGCCGAGAGTCGTTTTGGATTTTTGTTGAAAGAAGACGACGCATCCCGCACGCGCGCCGTGTCCAGGGCGGCGGGAGCGCGCTCCCTCGTTTGATTTTCCTTGGCGCAGCTCGCGCCGGGGTTCGTTGTTTTGCCGCGGCGGGCGAGACGGTGCTCGCCCCCCGCGGCGAGCGGGGGCTGGCGCCAGGCACTCGCGCG--CCGGACGCCTCTCCCCCGCGTGTGCATTCACTAGTTCGCGGGTCGTTCTGCTGGGCAGGTTTCGACAATGATC
>LL06
GCGTAAAGGGTCCTTGAGCCGCGAACACGGAGGCGCGAGCGCGCGACGAGAGCTCGAGAGTTTTTTTTCTCGCCACCGATCGTCGCGGCGCGGCCGCCGAAGACTCGAATTTGGGCCAACCGCGAGCGGGGAGCGCACGGGAGGCCAGTCTCCACCCGCCCGACAGCGCCCCGCGAGGGGAGCTGGGGGAAGGGCAGCGATGCGTGACACCCAGGCAGACGTGCCCTCGGCCTGACGGCTTGGGGCGCAACTTGCGTTCAAAGACTCGATGGTTCACGGGATTCTGCAATTCACACCAAGTATCGCATTTCGCTACGTTCTTCATCGATGCGAGAGCCGAGATATCCGTTGCCGAGAGTCGTTTTGGATTTTCGTTGAAAGAAGACGACGCATCCCGCACGCGCGCCGTGTCCGGGGCGGCGGGAGCGCGCTCCCTCGTTTGATTTTCCTTGGCGCAGCTCGCGCCGGGGTTCGTTGTTTTGCCGCGGCGGGCGAGACGGTGCTCGCCCCCCGCGGCGAGCGGGGGCTGGCGCCAGGCACTCGCGCG--CCGGACGCCTCTCCCCCGCGTGTGCATTCACTGGTTCGCGGGTCGTTCTGCTGGGCAGGTTTCGACAATGATC
>LL07
GCGTAAAGGGTCCTTGAGCCGCGAACACGGAGGCGCGAGCGCGCGACGAGAGCTCGAGAGTTTTTTTTCTCGCCACCGATCGTCGCGGCGCGGCCGCCGAAGACTCGAATTTGGGCCAACCGCGAGCGGGGAGCGCGCGGGAGGCCAGTCTCCACCCGCCCGACAGCGCCCCGCGAGGGGAGCTGGGGGAAGGGCAGCGATGCGTGACACCCAGGCAGACGTGCCCTCGGCCTGACGGCTTGGGGCGCAACTTGCGTTCAAAGACTCGATGGTTCACGGGATTCTGCAATTCACACCAAGTATCGCATTTCGCTACGTTCTTCATCGATGCGAGAGCCGAGATATCCGTTGCCGAGAGTCGTTTTGGATTTTCGTTGAAAGAAGACGACGCATCCCGCACGCGCGCCGTGTCCGGGGCGGCGGGAGCGCGCTCCCTCGTTTGATTTTCCTTGGCGCAGCTCGCGCCGGGGTTCGTTGTTTTGCCGCGGCGGGCGAGACGGTGCTCGCCCCCCGTGGCGAGCGGGGGCTGGCGCCAGGCACTCGCGCG--CCGGACGCCTCGCCACAGCGTGTGCATTCACTGGTTCGCGGGTCGTTCTGCTGGGCAGGTTTCGACAATGATC
>LL08
GCGTAAAGGGTCCTTGAGCCGCGAACACGGAGGCGCGAGCGCGCGACGAGAGCTCGAGAGTTTTTTTTCTCGCCACCGATCGTCGCGGCGCGGCCGCCGAAGACTCGAATTTGGGCCAACCGCGAGCGGGGAGCGCGCGGGAGGCCAGTCTCCACCCGCCCGACAGCGCCCCGCGAGGGGAGCTGGGGGAAGGGCAGCGATGCGTGACACCCAGGCAGACGTGCCCTCGGCCTGACGGCTTGGGGCGCAACTTGCGTTCAAAGACTCGATGGTTCACGGGATTCTGCAATTCACACCAAGTATCGCATTTCGCTACGTTCTTCATCGATGCGAGAGCCGAGATATCCGTTGCCGAGAGTCGTTTTGGATTTTCGTTGAAAGAAGACGACGCATCCCGCACGCGCGCCGTGTCCGGGGCGGCGGGAGCGCGCTCCCTCGTTTGATTTTCCTTGGCGCAGCTCGCGCCGGGGTTCGTTGTTTTGCCGCGGTGGGCGAGACGGTGCTCGCCCCCTGCGGCGAGCGGGGGCTGGCGCCAGGCACTCGCGCG--CCGGACGCCTCGCCCCCGCGTGTGCATTCACTAGTTCGCGGGTCGTTCTGCTGGGCAGGTTTCGACAATGATC
>LL09
GCGTAAAGGGTCCTTGAGCCGCGAACACGGAGGCGCGAGCGCGCGACGAGAGCTCGAGAGTTTTTTTTCTCGCCACCGATCGTCGCGGCGCGGCCGCCGAAGACTCGAATTTGGGCCAACCGCGAGCGGGGAGCGCGCGGGAGGCCAGTCTCCACCCGCCCGACAGCGCCCCGCGAGGGGAGCTGGGGGAAGGGCAGCGATGCGTGACACCCAGGCAGACGTGCCCTCGGCCTGACGGCTTGGGGCGCAACTTGCGTTCAAAGACTCGATGGTTCACGGGATTCTGCAATTCACACCAAGTATCGCATTTCGCTACGTTCTTCATCGATGCGAGAGCCGAGATATCCGTTGCCGAGAGTCGTTTTGGATTTTCGTTGAAAGAAGACGACGCATCCCGCACGCGCGCCGTGTCCGGGGCGGCGGGAGCGCGCTCCCTCGTTTGATTTTCCTTGGCGCAGCTCGCGCCGGGGTTCGTTGTTTTGCCGCGGCGGGCGAGACGGTGCTCGCCCCCCGCGGCGAGCGGGGGCTGGCGCCAGGCACTCGCGCG--CCGGACGCCTCTCCCCCGCGTGTGCATTCACTAGTTCGCGGGTCGTTCTGCTGGGCAGGTTTCGACAATGATC
>LL10
GCGTAAAGGGTCCTTGAGCCGCGAACACGGAGGCGCGAGCGCGCGACGAGAGCTCGAGAGTTTTTTTTCTCGCCACCGATCGTCGCGGCGCGGCCGCCGAAGACTCGAATTTGGGCCAACCGCGAGCGGGGAGCGCACGGGAGGCCAGTCTCCACCCGCCCGACAGCGCCCCGCGAGGGGAGCTGGGGGAAGGGCAGCGATGCGTGACACCCAGGCAGACGTGCCCTCGGCCTGACGGCTTGGGGCGCAACTTGCGTTCAAAGACTCGATGGTTCACGGGATTCTGCAATTCACACCAAGTATCGCATTTCGCTACGTTCTTCATCGATGCGAGAGCCGAGATATCCGTTGCCGAGAGTCGTTTTGGATTTTCGTTGAAAGAAGACGACGCATCCCGCACGCGCGCCGTGTCCGGGGCGGCGGGAGCGCGCTCCCTCGTTTGATTTTCCTTGGCGCAGCTCGCGCCGGGGTTCGTTGTTTTGCCGCGGCGGGCGAGACGGTGCTCGCCCCCCGCGGCGAGCGGGGGCTGGCGCCAGGCACTCGCGCG--CCGGACGCCTCTCCCCCGCGTGTGCATTCACTGGTTCGCGGGTCGTTCTGCTGGGCAGGTT-CGACAATGATC
>MT01
GCGCAAAGGGTCCTTGAGCCGCGAACACGGAGGCGCGAGCGCGCGACGAGAGCCCGAGGGTTTGTTT-CTCGCCACCGATCGTCGCGGCGCGGCCGCCGAGGACTCGAATTTGGGCCAACCGCGAGCGGGGAGCGCGCGGGAGGCCAGTCTCCGCCCGCCCGACAGCGCCCCGCGAGGGGGGCTGGGGGAGGGGCAGCGATGCGTGACACCCAGGCAGACGTGCCCTCGGCCTGACGGCTTGGGGCGCAACTTGCGTTCAAAGACTCGATGGTTCACGGGATTCTGCAATTCACACCAAGTATCGCATTTCGCTACGTTCTTCATCGATGCGAGAGCCGAGATATCCGTTGCCGAGAGTCGTTTTGGATTTTCGTCGAAAGGAGGCGACGCATCCCGCCCGCGCGCCGTGTCCGGGGCGGCGGGAGCGCGCTCCCTCGTTTGATTTTCCTTGGCGCGGCTCGCGCCGGGGTTCGTTGTTTCGCCGCGACGGACGAGACGGTGCTCGTCCCCCGCGGCGAGCGGGGGCCGGCGCCGGGCGCTCGCGCGCTCCGGACGCCTCCCCCC-GCGCGTGCGTTTACGAGTTCGCGGGTCGTTCTGCTGGGCAGGTTTCGACAATGATC
>MT02
GCGCAAAGGGTCCTTGAGCCGCGAACACGGAGGCGCGAGCGCGCGACGAGAGCCCGAGGGTTTGTTT-CTCGCCACCGATCGTCGCGGCGCGGCCGCCGAGGACTCGAATTTGGGCCAACCGCGAGCGGGGAGCGCGCGGGAGGCCAGTCTCCGCCCGCCCGACAGCGCCCCGCGAGGGGGGCTGGGGGAGGGGCAGCGATGCGTGACACCCAGGCAGACGTGCCCTCGGCCTGACGGCTTGGGGCGCAACTTGCGTTCAAAGACTCGATGGTTCACGGGATTCTGCAATTCACACCAAGTATCGCATTTCGCTACGTTCTTCATCGATGCGAGAGCCGAGATATCCGTTGCCGAGAGTCGTTTTGGATTTTCGTCGAAAGGAGGCGACGCATCCCGCCCGCGCGCCGTGTCCGGGGCGGCGGGAGCGCGCTCCCTCGTTTGATTTTCCTTGGCGCGGCTCGCGCCGGGGTTCGTTGTTTCGCCGCGACGGACGAGACGGTGCTCGTCCCCCGCGGCGAGCGGGGGCCGGCGCCGGGCGCTCGCGCGCTCCGGACGCCTCCCCCC-GCGCGTGCGTTTACGAGTTCGCGGGTCGTTCTGCTGGGCAGGTTTCGACAATGATC
>MT03
GCGCAAAGGGTCCTTGAGCCGCGAACACGGAGGCGCGAGCGCGCGACGAGAGCCCGAGGGTTTGTTT-CTCGCCACCGATCGTCGCGGCGCGGCCGCCGAGGACTCGAATTTGGGCCAACCGCGAGCGGGGAGCGCGCGGGAGGCCAGTCTCCGCCCGCCCGACAGCGCCCCGCGAGGGGGGCTGGGGGAGGGGCAGCGATGCGTGACACCCAGGCAGACGTGCCCTCGGCCTGACGGCTTGGGGCGCAACTTGCGTTCAAAGACTCGATGGTTCACGGGATTCTGCAATTCACACCAAGTATCGCATTTCGCTACGTTCTTCATCGATGCGAGAGCCGAGATATCCGTTGCCGAGAGTCGTTTTGGATTTTCGTCGAAAGGAGGCGACGCATCCCGCCCGCGCGCCGTGTCCGGGGCGGCGGGAGCGCGCTCCCTCGTTTGATTTTCCTTGGCGCGGCTCGCGCCGGGGTTCGTTGTTTCGCCGCAACGGACGAGACGGTGCTCGTCCCCCGCGGCGAGCGGGGGCCGGCGCCGGGCGCTCGCGCGCTCCGGACGCCTCCCCCC-GCGCGTGCGTTTACGAGTTCGCGGGTCGTTCTGCTGGGCAGGTTTCAACAATGATC
>MT04
GCGCAAAGGGTCCTTGAGCCGCGAACACGGAGGCGCGAGCGCGCGACGAGAGCCCGAGGGTTTGTTT-CTCGCCACCGATCGTCGCGGCGCGGCCGCCGAGGACTCGAATTTGGGCCAACCGCGAGCGGGGAGCGCGCGGGAGGCCAGTCTCCGCCCGCCCGACAGCGCCCCGCGAGGGGGGCTGGGGGAGGGGCAGCGATGCGTGACACCCAGGCAGACGTGCCCTCGGCCTGACGGCTTGGGGCGCAACTTGCGTTCAAAGACTCGATGGTTCACGGGATTCTGCAATTCACACCAAGTATCGCATTTCGCTACGTTCTTCATCGATGCGAGAGCCGAGATATCCGTTGCCGAGAGTCGTTTTGGATTTTCGTCGAAAGGAGGCGACGCATCCCGCCCGCGCGCCGTGTCCGGGGCGGCGGGAGCGCGCTCCCTCGTTTGATTTTCCTTGGCGCGGCTCGCGCCGGGGTTCGTTGTTTCGCCGCAACGGACGAGACGGTGCTCGTCCCCCGCGGCGAGCGGGGGCCGGCGCCGGGCGCTCGCGCGCTCCGGACGCCTCCCCCC-GCGCGTGCGTTTACGAGTTCGCGGGTCGTTCTGCTGGGCAGGTTTCGACAATGATC
>MT05
GCGCAAAGGGTCCTTGAGCCGCGAACACGGAGGCGCGAGCGCGCGACGAGAGCCCGAGGGTTTGTTT-CTCGCCACCGATCGTCGCGGCGCGGCCGCCGAGGACTCGAATTTGGGCCAACCGCGAGCGGGGAGCGCGCGGGAGGCCAGTCTCCGCCCGCCCGACAGCGCCCCGCGAGGGGGGCTGGGGGAGGGGCAGCGATGCGTGACACCCAGGCAGACGTGCCCTCGGCCTGACGGCTTGGGGCGCAACTTGCGTTCAAAGACTCGATGGTTCACGGGATTCTGCAATTCACACCAAGTATCGCATTTCGCTACGTTCTTCATCGATGCGAGAGCCGAGATATCCGTTGCCGAGAGTCGTTTTGGATTTTCGTCGAAAGGAGGCGACGCATCCCGCCCGCGCGCCGTGTCCGGGGCGGCGGGAGCGCGCTCCCTCGTTTGATTTTCCTTGGCGCGGCTCGCGCCGGGGTTCGTTGTTTCGCCGCGACGGACGAGACGGTGCTCGTCCCCCGCGGCGAGCGGGGGCCGGCGCCGGGCGCTCGCGCGCTCCGGACGCCTCCCCCC-GCGCGTGCGTTTACGAGTTCGCGGGTCGTTCTGCTGGGCAGGTTTCGACAATGATC
>MT06
GCGCAAAGGGTCCTTGAGCCGCGAACACGGAGGCGCGAGCGCGCGACGAGAGCCCGAGGGTTTGTTT-CTCGCCACCGATCGTCGCGGCGCGGCCGCCGAGGACTCGAATTTGGGCCAACCGCGAGCGGGGAGCGCGCGGGAGGCCAGTCTCCGCCCGCCCGACAGCGCCCCGCGAGGGGGGCTGGGGGAGGGGCAGCGATGCGTGACACCCAGGCAGACGTGCCCTCGGCCTGACGGCTTCGGGCGCAACTTGCGTTCAAAGACTCGATGGTTCACGGGATTCTGCAATTCACACCAAGTATCGCATTTCGCTACGTTCTTCATCGATGCGAGAGCCGAGATATCCGTTGCCGAGAGTCGTTTTGGATTTTCGTCGAAAGGAGGCGACGCATCCCGCCCGCGCGCCGTGTCCGGGGCGGCGGGAGCGCGCTCCCTCGTTTGATTTTCCTTGGCGCGGCTCGCGCCGGGGTTCGTTGTTTCGCCGCGACGGACGAGACGGTGCTCGTCCCCCGCGGCGAGCGGGGGCCGGCGCCGGGCGCTCGCGCGCTCCGGACGCCTCCCCCC-GCGCGTGCGTTTACGAGTTCGCGGGTCGTTCTGCTGGGCAGGTTTCGACAATGATC
>MT07
GCGCAAAGGGTCCTTGAGCCGCGAACACGGAGGCGCGAGCGCGCGACGAGAGCCCGAGGGTTTGTTT-CTCGCCACCGATCGTCGCGGCGCGGCCGCCGAGGACTCGAATTTGGGCCAACCGCGAGCGGGGAGCGCGCGGGAGGCCAGTCTCCGCCCGCCCGACAGCGCCCCGCGAGGGGGGCTGGGGGAGGGGCAGCGATGCGTGACACCCAGGCAGACGTGCCCTCGGCCTGACGGCTTCGGGCGCAACTTGCGTTCAAAGACTCGATGGTTCACGGGATTCTGCAATTCACACCAAGTATCGCATTTCGCTACGTTCTTCATCGATGCGAGAGCCGAGATATCCGTTGCCGAGAGTCGTTTTGGATTTTCGTCGAAAGGAGGCGACGCATCCCGCCCGCGCGCCGTGTCCGGGGCGGCGGGAGCGCGCTCCCTCGTTTGATTTTCCTTGGCGCGGCTCGCGCCGGGGTTCGTTGTTTCGCCGCGACGGACGAGACGGTGCTCGTCCCCCGCGGCGAGCGGGGGCCGGCGCCGGGCGCTCGCGCGCTCCGGACGCCTCCCCCC-GCGCGTGCGTTTACGAGTTCGCGGGTCGTTCTGCTGGGCAGGTTTCGACAATGATC
>MT08
GCGCAAAGGGTCCTTGAGCCGCGAACACGGAGGCGCGAGCGCGCGACGAGAGCCCGAGGGTTTGTTT-CTCGCCACCGATCGTCGCGGCGCGGCCGCCGAGGACTCGAATTTGGGCCAACCGCGAGCGGGGAGCGCGCGGGAGGCCAGTCTCCGCCCGCCCGACAGCGCCCCGCGAGGGGGGCTGGGGGAGGGGCAGCGATGCGTGACACCCAGGCAGACGTGCCCTCGGCCTGACGGCTTCGGGCGCAACTTGCGTTCAAAGACTCGATGGTTCACGGGATTCTGCAATTCACACCAAGTATCGCATTTCGCTACGTTCTTCATCGATGCGAGAGCCGAGATATCCGTTGCCGAGAGTCGTTTTGGATTTTCGTCGAAAGGAGGCGACGCATCCCGCCCGCGCGCCGTGTCCGGGGCGGCGGGAGCGCGCTCCCTCGTTTGATTTTCCTTGGCGCGGCTCGCGCCGGGGTTCGTTGTTTCGCCGCGACGGACGAGACGGTGCTCGTCCCCCGCGGCGAGCGGGGGCCGGCGCCGGGCGCTCGCGCGCTCCGGACGCCTCCCCCC-GCGCGTGAGTTTACGAGTTCGCGTGTCGTTCTGCTGGGCAGGTTTCGACTATGATC
>MT09
GCGCAAAGGGTCCTTGAGCCGCGAACACGGAGGCGCGAGCGCGCGACGAGAGCCCGAGGGTTTGTTT-CTCGCCACCGATCGTCGCGGCGCGGCCGCCGAGGACTCGAATTTGGGCCAACCGCGAGCGGGGAGCGCGCGGGAGGCCAGTCTCCGCCCGCCCGACAGCGCCCCGCGAGGGGGGCTGGGGGAGGGGCAGCGATGCGTGACACCCAGGCAGACGTGCCCTCGGCCTGACGGCTTGGGGCGCAACTTGCGTTCAAAGACTCGATGGTTCACGGGATTCTGCAATTCACACCAAGTATCGCATTTCGCTACGTTCTTCATCGATGCGAGAGCCGAGATATCCGTTGCCGAGAGTCGTTTTGGATTTTCGTCGAAAGGAGGCGACGCATCCCGCCCGCGCGCCGTGTCCGGGGCGGCGGGAGCGCGCTCCCTCGTTTGATTTTCCTTGGCGCGGCTCGCGCCGGGGTTCGTTGTTTCGCCGCGACGGACGAGACGGTGCTCGTCCCCCGCGGCGAGCGGGGGCCGGCGCCGGGCGCTCGCGCGCTCCGGACGCCTCCCCCC-GCGCGTGCGTTTACGAGTTCGCGGGTCGTTCTGCTGGGCAGGTTTCGACAATGATC
>MT10
GCGCAAAGGGTCCTTGAGCCGCGAACACGGAGGCGCGAGCGCGCGACGAGAGCCCGAGGGTTTGTTT-CTCGCCACCGATCGTCGCGGCGCGGCCGCCGAGGACTCGAATTTGGGCCAACCGCGAGCGGGGAGCGCGCGGGAGGCCAGTCTCCGCCCGCCCGACAGCGCCCCGCGAGGGGGGCTGGGGGAGGGGCAGCGATGCGTGACACCCAGGCAGACGTGCCCTCGGCCTGACGGCTTCGGGCGCAACTTGCGTTCAAAGACTCGATGGTTCACGGGATTCTGCAATTCACACCAAGTATCGCATTTCGCTACGTTCTTCATCGATGCGAGAGCCGAGATATCCGTTGCCGAGAGTCGTTTTGGATTTTCGTCGAAAGGAGGCGACGCATCCCGCCCGCGCGCCGTGTCCGGGGCGGCGGGAGCGCGCTCCCTCGTTTGATTTTCCTTGGCGCGGCTCGCGCCGGGGTTCGTTGTTTCGCCGCGACGGACGAGACGGTGCTCGTCCCCCGCGGCGAGCGGGGGCCGGCGCCGGGCGCTCGCGCGCTCCGGACGCCTCCCCCC-GCGCGTGCGTTTACGAGTTCGCGGGTCGTTCTGCTGGGCAGGTTTCGACAATGATC
>MT11
GCGCAAAGGGTCCTTGAGCCGCGAACACGGAGGCGCGAGCGCGCGACGAGAGCCCGAGGGTTTGTTT-CTCGCCACCGATCGTCGCGGCGCGGCCGCCGAGGACTCGAATTTGGGCCAACCGCGAGCGGGGAGCGCGCGGGAGGCCAGTCTCCGCCCGCCCGACAGCGCCCCGCGAGGGGGGCTGGGGGAGGGGCAGCGATGCGTGACACCCAGGCAGACGTGCCCTCGGCCTGACGGCTTGGGGCGCAACTTGCGTTCAAAGACTCGATGGTTCACGGGATTCTGCAATTCACACCAAGTATCGCATTTCGCTACGTTCTTCATCGATGCGAGAGCCGAGATATCCGTTGCCGAGAGTCGTTTTGGATTTTCGTCGAAAGGAGGCGACGCATCCCGCCCGCGCGCCGTGTCCGGGGCGGCGGGAGCGCGCTCCCTCGTTTGATTTTCCTTGGCGCGGCTCGCGCCGGGGTTCGTTGTTTCGCCGCAACGGACGAGACGGTGCTCGTCCCCCGCGGCGAGCGGGGGCCGGCGCCGGGCGCTCGCGCGCTCCGGACGCCTCCCCCC-GCGCGTGCGTTTACGAGTTCGCGGGTCGTTCTGCTGGGCAGGTTTCGACAATGATC
>NP01
GCGCAAAGGGTCCTTGAGCCGCGAACACGGAGGCGCGAGCGCGCGACGAGAGCCCGAGGGTTTGTTT-CTCGCCACCAATCGTCGCGGCGCGGCCGCCGAGGACTCGAATTTGGGCCAACCGCGAGCGGGGAGCGCGCGGGAGGCCAGTCTCCGCCCGCCCGACAGCGCCCCGCGAGGGGGGCTGGGGGAGGGGCAGCGATGCGTGACACCCAGGCAGACGTGCCCTCGGCCTGACGGCTTGGGGCGCAACTTGCGTTCAAAGACTCGATGGTTCACGGGATTCTGCAATTCACACCAAGTATCGCATTTCGCTACGTTCTTCATCGATGCGAGAGCCGAGATATCCGTTGCCGAGAGTCGTTTTGGATTTTCGTCGAAAGGAGGCGACGCATCCCGCCCGCGCGCCGTGTCCGGGGCGGCGGGAGCGCGCTCCCTCGTTTGATTTTCCTTGGCGCGGCTCGCGCCGGGGTTCGTTGTTTCGCCGCGACGGACGAGACGGTGCTCGTCCCCCGCGGCGAGCGGGGGCCGGCGCCGGGCGCTCGCGCGCTCCGGACGCCTCCCCCC-GCGCGTGCGTTTACGAGTTCGCGGGTCGTTCTGCTGGGCAGGTT-CGACAATGATC
>NP02
GCGCAAAGGGTCCTTGAGCCGCGAACACGGAGGCGCGAGCGCGCGACGAGAGCCCGAGGGTTTGTTT-CTCGCCACCGATCGTCGCGGCGCGGCCGCCGAGGACTCGAATTTGGGCCAACCCCGAGCGGGGAGCGCGCGGGAGGCCAGTCTCCGCCCGCCCGACAGCGCCCCGCGAGGGGGGCTGGGGGAGGGGCAGCGATGCGTGACACCCAGGCAGACGTGCCCTCGGCCTGACGGCTTGGGGCGCAACTTGCGTTCAAAGACTCGATGGTTCACGGGATTCTGCAATTCACACCAAGTATCGCATTTCGCTACGTTCTTCATCGATGCGAGAGCCGAGATATCCGTTGCCGAGAGTCGTTTTGGATTTTCGTCGAAAGGAGGCGACGCATCCCGCCCGCGCGCCGTGTCCGGGGCGGCGGGAGCGCGCTCCCTCGTTTGATTTTCCTTGGCGCGGCTCGCGCCGGGGTTCGTTGTTTCGCCGCAACGGACGAGACGGTGCTCGTCCCCCGCGGCGAGCGGGGGCCGGCGCCGGGCGCTCGCGCGCTCCGGACGCCTCCCCCC-GCGCGTGCGTTTACGAGTTCGCGGGTCGTTCTGCTGGGCAGGT-TCGACAATG-TC
>NP03
GCGCAAAGGGTCCTTGAGCCGCGAACACGGAGGCGCGAGCGCGCGACGAGAGCCCGAGGGTTTGTTT-CTCGCCACCGATCGTCGCGGCGCGGCCGCCGAGGACTCGAATTTGGGCCAACCGCGAGCGGGGAGCGCGCGGGAGGCCAGTCTCCGCCCGCCCGACAGCGCCCCGCGAGGGGGGCTGGGGGAGGGGCAGCGATGCGTGACACCCAGGCAGACGTGCCCTCGGCCTGACGGCTTGGGGCGCAACTTGCGTTCAAAGACTCGATGGTTCACGGGATTCTGCAATTCACACCAAGTATCGCATTTCGCTACGTTCTTCATCGATGCGAGAGCCGAGATATCCGTTGCCGAGAGTCGTTTTGGATTTTCGTCGAAAGGAGGCGACGCATCCCGCCCGCGCGCCGTGTCCGGGGCGGCGGGAGCGCGCTCCCTCGTTTGATTTTCCTTGGCGCGGCTCGCGCCGGGGTTCGTTGTTTCGCCGCGACGGACGAGACGGTGCTCGTCCCCCGCGGCGAGCGGGGGCCGGCGCCGGGCGCTCGCGCGCTCCGGACGCCTCCCCCC-GCGCGTGCGTTTACGAGTTCGCGGGTCGTTCTGCTGGGCAGGT-TCGACAATG-TC
>NP04
GCGCAAAGGGTCCTTGAGCCGCGAACACGGAGGCGCGAGCGCGCGACGAGAGCCCGAGGGTTTGTTT-CTCGCCACCGATCGTCGCGGCGCGGCCGCCGAGGACTCGAATTTGGGCCAACCGCGAGCGGGGAGCGCGCGGGAGGCCAGTCTCCGCCCGCCCGACAGCGCCCCGCGAGGGGGGCTGGGGGAGGGGCAGCGATGCGTGACACCCAGGCAGACGTGCCCTCGGCCTGACGGCTTGGGGCGCAACTTGCGTTCAAAGACTCGATGGTTCACGGGATTCTGCAATTCACACCAAGTATCGCATTTCGCTACGTTCTTCATCGATGCGAGAGCCGAGATATCCGTTGCCGAGAGTCGTTTTGGATTTTCGTCGAAAGGAGGCGACGCATCCCGCCCGCGCGCCGTGTCCGGGGCGGCGGGAGCGCGCTCCCTCGTTTGATTTTCCTTGGCGCGGCTCGCGCCGGGGTTCGTTGTTTCGCCGCGACGGACGAGACGGTGCTCGTCCCCCGCGGCGAGCGGGGGCCGGCGCCGGGCGCTCGCGCGCTCCGGACGCCTCCCCCC-GCGCGTGCGTTTACGAGTTCGCGGGTCGTTCTGCTGGGCAGGT-TCGACAATGATC
>NP05
GCGCAAAGGGTCCTTGAGCCGCGAACACGGAGGCGCGAGCGCGCGACGAGAGCCCGAGGGTTTGTTT-CTCGCCACCGATCGTCGCGGCGCGGCCGCCGAGGACTCGAATTTGGGCCAACCGCGAGCGGGGAGCGCGCGGGAGGCCAGTCTCCGCCCGCCCGACAGCGCCCCGCGAGGGGGGCTGGGGGAGGGGCAGCGATGCGTGACACCCAGGCAGACGTGCCCTCGGCCTGACGGCTTGGGGCGCAACTTGCGTTCAAAGACTCGATGGTTCACGGGATTCTGCAATTCACACCAAGTATCGCATTTCGCTACGTTCTTCATCGATGCGAGAGCCGAGATATCCGTTGCCGAGAGTCGTTTTGGATTTTCGTCGAAAGGAGGCGACGCATCCCGCCCGCGCGCCGTGTCCGGGGCGGAGGGAGCGCGCTCCCTCGTTTGATTTTCCTTGGCGCGGCTCGCGCCGGGGTTCGTTGTTTCGCCGCAACGGACGAGACGGTGCTCGTCCCCCGCGGCGAGCGGGGGCCGGCGCCGGGCGCTCGCGCGCTCCGGACGCCTCCCCCC-GCGCGTGCGTTTACGAGTTCGCGGGTCGTTCTGCTGGGCAGGT-TCGACAATG-TC
>NP06
GCGCAAAGGGTCCTTGAGCCGCGAACACGGAGGCGCGAGCGCGCGACGAGAGCCCGAGGGTTTGTTT-CTCGCCACCGATCGTCGCGGCGCGGCCGCCGAGGACTCGAATTTGGGCCAACCGCGAGCGGGGAGCGCGCGGGAGGCCAGTCTCCGCCCGCCCGACAGCGCCCCGCGAGGGGGGCTGGGGGAGGGGCAGCGATGCGTGACACCCAGGCAGACGTGCCCTCGGCCTGACGGCTTGGGGCGCAACTTGCGTTCAAAGACTCGATGGTTCACGGGATTCTGCAATTCACACCAAGTATCGCATTTCGCTACGTTCTTCATCGATGCGAGAGCCGAGATATCCGTTGCCGAGAGTCGTTTTGGATTTTCGTCGAAAGGAGGCGACGCATCCCGCCCGCGCGCCGTGTCCGGGGCGGCGGGAGCGCGCTCCCTCGTTTGATTTTCCTTGGCGCGGCTCGCGCCGGGGTTCGTTGTTTCGCCGCAACGGACGAGACGGTGCTCGTCCCCCGCGGCGAGCGGGGGCCGGCGCCGGGCGCTCGCGCGCTCCGGACGCCTCCCCCC-GCGCGTGCGTTTACGAGTTCGCGGGTCGTTCTGCTGGGCAGGT-TCGACAATGATC
>NP07
GCGCAAAGGGTCCTTGAGCCGCGAACACGGAGGCGCGAGCGCGCGACGAGAGCCCGAGGGTTTGTTT-CTCGCCACCGATCGTCGCGGCGCGGCCGCCGAGGACTCGAATTTGGGCCAACCGCGAGCGGGGAGCGCGCGGGAGGCCAGTCTCCGCCCGCCCGACAGCGCCCCGCTAGGGGGGCTGGGGGAGGGGCAGCGATGCGTGACACCCAGGCAGACGTGCCCTCGGCCTGACGGCTTGGGGCGCAACTTGCGTTCAAAGACTCGATGGTTCACGGGATTCTGCAATTCACACCAAGTATCGCATTTCGCTACGTTCTTCATCGATGCGAGAGCCGAGATATCCGTTGCCGAGAGTCGTTTTGGATTTTCGTCGAAAGGAGGCGACGCTTCCCGCCCGCGCGCCGTGTCCGGGGCGGCGGGAGCGCGCTCCCTCGTTTGATTTTCCTTGGCGCGGCTCGCGCCGGGGTTCGTTGTTTCGCCGCGGCGGACGAGACGGTGCTCGTCCCCCGCGGCGAGCGGGGGCCGGCGCCGGGCGCTCGCGCGCTCCGGACGCCTCCCCCC-GCGCGTGCGTTCACGAGTTCGCGGGTCGTTCTGCTGGGCAGGTTTCGACAATGATC
>NP08
GCGCACAGGGTCCTTGAGCCGCGAACACGGAGGCGCGAGCGCGCGACGAGAACCCGAGGGTTTGTTT-CTCGCCACCGATCGTCGCGGCGCGGCCGCCGAGGACTCGAATTTGGGCCAACCGCGAGCGGGGAGCGCGCGGGAGGCCAGTCTCCGCCCGCCCGACAGCGCCCCGCGAGGGGGGCTGGGGGAGGGGCAGCGATGCGTGACACCCAGGCAGACGTGCCCTCGGCCTGACGGCTTGGGGCGCAACTTGCGTTCAAAGACTCGATGGTTCACGGGATTCTGCAATTCACACCAAGTATCGCATTTCGCTACGTTCTTCATCGATGCGAGAGCCGAGATATCCGTTGCCGAGAGTCGTTTTGGATTTTCGTCGAAAGGAGGCGACGCATCCCGCCCGCGCGCCGTGTCCGGGGCGGAGGGAGCGCGCTCCCTCGTTTGATTTTCCTTGGCGCGGCTCGCGCCGGGGTTCGTTGTTTCGCCGCAACGGACGAGACGGTGCTCGTCCCCCGCGGCGAGCGGGGGCCGGCGCCGGGCGCTCGCGCGCTCCGGACGCCTCCCCCC-GCGCGTGCGTTTACGAGTTCGCGGGTCGTTCTGCTGGGCAGGTTTCGACAATGATC
>NP09
GCGCAAAGGGTCCTTGAGCCGCGAACACGGAGGCGCGAGCGCGCGACGAGAGCCCGAGGGTTTGTTT-CTCGCCACCGATCGTCGCGGCGCGGCCGCCGAGGACTCGAATTTGGGCCAACCGCGAGCGGGGAGCGCGCGGGAGGCCAGTCTCCGCCCGCCCGACAGCGCCCCGCGAGGGGGGCTGGGGGAGGGGCAGCGATGCGTGACACCCAGGCAGACGTGCCCTCGGCCTGACGGCTTGGGGCGCAACTTGCGTTCAAAGACTCGATGGTTCACGGGATTCTGCAATTCACACCAAGTATCGCATTTCGCTACGTTCTTCATCGATGCGAGAGCCGAGATATCCGTTGCCGAGAGTCGTTTTGGATTTTCGTCGAAAGGAGGCGACGCATCCCGCCCGCGCGCCGTGTCCGGGGCGGCGGGAGCGCGCTCCCTCGTTTGATTTTCCTTGGCGCGGCTCGCGCCGGGGTTCGTTGTTTCGCCGCAACGGACGAGACGGTGCTCGTCCCCCGCGGCGAGCGGGGGCCGGCGCCGGGCGCTCGCGCGCTCCGGACGCCTCCCCCC-GCGCGTGCGTTTACGAGTTCGCGGGTCGTTCTGCTGGGCAGGTTTCGACAATGATC
>PW01
GCGTAAAGGGTCCTTGAGCCGCGAACACGGAGGCGCAAGCGCGCGACGAGAGCTCGAGAGTTTTTTTTCTCGCCACCGATCGTCGCGGCGCGGCCGCCGAAGACTCGAATTTGGGCCAACCGCGAGCGGGGAGCGCGCGGGAGGCCAGTCTCCACCCGCCCAACAGCGCCCCGCGAGGGGAGCTGGGGGAAGGGCAGCGATGCGTGACACCCAGGCAGACGTGCCCTCGGCCTGACGGCTTGGGGCGCAACTTGCGTTCAAAGACTCGATGGTTCACGGGATTCTGCAATTCACACCAAGTATCGCATTTCGCTACGTTCTTCATCGATGCGAGAGCCGAGATATCCGTTGCCGAGAGTCGTTTTGGATTTTTGTTGAAAGAAGACAACGCATCCCGCACGCGCGCCGTGTCCGGGGCGGCGGGAGCGCGCTCCCTCGTTTGATTTTCCTTGGCGCAGCTCGCGCCGGGGTTCGTTGTTTTGCCGCGGCGGGCGAGACGGTGCTCGCCCCCCGCGGCGAGCGGGGGCTGGCGCCAGGCACTCGCGCG--CCGGACGCCTCTCCCCCGCGTGTGCATTCACTAGTTCGCGGGTCGTTCTGCTGGGCAGGTTTCGACAATGATC
>PW02
GCGTAAAGGGTCCTTGAGCCGCGAACACGGAGGCGCGAGCGCGCGACGAGAGCTCGAGAGTTTTTTTTCTCGCCACCGATCGTCGCGGCGCGGCCGCCGAAGACTCGAATTTGGGCCAACCGCGAGCGGGGAGCGCGCGGGAGGCCAGTCTCCACCCGCCCAACAGCGCCCCGCGAGGGGAGCTGGGGGAAGGGCAGCGATGCGTGACACCCAGGCAGACGTGCCCTCGGCCTGACGGCTTGGGGCGCAACTTGCGTTCAAAGACTCGATGGTTCACGGGATTCTGCAATTCACACCAAGTATCGCATTTCGCTACGTTCTTCATCGATGCGAGAGCCGAGATATCCGTTGCCGAGAGTCGTTTTGGATTTTTGTTGAAAGAAGACAACGCATCCCGCACGCGCGCCGTGTCCGGGGCGGCGGGAGCGCGCTCCCTCGTTTGATTTTCCTTGGCGCAGCTCGCGCCGGGGTTCGTTGTTTTGCCGCGGCGGGCGAGACGGTGCTCGCCCCCCGCGGCGAGCGGGGGCTGGCGCCAGGCACTCGCGCA--CCGGACGCCTCTCCCCCGCGTGTGCATTCACTAGTTCGCGGGTCGTTCTGCTGGGCAGGTTTCGACAATGATC
>PW03
GCGTAAAGGGTCCTTGAGCCGCGAACACGGAGGCGCGAGCGCGCGACGAGAGCTCGAGAGTTTTTTTTCTCGCCACCGATCGTCGCGGCGCGGCCGCCGAAGACTCGAATTTGGGCCAACCGCGAGCGGGGAGCGCGCGGGAGGCCAGTCTCCACCCGCCCGACAGCGCCCCGCGAGGGGAGCTGGGGGAAGGGCAGCGATGCGTGACACCCAGGCAGACGTGCCCTCGGCCTGACGGCTTGGGGCGCAACTTGCGTTCAAAGACTCGATGGTTCACGGGATTCTGCAATTCACACCAAGTATCGCATTTCGCTACGTTCTTCATCGATGCGAGAGCCGAGATATCCGTTGCCGAGAGTCGTTTTGGATTTTCGTTGAAAGAAGACGACGCATCCCGCACGCGCGCCGTGTCCGGGGCGGCGGGAGCGCGCTCCCTCGTTTGATTTTCCTTGGCGCAGCTCGCGCCGGGGTTCGTTGTTTTGCCGCGGCGGGCGAGACGGTGCTCGCCCCCCGCGGCGAGCGGGGGCTGGCGCCAGGCACTCGCGCG--CCGGACGCCTCTCCCCCGCGTGTGCATTCACTAGTTCGCGGGTCGTTCTGCTGGGCAGGTTTCGACAATGATC
>PW04
GCGTAAAGGGTCCTTGAGCCGCGAACACGGAGGCGCGAGCGCGCGACGAGAGCTCGAGAGTTTTTTTTCTCGCCACCGATCGTCGCGGCGCGGCCGCCGAAGACTCGAATTTGGGCCAACCGCGAGCGGGGAGCGCGCGGGAGGCCATTCTCCACCCGCCCGACAGCGCCCCGCGAGGGGAGCTGGGGGAAGGGCAGCGATGCGTGACACCCAGGCAGACGTGCCCTCGGCCTGACGGCTTGGGGCGCAACTTGCGTTCAAAGACTCGATGGTTCACGGGATTCTGCAATTCACACCAAGTATCGCATTTCGCTACGTTCTTCATCGATGCGAGAGCCGAGATATCCGTTGCCGAGAGTCGTTTTGGATTTTTGTTGAAAGAAGACGACGCATCCCGCACGCGCGCCGTGTCCGGGGCGGCGGGAGCGCGCTCCCTCGTTTGATTTTCCTTGGCGCAGCTCGCGCCGGGGTTCGTTGTTTTGCCGCGGCGGGCGAGACGGTGCTCGCCCCCCGCGGCGAGCGGGGGCTGGCGCCAGGTACTCGCGCG--CCGGACGCCTCTCCCCCGCGTGTGCATTCACTAGTTCGCGGGTCGTTCTGCTGGGCAGGTTTCGACAATGATC
>PW05
GCGTAAAGGGTCCTTGAGCCGCGAACACGGAGGCGCGAGCGCGCGACGAGAGCTCGAGAGTTTTTTTTCTCGCCACCGATCGTCGCGGCGCGGCCGCCGAAGACTCGAATTTGGGCCAACCGCGAGCGGGGAGCGCGCGGGAGGCCAGTCTCCACCCGCCCGACAGCGCCCCGCGAGGGGAGCTGGGGGAAGGGCAGCGATGCGTGACACCCAGGCAGACGTGCCCTCGGCCTGACGGCTTGGGGCGCAACTTGCGTTCAAAGACTCGATGGTTCACGGGATTCTGCAATTCACACCAAGTATCGCATTTCGCTACGTTCTTCATCGATGCGAGAGCCGAGATATCCGTTGCCGAGAGTCGTTTTGGATTTTTGTTGAAAGAAGACGACGCATCCCGCACGCGCGCCGTGTCCGGGGCGGCGGGAGCGCGCTCCCTCGTTTGATTTTCCTTGGCGCAGCTCGCGCCGGGGTTCGTTGTTTTGCCGCGGCGGGCGAGACGGTGCTCGCCCCCCGCGGCGAGCGGGGGCTGGCGCCAGGCACTCGCGCG--CCGGACGCCTCTCCCCCGCGTGTGCATTCACTAGTTCGCGGGTCGTTCTGCTGGGCAGGTTTCGACAATGATC
>PW06
GCGTAAAGGGTCCTTGAGCCGCGAACACGGAGGCGCAAGCGCGCGACGAGAGCTCGAGAGTTTTTTTTCTCGCCACCGATCGTCGCGGCGCGGCCGCCGAAGACTCGAATTTGGGCCAACCGCGAGCGGGGAGCGCGCGGGAGGCCAGTCTCCACCCGCCCAACAGCGCCCCGCGAGGGGAGCTGGGGGAAGGGCAGCGATGCGTGACACCCAGGCAGACGTGCCCTCGGCCTGACGGCTTGGGGCGCAACTTGCGTTCAAAGACTCGATGGTTCACGGGATTCTGCAATTCACACCAAGTATCGCATTTCGCTACGTTCTTCATCGATGCGAGAGCCGAGATATCCGTTGCCGAGAGTCGTTTTGGATTTTTGTTGAAAGAAGACAACGCATCCCGCACGCGCGCCGTGTCCGGGGCGGCGGGAGCGCGCTCCCTCGTTTGATTTTCCTTGGCGCAGCTCGCGCCGGGGTTCGTTGTTTTGCCGCGGCGGGCGAGACGGTGCTCGCCCCCCGCGGCGAGCGGGGGCTGGCGCCAGGCACTCGCGCG--CCGGACGCCTCTCCCCCGCGTGTGCATTCACTAGTTCGCGGGTCGTTCTGCTGGGCAGGTTTCGACAATGATC
>PW07
GCGTAAAGGGTCCTTGAGCCGCGAACACGGAGGCGCAAGCGCGCGACGAGAGCTCGAGAGTTTTTTTTCTCGCCACCGATCGTCGCGGCGCGGCCGCCGAAGACTCGAATTTGGGCCAACCGCGAGCGGGGAGCGCGCGGGAGGCCAGTCTCCACCCGCCCAACAGCGCCCCGCGAGGGGAGCTGGGGGAAGGGCAGCGATGCGTGACACCCAGGCAGACGTGCCCTCGGCCTGACGGCTTGGGGCGCAACTTGCGTTCAAAGACTCGATGGTTCACGGGATTCTGCAATTCACACCAAGTATCGCATTTCGCTACGTTCTTCATCGATGCGAGAGCCGAGATATCCGTTGCCGAGAGTCGTTTTGGATTTTTGTTGAAAGAAGACAACGCATCCCGCACGCGCGCCGTGTCCGGGGCGGCGGGAGCGCGCTCCCTCGTTTGATTTTCCTTGGCGCAGCTCGCGCCGGGGTTCGTTGTTTTGCCGCGGCGGGCGAGACGGTGCTCGCCCCCCGCGGCGAGCGGGGGCTGGCGCCAGGCACTCGCGCG--CCGGACGCCTCTCCCCCGCGTGTGCATTCACTAGTTCGCGGGTCGTTCTGCTGGGCAGGTTTCGACAATGATC
>PW08
GCGTAAAGGGTCCTTGAGCCGCGAACACGGAGGCGCAAGCGCGCGACGAGAGCTCGAGAGTTTTTTTTCTCGCCACCGATCGTCGCGGCGCGGCCGCCGAAGACTCGAATTTGGGCCAACCGCGAGCGGGGAGCGCGCGGGAGGCCAGTCTCCACCCGCCCAACAGCGCCCCGCGAGGGGAGCTGGGGGAAGGGCAGCGATGCGTGACACCCAGGCAGACGTGCCCTCGGCCTGACGGCTTGGGGCGCAACTTGCGTTCAAAGACTCGATGGTTCACGGGATTCTGCAATTCACACCAAGTATCGCATTTCGCTACGTTCTTCATCGATGCGAGAGCCGAGATATCCGTTGCCGAGAGTCGTTTTGGATTTTTGTTGAAAGAAGACAACGCATCCCGCACGCGCGCCGTGTCCGGGGCGGCGGGAGCGCGCTCCCTCGTTTGATTTTCCTTGGCGCAGCTCGCGCCGGGGTTCGTTGTTTTGCCGCGGCGGGCGAGACGGTGCTCGCCCCCCGCGGCGAGCGGGGGCTGGCGCCAGGCACTCGCGCG--CCGGACGCCTCTCCCCCGCGTGTGCATTCACTAGTTCGCGGGTCGTTCTGCTGGGCAGGTTTCGACAATGATC
>PW09
GCGTAAAGGGTCCTTGAGCCGCGAACACGGAGGCGCGAGCGCGCGACGAGAGCTCGAGAGTTTTTTTTCTCGCCACCGATCGTCGCGGCGCGGCCGCCGAAGACTCGAATTTGGGCCAACCGCGAGCGGGGAGCGCGCGGGAGGCCAGTCTCCACCCGCCCAACAGCGCCCCGCGAGGGGAGCTGGGGGAAGGGCAGCGATGCGTGACACCCAGGCAGACGTGCCCTCGGCCTGACGGCTTGGGGCGCAACTTGCGTTCAAAGACTCGATGGTTCACGGGATTCTGCAATTCACACCAAGTATCGCATTTCGCTACGTTCTTCATCGATGCGAGAGCCGAGATATCCGTTGCCGAGAGTCGTTTTGGATTTTTGTTGAAAGAAGACAACGCATCCCGCACGCGCGCCGTGTCCGGGGCGGCGGGAGCGCGCTCCCTCGTTTGATTTTCCTTGGCGCAGCTCGCGCCGGGGTTCGTTGTTTTGCCGCGGCGGGCGAGACGGTGCTCGCCCCCCGCGGCGAGCGGGGGCTGGCGCCAGGCACTCGCGCG--CCGGACGCCTCTCCCCCGCGTGTGCATTCACTAGTTCGCGGGTCGTTCTGCTGGGCAGGTTTCGACAATGATC
>PW10
GCGTAAAGGGTCCTTGAGCCGCGAACACGGAGGCGCGAGCGCGCGACGAGAGCTCGAGAGTTTTTTTTCTCGCCACCGATCGTCGCGGCGCGGCCGCCGAAGACTCGAATTTGGGCCAACCGCGAGCGGGGAGCGCGCGGGAGGCCATTCTCCACCCGCCCGACAGCGCCCCGCGAGGGGAGCTGGGGGAAGGGCAGCGATGCGTGACACCCAGGCAGACGTGCCCTCGGCCTGACGGCTTGGGGCGCAACTTGCGTTCAAAGACTCGATGGTTCACGGGATTCTGCAATTCACACCAAGTATCGCATTTCGCTACGTTCTTCATCGATGCGAGAGCCGAGATATCCGTTGCCGAGAGTCGTTTTGGATTTTTGTTGAAAGAAGACGACGCATCCCGCACGCGCGCCGTGTCCGGGGCGGCGGGAGCGCGCTCCCTCGTTTGATTTTCCTTGGCGCAGCTCGCGCCGGGGTTCGTTGTTTTGCCGCGGCGGGCGAGACGGTGCTCGCCCCCCGCGGCGAGCGGGGGCTGGCGCCAGGTACTCGCGCG--CCGGACGCCTCTCCCCCGCGTGTGCATTCACTAGTTCGCGGGTCGTTCTGCTGGGCAGGTTTCGACAATGATC
>PW11
GCGTAAAGGGTCCTTGAGCCGCGAACACGGAGGCGCGAGCGCGCGACGAGAGCTCGAGAGTTTTTTTTCTCGCCACCGATCGTCGCGGCGCGGCCGCCGAAAACTCGAATTTGGGCCAACCGCGAGCGGGGAGCGCGCGGGAGGCCAGTCTCCACCCGCCCCACAGCGCCCCGCGAGGGGAGCTGGGGGAAGGGCAGCGATGCGTGACACCCAGGCAGACGTGCCCTCGGCCTGACGGCTTGGGGCGCAACTTGCGTTCAAAGACTCGATGGTTCACGGGATTCTGCAATTCACACCAAGTATCGCATTTCGCTACGTTCTTCATCGATGCGAGAGCCGAAATATCCGTTGCCGAAAGTCGTTTTGGATTTTTGTTGAAAGAAGACAACGCATCCCGCACGCGCGCCGTGTCCGGGGCGGCGGGAGCGCGCTCCCTCGTTTGATTTTCCTTGGCGCAACTCGCGCCGGGGTTCGTTGTTTTGCCGCGGCGGGCGAAACGGTGCTCGCCCCCCGCGGCGAGCGGGGGCTGGCGCCAGGCACTCGCGCG--CCGGACGCCTCTCCCCCGCGTGTGCATTCACTAATTCGCGGGTCGTTCTGCTGGGCAGGTTTCGACAATGATC
>PW12
GCGTAAAGGGTCCTTGAGCCGCGAACACGGAGGCGCGAGCGCGCGACGAGAGCTCGAGAGTTTTTTTTCTCGCCACCGATCGTCGCGGCGCGGCCGCCGAAGACTCGAATTTGGGCCAACCGCGAGCGGGGAGCGCGCGGGAGGCCAGTCTCCACCCGCCCGACAGCGCCCCGCGAGGGGAGCTGGGGGAAGGGCAGCGATGCGTGACACCCAGGCAGACGTGCCCTCGGCCTGACGGCTTGGGGCGCAACTTGCGTTCAAAGACTCGATGGTTCACGGGATTCTGCAATTCACACCAAGTATCGCATTTCGCTACGTTCTTCATCGATGCGAGAGCCGAGATATCCGTTGCCGAGAGTCGTTTTGGATTTTTGTTGAAAGAAGACGACGCATCCCGCACGCGCGCCGTGTCCGGGGCGGCGGGAGCGCGCTCCCTCGTTTGATTTTCCTTGGCGCAGCTCGCGCCGGGGTTCGTTGTTTTGCCGCGGCGGGCGAGACGGTGCTCGCCCCCCGCGGCGAGCTGGGGCTGGCGCCAGGCACTCGCGCG--CCGGACGCCTCTCCCCCGCGTGTGCATTCACTAGTTCGCGGGTCGTTCTGCTGGGCAGGTTTCGACAATGATC
>PW13
GCGTAAAGGGTCCTTGAGCCGCGAACACGGAGGCGCGAGCGCGCGACGAGAGCTCGAGAGTTTTTTTTCTCGCCACCGATCGTCGCGGCGCGGCCGCCGAAGACTCGAATTTGGGCCAACCGCGAGCGGGGAGCGCGCGGGAGGCCAGTCTCCACCCGCCCGACAGCGCCCCGCGAGGGGAGCTGGGGGAAGGGCAGCGATGCGTGACACCCAGGCAGACGTGCCCTCGGCCTGACGGCTTGGGGCGCAACTTGCGTTCAAAGACTCGATGGTTCACGGGATTCTGCAATTCACACCAAGTATCGCATTTCGCTACGTTCTTCATCGATGCGAGAGCCGAGATATCCGTTGCCGAGAGTCGTTTTGGATTTTCGTTGAAAGAAGACGACGCATCCCGCACGCGCGCCGTGTCCGGGGCGGCGGGAGCGCGCTCCCTCGTTTGATTTTCCTTGGCGCAGCTCGCGCCGGGGTTCGTTGTTTTGCCGCGGCGGGCGAGACGGTGCTCGCCCCCCGCGGCGAGCGGGGGCTGGCGCCAGGCACTCGCGCG--CCGGACGCCTCTCCCCCGCGTGTGCATTCACTAGTTCGCGGGTCGTTCTGCTGGGCAGGTTTCGACAATGATC
>PW14
GCGTAAAGGGTCCTTGAGCCGCGAACACGGAGGCGCAAGCGCGCGACGAGAGCTCGAGAGTTTTTTTTCTCGCCACCGATCGTCGCGGCGCGGCCGCCGAAGACTCGAATTTGGGCCAACCGCGAGCGGGGAGCGCGCGGGAGGCCAGTCTCCACCCGCCCAACAGCGCCCCGCGAGGGGAGCTGGGGGAAGGGCAGCGATGCGTGACACCCAGGCAGACGTGCCCTCGGCCTGACGGCTTGGGGCGCAACTTGCGTTCAAAGACTCGATGGTTCACGGGATTCTGCAATTCACACCAAGTATCGCATTTCGCTACGTTCTTCATCGATGCGAGAGCCGAGATATCCGTTGCCGAGAGTCGTTTTGGATTTTTGTTGAAAGAAGACAACGCATCCCGCACGCGCGCCGTGTCCGGGGCGGCGGGAGCGCGCTCCCTCGTTTGATTTTCCTTGGCGCAGCTCGCGCCGGGGTTCGTTGTTTTGCCGCGGCGGGCGAGACGGTGCTCGCCCCCCGCGGCGAGCGGGGGCTGGCGCCAGGCACTCGCGCG--CCGGACGCCTCTCCCCCGCGTGTGCATTCACTAGTTCGCGGGTCGTTCTGCTGGGCAGGTTTCGACAATGATC
>PW15
GCGTAAAGGGTCCTTGAGCCGCGAACACGGAGGCGCGAGCGCGCGACGAGAGCTCGAGAGTTTTTTTTCTCGCCACCGATCGTCGCGGCGCGGCCGCCGAAGACTCGAATTTGGGCCAACCGCGAGCGGGGAGCGCGCGGGAGGCCAGTCTCCACCCGCCCAACAGCGCCCCGCGAGGGGAGCTGGGGGAAGGGCAGCGATGCGTGACACCCAGGCAGACGTGCCCTCGGCCTGACGGCTTGGGGCGCAACTTGCGTTCAAAGACTCGATGGTTCACGGGATTCTGCAATTCACACCAAGTATCGCATTTCGCTACGTTCTTCATCGATGCGAGAGCCGAGATATCCGTTGCCGAGAGTCGTTTTGGATTTTTGTTGAAAGAAGACAACGCATCCCGCACGCGCGCCGTGTCCGGGGCGGCGGGAGCGCGCTCCCTCGTTTGATTTTCCTTGGCGCAGCTCGCGCCGGGGTTCGTTGTTTTGCCGCGGCGGGCGAGACGGTGCTCGCCCCCCGCGGCGAGCGGGGGCTGGCGCCAGGCACTCGCGCA--CCGGACGCCTCTCCCCCGCGTGTGCATTCACTAGTTCGCGGGTCGTTCTGCTGGGCAGGTTTCGACAATGATC
>PW16
GCGTAAAGGGTCCTTGAGCCGCGAACACGGAGGCGCAAGCGCGCGACGAGAGCTCGAGAGTTTTTTTTCTCGCCACCGATCGTCGCGGCGCGGCCGCCGAAGACTCGAATTTGGGCCAACCGCGAGCGGGGAGCGCGCGGGAGGCCAGTCTCCACCCGCCCAACAGCGCCCCGCGAGGGGAGCTGGGGGAAGGGCAGCGATGCGTGACACCCAGGCAGACGTGCCCTCGGCCTGACGGCTTGGGGCGCAACTTGCGTTCAAAGACTCGATGGTTCACGGGATTCTGCAATTCACACCAAGTATCGCATTTCGCTACGTTCTTCATCGATGCGAGAGCCGAGATATCCGTTGCCGAGAGTCGTTTTGGATTTTTGTTGAAAGAAGACAACGCATCCCGCACGCGCGCCGTGTCCGGGGCGGCGGGAGCGCGCTCCCTCGTTTGATTTTCCTTGGCGCAGCTCGCGCCGGGGTTCGTTGTTTTGCCGCGGCGGGCGAGACGGTGCTCGCCCCCCGCGGCGAGCGGGGGCTGGCGCCAGGCACTCGCGCG--CCGGACGCCTCTCCCCCGCGTGTGCATTCACTAGTTCGCGGGTCGTTCTGCTGGGCAGGTTTCGACAATGATC
>PW17
GCGTAAAGGGTCCTTGAGCCGCGAACACGGAGGCGCGAGCGCGCGACGAGAGCTCGAGAGTTTTTTTTCTCGCCACCGATCGTCGCGGCGCGGCCGCCGAAGACTCGAATTTGGGCCAACCGCGAGCGGGGAGCGCGCGGGAGGCCAGTCTCCACCCGCCCGACAGCGCCCCGCGAGGGGAGCTGGGGGAAGGGCAGCGATGCGTGACACCCAGGCAGACGTGCCCTCGGCCTGACGGCTTGGGGCGCAACTTGCGTTCAAAGACTCGATGGTTCACGGGATTCTGCAATTCACACCAAGTATCGCATTTCGCTACGTTCTTCATCGATGCGAGAGCCGAGATATCCGTTGCCGAGAGTCGTTTTGGATTTTTGTTGAAAGAAGACGACGCATCCCGCACGCGCGCCGTGTCCGGGGCGGCGGGAGCGCGCTCCCTCGTTTGATTTTCCTTGGCGCAGCTCGCGCCGGGGTTCGTTGTTTTGCCGCGGCGGGCGAGACGGTGCTCGCCCCCCGCGGCGAGCGGGGGCTGGCGCCAGGCACTCGCGCG--CCGGACGCCTCTCCCCCGCGTGTGCATTCACTAGTTCGCGGGTCGTTCTGCTGGGCAGGTTTCGACAATGATC
>PW18
GCGTAAAGGGTCCTTGAGCCGCGAACACGGAGGCGCGAGCGCGCGACGAGAGCTCGAGAGTTTTTTTTCTCGCCACCGATCGTCGCGGCGCGGCCGCCGAAGACTCGAATTTGGGCCAACCGCGAGCGGGGAGCGCGCGGGAGGCCAGTCTCCACCCGCCCGACAGCGCCCCGCGAGGGGAGCTGGGGGAAGGGCAGCGATGCGTGACACCCAGGCAGACGTGCCCTCGGCCTGACGGCTTGGGGCGCAACTTGCGTTCAAAGACTCGATGGTTCACGGGATTCTGCAATTCACACCAAGTATCGCATTTCGCTACGTTCTTCATCGATGCGAGAGCCGAGATATCCGTTGCCGAGAGTCGTTTTGGATTTTCGTTGAAAGAAGACGACGCATCCCGCACGCGCGCCGTGTCCGGGGCGGCGGGAGCGCGCTCCCTCGTTTGATTTTCCTTGGCGCAGCTCGCGCCGGGGTTCGTTGTTTTGCCGCGGCGGGCGAGACGGTGCTCGCCCCCCGCGGCGAGCGGGGGCTGGCGCCAGGCACTCGCGCG--CCGGACGCCTCTCCCCCGCGTGTGCATTCACTAGTTCGCGGGTCGTTCTGCTGGGCAGGTTTCGACAATGATC
>PW19
GCGTAAAGGGTCCTTGAGCCGCGAACACGGAGGCGCAAGCGCGCGACGAGAGCTCGAGAGTTTTTTTTCTCGCCACCGATCGTCGCGGCGCGGCCGCCGAAGACTCGAATTTGGGCCAACCGCGAGCGGGGAGCGCGCGGGAGGCCAGTCTCCACCCGCCCAACAGCGCCCCGCGAGGGGAGCTGGGGGAAGGGCAGCGATGCGTGACACCCAGGCAGACGTGCCCTCGGCCTGACGGCTTGGGGCGCAACTTGCGTTCAAAGACTCGATGGTTCACGGGATTCTGCAATTCACACCAAGTATCGCATTTCGCTACGTTCTTCATCGATGCGAGAGCCGAGATATCCGTTGCCGAGAGTCGTTTTGGATTTTTGTTGAAAGAAGACAACGCATCCCGCACGCGCGCCGTGTCCGGGGCGGCGGGAGCGCGCTCCCTCGTTTGATTTTCCTTGGCGCAGCTCGCGCCGGGGTTCGTTGTTTTGCCGCGGCGGGCGAGACGGTGCTCGCCCCCCGCGGCGAGCGGGGGCTGGCGCCAGGCACTCGCGCG--CCGGACGCCTCTCCCCCGCGTGTGCATTCACTAGTTCGCGGGTCGTTCTGCTGGGCAGGTTTCGACAATGATC
>SC01
GCGCAAAGGGTCCTTGAGCCGCGAACACGGAGGCGCGAGCGCGCGACGAGAGCCCGAGGGTTTGTTT-CTCGCCACCGATCGTCGCGGCGCGGCCGCCGAGGACTCGAATTTGGGCCAACCGCGAGCGGGGAGCGCGCGGGAGGCCAGTCTCCGCCCGCCCGACAGCGCCCCGCGAGGGGGGCTGGGGGAGGGGCAGCGATGCGTGACACCCAGGCAGACGTGCCCTCGGCCTGACGGCTTGGGGCGCAACTTGCGTTCAAAGACTCGATGGTTCACGGGATTCTGCAATTCACACCAAGTATCGCATTTCGCTACGTTCTTCATCGATGCGAGAGCCGAGATATCCGTTGCCGAGAGTCGTTTTGGATTTTCGTCGAAAGGAGGCGACGCATCCCGCCCGCGCGCCGTGTCCGGGGCGGCGGGAGCGCGCTCCCTCGTTTGATTTTCCTTGGCGCGGCTCGCGCCGGGGTTCGTTGTTTCGCCGCAACGGACGAGACGGTGCTCGTCCCCCGCGGCGAGCGGGGGCCGGCGCCGGGCGCTCGCGCGCTCCGGACGCCTCCCCCC-GCGCGTGCGTTGACGAGTTCGCGGGTCGTTCTGGTGGGGAGGTTTCGACAATGATC
>SC02
GCGCAAAGGGTCCTTGAGCCGCGAACACGGAGGCGCGAGCGCGCGACGAGAGCCCGAGGGTTTGTTT-CTCGCCACCGATCGTCGCGGCGCGGCCGCCGAGGACTCGAATTTGGGCCAACCGCGAGCGGGGAGCGCGCGGGAGGCCAGTCTCCGCCCGCCCGACAGCGCCCCGCGAGGGGGGCTGGGGGAGGGGCAGCGATGCGTGACACCCAGGCAGACGTGCCCTCGGCCTGACGGCTTCGGGCGCAACTTGCGTTCAAAGACTCGATGGTTCACGGGATTCTGCAATTCACACCAAGTATCGCATTTCGCTACGTTCTTCATCGATGCGAGAGCCGAGATATCCGTTGCCGAGAGTCGTTTTGGATTTTCGTCGAAAGGAGGCGACGCATCTCGCCCGCGCGCCGTGTCCGGGGCGGCGGGAGCGCGCTCCCTCGTTTAATTTTCCTTGGCGCGGCTCGCGCCGGGGTTCGTTGTTTCGCCGCGACGGACGAGACGGTGCTCGTCCCCCGCGGCGAGCGGGGGCCGGCGCCGGGCGCTCGCGCGCTCCGGACGCCTCCCCCC-GCGCGTGCGTTTACGAGTTCGCGGGTCGTTCTGCTGGGCAGGTTTCGACAATGATC
>SC03
GCGCAAAGGGTCCTTGAGCCGCGAACACGGAGGCGCGAGCGCGCGACGAGAGCCCGAGGGTTTGTTT-CTCGCCACCGATCGTCGCGGCGCGGCCGCCGAGGACTCGAATTTGGGCCAACCGCGAGCGGGGAGCGCGCGGGAGGCCAGTCTCCGCCCGCCCGACAGCGCCCCGCGAGGGGGGCTGGGGGAGGGGCAGCGATGCGTGACACCCAGGCAGACGTGCCCTCGGCCTGACGGCTTGGGGCGCAACTTGCGTTCAAAGACTCGATGGTTCACGGGATTCTGCAATTCACACCAAGTATCGCATTTCGCTACGTTCTTCATCGATGCGAGAGCCGAGATATCCGTTGCCGAGAGTCGTTTTGGATTTTCGTCGAAAGGAGGCGACGCATCCCGCCCGCGCGCCGTGTCCGGGGCGGCGGGAGCGCGCTCCCTCGTTTGATTTTCCTTGGCGCGGCTCGCGCCGGGGTTCGTTGTTTCGCCGCAACGGACGAGACGGTGCTCGTCCCCCGCGGCGAGCGGGGGCCGGCGCCGGGCGCTCGCGCGCTCCGGACGCCTCCCCCC-GCGCGTGCGTTTACGAGTTCGCGGGTCGTTCTGCTGGGCAGGTTTCGACAATGATC
>SC04
GCGCAAAGGGTCCTTGAGCCGCGAACACGGAGGCGCGAGCGCGCGACGAGAGCCCGAGGGTTTGTTT-CTCGCCGCCGATCGTCGCGGCGCGGCCGCCGAGGACTCGAATTTGGGCCAACCGCGAGCGGGGAGCGCGCGGGAGGCCAGTCTCCGCCCGCCCGACAGCGCCCCGCGAGGGGGGCTGGGGGAGGGGCAGCGATGCGTGACACCCAGGCAGACGTGCCCTCGGCCTGACGGCTTCGGGCGCAACTTGCGTTCAAAGACTCGATGGTTCACGGGATTCTGCAATTCACACCAAGTATCGCATTTCGCTACGTTCTTCATCGATGCGAGAGCCGAGATATCCGTTGCCGAGAGTCGTTTTGGATTTTCGTCGAAAGGAGGCGACGCATCTCGCCCGCGCGCCGTGTCCGGGGCGGCGGGAGCGCGCTCCCTCGTTTAATTTTCCTTGGCGCGGCTCGCGCCGGGGTTCGTTGTTTCGCCGCGACGGACGAGACGGTGCTCGTCCCCCGCGGCGAGCGGGGGCCGGCGCCGGGCGCTCGCGCGCTCCGGACGCCTCCCCCC-GCGCGTGCGTTGACGAGTTCGCGGGTCGTTCTGCTGGGCAGGTGTCGACAATGATC
>SC05
GCGCAAAGGGTCCTTGAGCCGCGAACACGGAGGCGCGAGCGCGCGACGAGAGCCCGAGGGTTTGTTT-CTCGCCACCGATCGTCGCGGCGCGGCCGCCGAGGACTCGAATTTGGGCCAACCGCGAGCGGGGAGCGCGCGGGAGGCCAGTCTCCGCCCGCCCGACAGCGCCCCGCGAGGGGGGCTGGGGGAGGGGCAGCGATGCGTGACACCCAGGCAGACGTGCCCTCGGCCTGACGGCTTGGGGCGCAACTTGCGTTCAAAGACTCGATGGTTCACGGGATTCTGCAATTCACACCAAGTATCGCATTTCGCTACGTTCTTCATCGATGCGAGAGCCGAGATATCCGTTGCCGAGAGTCGTTTTGGATTTTCGTCGAAAGGAGGCGACGCATCCCGCCCGCGCGCCGTGTCCGGGGCGGCGGGAGCGCGCTCCCTCGTTTGATTTTCCTTGGCGCGGCTCGCGCCGGGGTTCGTTGTTTCGCCGCGACGGACGAGACGGTGCTCGTCCCCCGCGGCGAGCGGGGGCCGGCGCCGGGCGCTCGCGCGCTCCGGACGCCTCCCCCC-GCGCGTGCGTTTACGAGTTCGCGGGTCGTTCTGCTGGGCAGGTTTCGACAATGATC
>SC06
GCGCAAAGGGTCCTTGAGCCGCGAACACGGAGGCGCGAGCGCGCGACGAGAGCCCGAGGGTTTGTTT-CTCGCCACCGATCGTCGCGGCGCGGCCGCCGAGGACTCGAATTTGGGCCAACCGCGAGCGGGGAGCGCGCGGGAGGCCAGTCTCCGCCCGCCCGACAGCGCCCCGCGAGGGGGGCTGGGGGAGGGGCAGCGATGCGTGACACCCAGGCAGACGTGCCCTCGGCCTGACGGCTTGGGGCGCAACTTGCGTTCAAAGACTCGATGGTTCACGGGATTCTGCAATTCACACCAAGTATCGCATTTCGCTACGTTCTTCATCGATGCGAGAGCCGAGATATCCGTTGCCGAGAGTCGTTTTGGATTTTCGTCGAAAGGAGGCGACGCATCCCGCCCGCGCGCCGTGTCCGGGGCGGCGGGAGCGCGCTCCCTCGTTTGATTTTCCTTGGCGCGGCTCGCGCCGGGGTTCGTTGTTTCGCCGCAACGGACGAGACGGTGCTCGTCCCCCGCGGCGAGCGGGGGCCGGCGCCGGGCGCTCGCGCGCTCCGGACGCCTCCCCCC-GCGCGTGCGTTTACGAGTTCACGGGTCGTTCTGCTGGGCAGGTTTCGACAATGATC
>SC07
GCGCAAAGGGTCCTTGAGCCGCGAACACGGAGGCGCGAGCGCGCGACGAGAGCCCGAGGGTTTGTTT-CTCGCCACCGATCGTCGCGGCGCGGCCGCCGAGGACTCGAATTTGGGCCAACCGCGAGCGGGGAGCGCGCGGGAGGCCAGTCTCCGCCCGCCCGACAGCGCCCCGCGAGGGGGGCTGGGGGAGGGGCAGCGATGCGTGACACCCAGGCAGACGTGCCCTCGGCCTGACGGCTTGGGGCGCAACTTGCGTTCAAAGACTCGATGGTTCACGGGATTCTGCAATTCACACCAAGTATCGCATTTCGCTACGTTCTTCATCGATGCGAGAGCCGAGATATCCGTTGCCGAGAGTCGTTTTGGATTTTCGTCGAAAGGAGGCGACGCATCCCGCCCGCGCGCCGTGTCCGGGGCGGCGGGAGCGCGCTCCCTCGTTTGATTTTCCTTGGCGCGGCTCGCGCCGGGGTTCGTTGTTTCGCCGCGACGGACGAGACGGTGCTCGTCCCCCGCGGCGAGCGGGGGCCGGCGCCGGGCGCTCGCGCGCTCCGGACGCCTCCCCCC-GCGCGTGCGTTTACGAGTTCGCGGGTCGTTCTGCTGGGCAGGTTTCGACAATGATC
>SC08
GCGCAAAGGGTCCTTGAGCCGCGAACACGGAGGCGCGAGCGCGCGACGAGAGCCCGAGGGTTTGTTT-CTCGCCACCGATCGTCGCGGCGCGGCCGCCGAGGACTCGAATTTGGGCCAACCGCGAGCGGGGAGCGCGCGGGAGGCCAGTCTCCGCCCGCCCGACAGCGCCCCGCGAGGGGGGCTGGGGGAGGGGCAGCGATGCGTGACACCCAGGCAGACGTGCCCTCGGCCTGACGGCTTGGGGCGCAACTTGCGTTCAAAGACTCGATGGTTCACGGGATTCTGCAATTCACACCAAGTATCGCATTTCGCTACGTTCTTCATCGATGCGAGAGCCGAGATATCCGTTGCCGAGAGTCGTTTTGGATTTTCGTCGAAAGGAGGCGACGCATCCCGCCCGCGCGCCGTGTCCGGGGCGGCGGGAGCGCGCTCCCTCGTTTGATTTTCCTTGGCGCGGCTCGCGCCGGGGTTCGTTGTTTCGCCGCGACGGACGAGACGGTGCTCGTCCCCCGCGGCGAGCGGGGGCCGGCGCCGGGCGCTCGCGCGCTCCGGACGCCTCCCCCC-GCGCGTGCGTTTACGAGTTCGCGGGTCGTTCTGCTGGGCAGGTTTCGACAATGATC
>SC09
GCGCAAAGGGTCCTTGAGCCGCGAACACGGAGGCGCGAGCGCGCGACGAGAGCCCGAGGGTTTGTTT-CTCGCCACCGATCGTCGCGGCGCGGCCGCCGAGGACTCGAATTTGGGCCAACCGCGAGCGGGGAGCGCGCGGGAGGCCAGTCTCCGCCCGCCCGACAGCGCCCCGCGAGGGGGGCTGGGGGAGGGGCAGCGATGCGTGACACCCAGGCAGACGTGCCCTCGGCCTGACGGCTTGGGGCGCAACTTGCGTTCAAAGACTCGATGGTTCACGGGATTCTGCAATTCACACCAAGTATCGCATTTCGCTACGTTCTTCATCGATGCGAGAGCCGAGATATCCGTTGCCGAGAGTCGTTTTGGATTTTCGTCGAAAGGAGGCGACGCATCCCGCCCGCGCGCCGTGTCCGGGGCGGCGGGAGCGCGCTCCCTCGTTTGATTTTCCTTGGCGCGGCTCGCGCCGGGGTTCGTTGTTTCGCCGCAACGGACGAGACGGTGCTCGTCCCCCGCGGCGAGCGGGGGCCGGCGCCGGGCGCTCGCGCGCTCCGGACGCCTCCCCCC-GCGCGTGCGTTTACGAGTTCGCGGGTCGTTCTGCTGGGCAGGTTTCGACAATGATC
>SC10
GCGCAAAGGGTCCTTGAGCCGCGAACACGGAGGCGCGAGCGCGCGACGAGAGCCCGAGGGTTTGTTT-CTCGCCACCGATCGTCGCGGCGCGGCCGCCGAGGACTCGAATTTGGGCCAACCGCGAGCGGGGAGCGCGCGGGAGGCCAGTCTCCGCCCGCCCGACAGCGCCCCGCGAGGGGGGCTGGGGGAGGGGCAGCGATGCGTGACACCCAGGCAGACGTGCCCTCGGCCTGACGGCTTCGGGCGCAACTTGCGTTCAAAGACTCGATGGTTCACGGGATTCTGCAATTCACACCAAGTATCGCATTTCGCTACGTTCTTCATCGATGCGAGAGCCGAGATATCCGTTGCCGAGAGTCGTTTTGGATTTTCGTCGAAAGGAGGCGACGCATCCCGCCCGCGCGCCGTGTCCGGGGCGGCGGGAGCGCGCTCCCTCGTTTGATTTTCCTTGGCGCGGCTCGCGCCGGGGTTCGTTGTTTCGCCGCGACGGACGAGACGGTGCTCGTCCCCCGCGGCGAGCGGGGGCCGGCGCCGGGCGCTCGCGCGCTCCGGACGCCTCCCCCC-GCGCGTGCGTTTACGAGTTCGCGGGTCGTTCTGCTGGGCAGGTTTCGACAATGATC
>SC11
GCGCAAAGGGTCCTTGAGCCGCGAACACGGAGGCGCGAGCGCGCGACGAGAGCCCGAGGGTTTGTTT-CTCGCCACCGATCGTCGCGGCGCGGCCGCCGAGGACTCGAATTTGGGCCAACCGCGAGCGGGGAGCGCGCGGGAGGCCAGTCTCCGCCCGCCCGACAGCGCCCCGCGAGGGGGGCTGGGGGAGGGGCAGCGATGCGTGACACCCAGGCAGACGTGCCCTCGGCCTGACGGCTTGGGGCGCAACTTGCGTTCAAAGACTCGATGGTTCACGGGATTCTGCAATTCACACCAAGTATCGCATTTCGCTACGTTCTTCATCGATGCGAGAGCCGAGATATCCGTTGCCGAGAGTCGTTTTGGATTTTCGTCGAAAGGAGGCGACGCATCCCGCCCGCGCGCCGTGTCCGGGGCGGCGGGAGCGCGCTCCCTCGTTTGATTTTCCTTGGCGCGGCTCGCGCCGGGGTTCGTTGTTTCGCCGCGACGGACGAGACGGTGCTCGTCCCCCGCGGCGAGCGGGGGCCGGCGCCGGGCGCTCGCGCGCTCCGGACGCCTCCCCCC-GCGCGTGCGTTTACGAGTTCGCGGGTCGTTCTGCTGGGCAGGTTTCGACAATGATC
>SC12
GCGCAAAGGGTCCTTGAGCCGCGAACACGGAGGCGCGAGCGCGCGACGAGAGCCCGAGGGTTTGTTT-CTCGCCACCGATCGTCGCGGCGCGGCCGCCGAGGACTCGAATTTGGGCCAACCGCGAGCGGGGAGCGCGCGGGAGGCCAGTCTCCGCCCGCCCGACAGCGCCCCGCGAGGGGGGCTGGGGGAGGGGCAGCGATGCGTGACACCCAGGCAGACGTGCCCTCGGCCTGACGGCTTGGGGCGCAACTTGCGTTCAAAGACTCGATGGTTCACGGGATTCTGCAATTCACACCAAGTATCGCATTTCGCTACGTTCTTCATCGATGCGAGAGCCGAGATATCCGTTGCCGAGAGTCGTTTTGGATTTTCGTCGAAAGGAGGCGACGCATCCCGCCCGCGCGCCGTGTCCGGGGCGGCGGGAGCGCGCTCCCTCGTTTGATTTTCCTTGGCGCGGCTCGCGCCGGGGTTCGTTGTTTCGCCGCGACGGACGAGACGGTGCTCGTCCCCCGCGGCGAGCGGGGGCCGGCGCCGGGCGCTCGCGCGCTCCGGACGCCTCCCCCC-GCGCGTGCGTTTACGAGTTCGCGGGTCGTTCTGCTGGGCAGGTTTCGACAATGATC
>SM01
GCGTAAAGGGTCCTTGAGCCGCGAACACGGAGGCGCGAGCGCGCGACGAGAGCTCGAGAGTTTTTTTTCTCGCCACCGATCGTCGCGGCGCGGCCGCCGAAGACTCGAATTTGGGCCAACCGCGAGCGGGGAGCGCGCGGGAGGCCAGTCTCCACCCGCCCGACAGCGCCCCGCGAGGGGAGCTGGGGGAAGGGCAGCGATGCGTGACACCCAGGCAGACGTGCCCTCGGCCTGACGGCTTGGGGCGCAACTTGCGTTCAAAGACTCGATGGTTCACGGGATTCTGCAATTCACACCAAGTATCGCATTTCGCTACGTTCTTCATCGATGCGAGAGCCGAGATATCCGTTGCCGAGAGTCGTTTTGGATTTTCGTTGAAAGAAGACGACGCATCCCGCACGCGCGCCGTGTCCGGGGCGGCGGGAGCGCGCTCCCTCGTTTGATTTTCCTTGGCGCAGCTCGCGCCGGGGTTCGTTGTTTTGCCGCGGCGGGCGAGACGGTGCTCGCCCCCCGCGGCGAGCGGGGGCTGGCGCCAGGCACTCGCGCG--CCGGACGCCTCTCCCCCGCGTGTGCATTCACTAGTTCGCGGGTCGTTCTGCTGGGCAGGTTTCGACAATGATC
>SM02
GCGTAAAGGGTCCTTGACCCGCGAACACGGAGGCGCGAGCGCGCGACGAGAGCTCGAGAGTTTTTTTTCTCGCCACCGATCGTCGCGGCGCGGCCGCCGAAGACTCGAATTTGGGCCAACCGCGAGCGGGGAGCGCGCGGGAGGCCAGTCTCCACCCGCCCAACAGCGCCCCGCGAGGGGAGCTGGGGGAAGGGCAGCGATGCGTGACACCCAGGCAGACGTGCCCTCGGCCTGACGGCTTGGGGCGCAACTTGCGTTCAAAGACTCGATGGTTCACGGGATTCTGCAATTCACACCAAGTATCGCATTTCGCTACGTTCTTCATCGATGCGAGAGCCGAGATATCCGTTGCCGAGAGTCGTTTTGGATTTTTGTTGAAAGAAGACAACGCATCCCGCACGCGCGCCGTGTCCGGGGCGGCGGGAGCGCGCTCCCTCGTTTGATTTTCCTTGGCGCAGCTCGCGCCGGGGTTCGTTGTTTTGCCGCGGCGGGCGAGACGGTGCTCGCCCCCCGCGGAGAGCGGGGGCTGGCGCCAGGCACTCGCGCG--CCGGACGCCTCTCCCCCGCGTGTGCATTCACTAGTTCGCGGGTCGTTCTGCTGGGCAGGTTTCGACAATGATC
>SM03
GCGTAAAGGGTCCTTGAGCCGCGAACACGGAGGCGCGAGCGCGCGACGAGAGCTCGAGAGTTTTTTTTCTCGCCACCGATCGTCGCGGCACGGCCGCCGAAGACTCGAATTTGGGCCAACCGCGAGCGGGGAGCGCGCGGGAGGCCAGTCTCCACCCGCCCGACAGCGCCCCGCGAGGGGAGCTGGGGGAAGGGCAGCGATGCGTGACACCCAGGCAGACGTGCCCTCGGCCTGACGGCTTGGGGCGCAACTTGCGTTCAAAGACTCGATGGTTCACGGGATTCTGCAATTCACACCAAGTATCGCATTTCGCTACGTTCTTCATCGATGCGAGAGCCGAGATATCCGTTGCCGAGAGTCGTTTTGGATTTTTGTTGAAAGAAGACGACGCATCCCGCACGCGCGCCGTGTCCGGGGCGGCGGGAGCGCGCTCCCTCGTTTGATTTTCCTTGGCGCAGCTCGCGCCGGGGTTCGTTGTTTGCCCGCGGCGGGCGAGACGGTGCTCGCCCCCCGCGGCGAGCGGGGGCTGGCGCCAGGCACTCGCGCG--CCAGACGCCTCTCCCCCGCGTGTGCATTCACTAGTTCGCGGGTCGTTCTGCTGGGCAGGTTTCGACAATGATC
>SM04
GCGTAAAGGGTCCTTGAGCCGCGAACACGGAGGCGCGAGCGCGCGACGAGAGCTCGAGAGTTTTTTTTCTCGCCACCGATCGTCGCGGCGCGGCCGCCGAAGACTCGAATTTGGGCCAACCGCGAGCGGGGAGCGCGCGGGAGGCCAGTCTCCACCCGCCCGACAGCGCCCCGCGAGGGGAGCTGGGGGAAGGGCAGCGATGCGTGACACCCAGGCAGACGTGCCCTCGGCCTGACGGCTTGGGGCGCAACTTGCGTTCAAAGACTCGATGGTTCACGGGATTCTGCAATTCACACCAAGTATCGCATTTCGCTACGTTCTTCATCGATGCGAGAGCCGAGATATCCGTTGCCGAGAGTCGTTTTGGATTTTTGTTGAAAGAAGACGACGCATCCCGCACGCGCGCCGTGTCCGGGGCGGCGGGAGCGCGCTCCCTCGTTTGATTTTCCTTGGCGCAGCTCGCGCCGGGGTTCGTTGTTTTGCCGCGGCGGGCGAGACGGTGCTCGCCCCCCGCGGCGAGCTGGGGCTGGCGCCAGGCACTCGCGCG--CCGGACGCCTCTCCCCCGCGTGTGCATTCACTAGTTCGCGGGTCGTTCTGCTGGGCAGGTTTCGACAATGATC
>SM05
GCGTAAAGGGTCCTTGAGCCGCGAACACGGAGGCGCGAGCGCGCGACGAGAGCTCGAGAGTTTTTTTTCTCGCCACCGATCGTCGCGGCGCGGCCGCCGAAGACTCGAATTTGGGCCAACCGCGAGCGGGGAGCGCGCGGGAGGCCAGTCTCCACCCGCCCGACAGCGCCCCGCGAGGGGAGCTGGGGGAAGGGCAGCGATGCGTGACACCCAGGCAGACGTGCCCTCGGCCTGACGGCTTGGGGCGCAACTTGCGTTCAAAGACTCGATGGTTCACGGGATTCTGCAATTCACACCAAGTATCGCATTTCGCTACGTTCTTCATCGATGCGAGAGCCGAGATATCCGTTGCCGAGAGTCGTTTTGGATTTTTGTTGAAAGAAGACGACGCATCCCGCACGCGCGCCGTGTCCGGGGCGGCGGGAGCGCGCTCCCTCGTTTGATTTTCCTTGGCGCAGCTCGCGCCGGGGTTCGTTGTTTTGCCGCGGCGGGCGAGACGGTGCTCGCCCCCCGCGGCGAGCTGGGGCTGGCGCCAGGCACTCGCGCG--CCGGACGCCTCTCCCCCGCGTGTGCATTCACTAGTTCGCGGGTCGTTCTGCTGGGCAGGTTTCGACAATGATC
>SM06
GCGTAAAGGGTCCTTGAGCCGCGAACACGGAGGCGCGAGCGCGCGACGAGAGCTCGAGAGTTTTTTTTCTCGCCACCGATCGTCGCGGCGTGGCCGCCGAAGACTCGAATTTGGGCCAACCGCGAGCGGGGAGCGCGCGGGAGGCCAGTCTCCACCCGCCCGACAGCGCCCCGCGAGGGGAGCTGGGGGAAGGGCAGCGATGCGTGACACCCAGGCAGACGTGCCCTCGGCCTGACGGCTTGGGGCGCAACTTGCGTTCAAAGACTCGATGGTTCACGGGATTCTGCAATTCACACCAAGTATCGCATTTCGCTACGTTCTTCATCGATGCGAGAGCCGAGATATCCGTTGCCGAGAGTCGTTTTGGATTTTTGTTGAAAGAAGACGACGCATCCCGCACGCGCGCCGTGTCCGGGGCGGCGGGAGCGCGCTCCCTCGTTTGATTTTCCTTGGCGCAGCTCGCGCCGGGGTTCGTTGTTTTGCCGCGGCGGGCGAGACGGTGCTCGCCCCCCGCGGCGAGCGGGGGCTGGCGCCAGGCACTCGCGCG--CCGGACGCCTCTCCCCCGCGTGTGCATTCACTAGTTCGCGGGTCGTTCTGCTGGGCAGGTTTCGACAATGATC
>SM07
GCGTAAAGGGTCCTTGAGCCGCGAACACGGAGGCGCGAGCGCGCGACGAGAGCTCGAGAGTTTTTTTTCTCGCCACCGATCGTCGCGGCGCGGCCGCCGAAGACTCGAATTTGGGCCAACCGCGAGCGGGGAGCGCGCGGGAGGCCAGTCTCCACCCGCCCGACAGCGCCCCGCGAGGGGAGCTGGGGGAAGGGCAGCGATGCGTGACACCCAGGCAGACGTGCCCTCGGCCTGACGGCTTGGGGCGCAACTTGCGTTCAAAGACTCGATGGTTCACGGGATTCTGCAATTCACACCAAGTATCGCATTTCGCTACGTTCTTCATCGATGCGAGAGCCGAGATATCCGTTGCCGAGAGTCGTTTTGGATTTTTGTTGAAAGAAGACGACGCATCCCGCACGCGCGCCGTGTCCGGGGCGGCGGGAGCGCGCTCCCTCGTTTGATTTTCCTTGGCGCAGCTCGCGCCGGGGTTCGTTGTTTTGCCGCGGCGGGCGAGACGGTGCTCGCCCCCCGCGGCGAGCGGGGGCTGGCGCCAGGCACTCGCGCG--CCGGACGCCTCTCCCCCGCGTGTGCATTCACTAGTTCGCGGGTCGTTCTGCTGGGCAGGTTTCGACAATGATC
>SM08
GCGTAAAGGGTCCTTGAGCCGCGAACACGGAGGCGCGAGCGCGCGACGAGAGCTCGAGAGTTTTTTTTCTCGCCACCGATCGTCGCGGCGCGGCCGCCGAAGACTCGAATTTGGGCCAACCGCGAGCGGGGAGCGCGCGGGAGGCCAGTCTCCACCCGCCCAACAGCGCCCCGCGAGGGGAGCTGGGGGAAGGGCAGCGATGCGTGACACCCAGGCAGACGTGCCCTCGGCCTGACGGCTTGGGGCGCAACTTGCGTTCAAAGACTCGATGGTTCACGGGATTCTGCAATTCACACCAAGTATCGCATTTCGCTACGTTCTTCATCGATGCGAGAGCCGAGATATCCGTTGCCGAGAGTCGTTTTGGATTTTTGTTGAAAGAAGACAACGCATCCCGCACGCGCGCCGTGTCCGGGGCGGCGGGAGTGCGCTCCCTCGTTTGATTTTCCTTGGCGCAGCTCGCGCCGGGGTTCGTTGTTTTGCCGCGGCGGGCGAGACGGTGCTCGCCCCCCGCGGCGAGCGGGGGCTGGCGCCAGGCACTCGCGCG--CCGGACGCCTCTCCCCCGCGTGTGCATTCACTAGTTCGCGGGTCGTTCTGCTGGGCAGGTTTCGACAATGATC
>SM09
GCGTAAAGGGTCCTTGAGCCGCGAACACGGAGGCGCGAGCGCGCGACGAGAGCTCGAGAGTTTTTTTTCTCACCACCGATCGTCGCGGCGCGGCCGCCGAAGACTCGAATTTGGGCCAACCGCGAGCGGGGAGCGCGCGGGAGGCCAGTCTCCACCCGCCCGACAGCGCCCCGCGAGGGGAGCTGGGGGAAGGGCAGCGATGCGTGACACCCAGGCAGACGTGCCCTCGGCCTGACGGCTTGGGGCGCAACTTGCGTTCAAAGACTCGATGGTTCACGGGATTCTGCAATTCACACCAAGTATCGCATTTCGCTACGTTCTTCATCGATGCGAGAGCCGAGATATCCGTTGCCGAGAGTCGTTTTGGATTTTCGTTGAAAGAAGACGACGCATCCCGCACGCGCGCCGTGTCCGGGGCGGCGGGAGCGCGCTCCCTCGTTTGATTTTCCTTGGCGCAGCTCGCGCCGGGGTTCGTTGTTTTGCCGCGGCGGGCGAGACGGTGCTCGCCCCCCGCGGCGAGCGGGGGCTGGCGCCAGGCACTCGCGCG--CCGGACGCCTCTCCCCCGCGTGTGCATTCACTAGTTCGCGGGTCGTTCTGCTGGGCAGGTTTCGACAATGATC
>SM10
GCGTAAAGGGTCCTTGAGCCGCGAACACGGAGGCGCGAGCGCGCGACGAGAGCTCGAGAGTTTTTTTTCTCGCCACCGATCGTCGCGGCGCGGCCGCCGAAGACTCGAATTTGGGCCAACCGCGAGCGGGGAGCGCGCGGGAGGCCAGTCTCCACCCGCCCGACAGCGCCCCGCGAGGGGAGCTGGGGGAAGGGCAGCGATGCGTGACACCCAGGCAGACGTGCCCTCGGCCTGACGGCTTGGGGCGCAACTTGCGTTCAAAGACTCGATGGTTCACGGGATTCTGCAATTCACACCAAGTATCGCATTTCGCTACGTTCTTCATCGATGCGAGAGCCGAGATATCCGTTGCCGAGAGTCGTTTTGGATTTTCGTTGAAAGAAGACGACGCATCCCGCACGCGCGCCGTGTCCGGGGCGGCGGGAGCGCGCTCCCTCGTTTGATTTTCCTTGGCGCAGCTCGCGCCGGGGTTCGTTGTTTTGCCGCGGCGGGCGAGACGGTGCTCGCCCCCCGCGGCGAGCGGGGGCTGGCGCCAGGCACTCGCGCG--CCGGACGCCTCTCCCCCGCGTGTGCATTCACTGGTTCGCGGGTCGTTCTGCTGGGCAGGTTTCGACAATGATC
>SM11
GCGTAAAGGGTCCTTGAGCCGCGAACACGGAGGCGCGAGCGCGCGACGAGAGCTCGAGAGTTTTTTTTCTCGCCACCGATCGTCGCGGCGCGGCCGCCGAAGACTCGAATTTGGGCCAACCGCGAGCGGGGAGCGCGCGGGAGGCCAGTCTCCACCCGCCCGACAGCGCCCCGCGAGGGGAGCTGGGGGAAGGGCAGCGATGCGTGACACCCAGGCAGACGTGCCCTCGGCCTGACGGCTTGGGGCGCAACTTGCGTTCAAAGACTCGATGGTTCACGGGATTCTGCAATTCACACCAAGTATCGCATTTCGCTACGTTCTTCATCGATGCGAGAGCCGAGATATCCGTTGCCGAGAGTCGTTTTGGATTTTTGTTGAAAGAAGACGACGCATCCCGCACGCGCGCCGTGTCCGGGGCGGCGGGAGCGCGCTCCCTCGTTTGATTTTCCTTGGCGCAGCTCGCGCCGGGGTTCGTTGTTTTGCCGCGGCGGGCGAGACGGTGCTCGCCCCCCGCGGCGAGCGGGGGCTGGCGCCAGGCACTCGCGCG--CCGGACGCCTCTCCCCCGCGTGTGCATTCACTAGTTCGCGGGTCGTTCTGCTGGGCAGGTTTCGACAATGATC
>SM12
GCGTAAAGGGTCCTTGAGCCGCGAACACGGAGGCGCGAGCGCGCGACGAGAGCTCGAGAGTTTTTTTTCTCGCCACCGATCGTCGCGGCGCGGCCGCCGAAGACTCGAATTTGGGCCAACCGCGAGCGGGGAGCGCGCGGGAGGCCAGTCTCCACCCGCCCGACAGCGCCCCGCGAGGGGAGCTGGGGGAAGGGCAGCGATGCGTGACACCCAGGCAGACGTGCCCTCGGCCTGACGGCTTGGGGCGCAACTTGCGTTCAAAGACTCGATGGTTCACGGGATTCTGCAATTCACACCAAGTATCGCATTTCGCTACGTTCTTCATCGATGCGAGAGCCGAGATATCCGTTGCCGAGAGTCGTTTTGGATTTTTGTTGAAAGAAGACGACGCATCCCGCACGCGCGCCGTGTCCGGGGCGGCGGGAGCGCGCTCCCTCGTTTGATTTTCCTTGGCGCAGCTCGCGCCGGGGTTCGTTGTTTTGCCGCGGCGGGCGAGACGGTGCTCGCCCCCCGCGGCGAGCGGGGGCTGGCGCCAGGCACTCGCGCG--CCGGACGCCTCTCCCCCGCGTGTGCATTCACTAGTTCGCGGGTCGTTCTGCTGGGCAGGTTTCGACAATGATC
>SM13
GCGTAAAGGGTCCTTGAGCCGCGAACACGGAGGCGCGAGCGCGCGACGAGAGCTCGAGAGTTTTTTTTCTCGCCACCGATCGTCGCGGCGCGGCCGCCGAAGACTCGAATTTGGGCCAACCGCGAGCGGGGAGCGCGCGGGAGGCCAGTCTCCACCCGCCCAACAGCGCCCCGCGAGGGGAGCTGGGGGAAGGGCAGCGATGCGTGACACCCAGGCAGACGTGCCCTCGGCCTGACGGCTTGGGGCGCAACTTGCGTTCAAAGACTCGATGGTTCACGGGATTCTGCAATTCACACCAAGTATCGCATTTCGCTACGTTCTTCATCGATGCGAGAGCCGAGATATCCGTTGCCGAGAGTCGTTTTGAATTTTTGTTGAAAGAAGACAACGCATCCCGCACGCGCGCCGTGTCCGGGGCGGCGGGAGCGCGCTCCCTCGTTTGATTTTCCTTGGCGCAGCTCGCGCCGGGGTTCGTTGTTTTGCCGCGGCGGGCGAGACGGTGCTCGCCCCCCGCGGCGAGCGGGGGCTGGCGCCAGGCACTCGCGCG--CCGGACGCCTCTCCCCCGCGTGTGCATTCACTAGTTCGCGGGTCGTTCTGCTGGGCAGGTTTCGACAATGATC
>SM14
GCGTAAAGGGTCCTTGAGCCGCGAACACGGAGGCGCGAGCGCGCGACGAGAGCTCGAGAGTTTTTTTTCTCGCCACCGATCGTCGCGGCGCGGCCGCCGAAGACTCGAATTTGGGCCAACCGCGAGCGGGGAGCGCGCGGGAGGCCAGTCTCCACCCGCCCAACAGCGCCCCGCGAGGGGAGCTGGGGGAAGGGCAGCGATGCGTGACACCCAGGCAGACGTGCCCTCGGCCTGACGGCTTGGGGCGCAACTTGCGTTCAAAGACTCGATGGTTCACGGGATTCTGCAATTCACACCAAGTATCGCATTTCGCTACGTTCTTCATCGATGCGAGAGCCGAGATATCCGTTGCCGAGAGTCGTTTTGGATTTTTGTTGAAAGAAGACAACGCATCCCGCACGCGCGCCGTGTCCGGGGCGGCGGGAGCGCGCTCCCTCGTTTGATTTTCCTTGGCGCAGCTCGCGCCGGGGTTCGTTGTTTTGCCGCGGCGGGCGAGACGGTGCTCGCCCCCCGCGGCGAGCGAGGGCTGGCGCCAGGCACTCGCGCG--CCGGACGCCTCTCCCCCGCGTGTGCATTCACTAGTTCGCGGGTCGTTCTGCTGGGCAGGTTTCGACAATGATC
>SM15
GCGTAAAGGGTCCTTGAGCCGCGAACACGGAGGCGCGAGCGCGCGACGAGAGCTCGAGAGTTTTTTT-CTCGCCACCGATCGTCGCGGCGCGGCCGCCGAAGACTCGAATTTGGGCCAACCGCGAGCGGGGAGCGCGCGGGAGGCCAGTCTCCACCCGCCCGACAGCGCCCCGCGAGGGGAGCTGGGGGAAGGGCAGCGATGCGTGACACCCAGGCAGACGTGCCCTCGGCCTGACGGCTTGGGGCGCAACTTGCGTTCAAAGACTCGATGGTTCACGGGATTCTGCAATTCACACCAAGTATCGCATTTCGCTACGTTCTTCATCGATGCGAGAGCCGAGATATCCGTTGCCGAGAGTCGTTTTGGATTTTTGTTGAAAGAAGACGACGCATCCCGCACGCGCGCCGTGTCCGGGGCGGCGGGAGCGCGTTCCCTCGTTTGATTTTCCTTGGCGCAGCTCGCGCCGGGGTTCGTTGTTTTGCCGCGGCGGGCGAGACGGTGCTCGCCCCCCGCGGCGAGCTGGGGCTGGCGCCAGGCACTCGCGCG--CCGGACGCCTCTCCCCCGCGTGTGCATTCACTAGTTCGCGGGTCGTTCTGCTGGGCAGGTTTCGACAATGATC
>TL01
GCGTAAAGGGTCCTTGAGCCGCGAACACGGAGGCGCGAGCGCGCGACGAGAGCTCGAGAGTTTTTTTTCTCGCCACCGATCGTCGCGGCGCGGCCGCCGAAGACTCGAATTTGGGCCAACCGCGAGCGGGGAGCGCGCGGGAGGCCAGTCTCCACCCGCCCAACAGCGCCCCGCGAGGGGAGCTGGGGGAAGGGCAGCGATGCGTGACACCCAGGCAGACGTGCCCTCGGCCTGACGGCTTGGGGCGCAACTTGCGTTCAAAGACTCGATGGTTCACGGGATTCTGCAATTCACACCAAGTATCGCATTTCGCTACGTTCTTCATCGATGCGAGAGCCGAGATATCCGTTGCCGAGAGTCGTTTTGGATTTTTGTTGAAAGAAGACAACGCATCCCGCACGCGCGCCGTGTCCGGGGCGGCGGGAGCGCGCTCCCTCGTTTGATTTTCCTTGGCGCAGCTCGCGCCGGGGTTCGTTGTTTTGCCGCGGCGGGCGAGACGGTGCTCGCCCCCCGCGGCGAGCGGGGGCTGGCGCCAGGCACTCGCGCG--CCGGACGCCTCTCCCCCGCGTGTGCATTCACTAGTTCGCGGGTCGTTCTGCTGGGCAGGTTTCGACAATGATC
>TL02
GCGTAAAGGGTCCTTGAGCCGCGAACACGGAGGCGCGAGCGCGCGACGAGAGCTCGAGAGTTTTTTTTCTCGCCACCGATCGTCGCGGCGCGGCCGCCGAAGACTCGAATTTGGGCCAACCGCGAGCGGGGAGCGCGCGGGAGGCCAGTCTCCACCCGCCCGACAGCGCCCCGCGAGGGGAGCTGGGGGAAGGGCAGCGATGCGTGACACCCAGGCAGACGTGCCCTCGGCCTGACGGCTTGGGGCGCAACTTGCGTTCAAAGACTCGATGGTTCACGGGATTCTGCAATTCACACCAAGTATCGCATTTCGCTACGTTCTTCATCGATGCGAGAGCCGAGATATCCGTTGCCGAGAGTCGTTTTGGATTTTTGTTGAAAGAAGACGACGCATCCCGCACACGCGCCGTGTCCGGGGCGGCGGGAGCGCGCTCCCTCGTTTGATTTTCCTTGGCGCAGCTCGCGCCGGGGTTCGTTGTTTTGCCGCGGCGGGCGAGACGGTGCTCGCCCCCCGCGGCGAGCGGGGGCTGGCGCCAGGCACTCGCGCG--CCGGACGCCTCTCCCCCGCGTGTGCATTCACTAGTTCGCGGGTCGTTCTGCTGGGCAGGTTTCGACAATGATC
>TL03
GCGTAAAGGGTCCTTGAGCCGCGAACACGGAGGCGCGAGCGCGCGACGAGAGCTCGAGAGTTTTTTTTCTCGCCACCGATCGTCGCGGCGCGGCCGCCGAAGACTCGAATTTGGGCCAACCGCGAGCGGGGAGCGCGCGGGAGGCCAGTCTCCACCCGCCCGACAGCGCCCCGCGAGGGGAGCTGGGGGAAGGGCAGCGATGCGTGACACCCAGGCAGACGTGCCCTCGGCCTGACGGCTTGGGGCGCAACTTGCGTTCAAAGACTCGATGGTTCACGGGATTCTGCAATTCACACCAAGTATCGCATTTCGCTACGTTCTTCATCGATGCGAGAGCCGAGATATCCGTTGCCGAGAGTCGTTTTGGATTTTCGTTGAAAGAAGACGACGCATCCCGCACGCGCGCCGTGTCCGGGGCGGCGGGAGCGCGCTCCCTCGTTTGATTTTCCTTGGCGCAGCTCGCGCCGGGGTTCGTTGTTTTGCCGCGGCGGGCGAGACGGTGCTCGCCCCCCGCGGCGAGCGGGGGCTGGCGCCAGGCACTCGCGCG--CCGGACGCCTCTCCCCCGCGTGTGCATTCACTGGTTCGCGGGTCGTTCTGCTGGGCAGGTTTCGACAATGATC
>TL04
GCGTAAAGGGTCCTTGAGCCGCGAACACGGAGGCGCGAGCGCGCGACGAGAGCTCGAGAGTTTTTTTTCTCGCCACCGATCGTCGCGGCGCGGCCGCCGAAGACTCGAATTTGGGCCAACCGCGAGCGGGGAGCGCGCGGGAGGCCAGTCTCCACCCGCCCGACAGCGCCCCGCGAGGGGAGCTGGGGGAAGGGCAGCGATGCGTGACACCCAGGCAGACGTGCCCTCGGCCTGACGGCTTGGGGCGCAACTTGCGTTCAAAGACTCGATGGTTCACGGGATTCTGCAATTCACACCAAGTATCGCATTTCGCTACGTTCTTCATCGATGCGAGAGCCGAGATATCCGTTGCCGAGAGTCGTTTTGGATTTTCGTTGAAAGAAGACGACGCATCCCGCACGCGCGCCGTGTCCGGGGCGGCGGGAGCGCGCTCCCTCGTTTGATTTTCCTTGGCGCAGCTCGCGCCGGGGTTCGTTGTTTTGCCGCGGCGGGCGAGACGGTGCTCGCCCCCCGCGGCGAGCGGGGGCTGGCGCCAGGCACTCGCGCG--CCGGACGCCTCGCCCCCGCGTGTGCATTCACTAGTTCGCGGGTCGTTCTGCTGGGCAGGTTTCGACAATGATC
>TL05
GCGTAAAGGGTCCTTGAGCCGCGAACACGGAGGCGCGAGCGCGCGACGAGAGCTCGAGAGTTTTTTTTCTCGCCACCGATCGTCGCGGCGCGGCCGCCGAAGACTCGAATTTGGGCCAACCGCGAGCGGGGAGCGCACGGGAGGCCAGTCTCCACCCGCCCGACAGCGCCCCGCGAGGGGAGCTGGGGGAAGGGCAGCGATGCGTGACACCCAGGCAGACGTGCCCTCGGCCTGACGGCTTGGGGCGCAACTTGCGTTCAAAGACTCGATGGTTCACGGGATTCTGCAATTCACACCAAGTATCGCATTTCGCTACGTTCTTCATCGATGCGAGAGCCGAGATATCCGTTGCCGAGAGTCGTTTTGGATTTTCGTTGAAAGAAGACGACGCATCCCGCACGCGCGCCGTGTCCGGGGCGGCGGGAGCGCGCTCCCTCGTTTGATTTTCCTTGGCGCAGCTCGCGCCGGGGTTCGTTGTTTTGCCGCGGCGGGCGAGACGGTGCTCGCCCCCCGCGGCGAGCGGGGGCTGGCGCCAGGCACTCGCGCG--CCGGACGCCTCGCCCCCGCGTGTGCATTCACTGGTTCGCGGGTCGTTCTGCTGGGCAGGTTTCGACAAGGATC
>TL06
GCGTAAAGGGTCCTTGAGCCGCGAACACGGAGGCGCGAGCGCGCGACGAGAGCTCGAGAGTTTTTTTTCTCGCCACCGATCGTCGCGGCGCGGCCGCCGAAGACTCGAATTTGGGCCAACCGCGAGCGGGGAGCGCACGGGAGGCCAGTCTCCACCCGCCCGACAGCGCCCCGCGAGGGGAGCTGGGGGAAGGGCAGCGATGCGTGACACCCAGGCAGACGTGCCCTCGGCCTGACGGCTTGGGGCGCAACTTGCGTTCAAAGACTCGATGGTTCACGGGATTCTGCAATTCACACCAAGTATCGCATTTCGCTACGTTCTTCATCGATGCGAGAGCCGAGATATCCGTTGCCGAGAGTCGTTTTGGATTTTCGTTGAAAGAAGACGACGCATCCCGCACGCGCGCCGTGTCCGGGGCGGCGGGAGCGCGCTCCCTCGTTTGATTTTCCTTGGCGCAGCTCGCGCCGGGGTTCGTTGTTTTGCCGCGGCGGGCGAGACGGTGCTCGCCCCCCGCGGCGAGCGGGGGCTGGCGCCAGGCACTCGCGCG--CCGGACGCCTCTCCCCCGCGTGTGCATTCACTAGTTCGCGGGTCGTTCTGCTGGGCAGGTTTCAACAATGATC
>TL07
GCGTAAAGGGTCCTTGAGCCGCGAACACGGAGGCGCGAGCGCGCGACGAGAGCTCGAGAGTTTTTTTTCTCGCCACCGATCGTCGCGGCGCGGCCGCCGAAGACTCGAATTTGGGCCAACCGCGAGCGGGGAGCGTGCGGGAGGCCAGTCTCCACCCGCCCAACAGCGCCCCGCGAGGGGAGCTGGGGGAAGGGCAGCGATGCGTGACACCCAGGCAGACGTGCCCTCGGCCTGACGGCTTGGGGCGCAACTTGCGTTCAAAGACTCGATGGTTCACGGGATTCTGCAATTCACACCAAGTATCGCATTTCGCTACGTTCTTCATCGATGCGAGAGCCGAGATATCCGTTGCCGAGAGTCGTTTTGGATTTTTGTTGAAAGAAGACAACGCATCCCGCACGCGCGCCGTGTCCGGGGCGGCGGGAGCGCGCTCCCTCGTTTGATTTTCCTTGGCGCAGCTCGCGCCGGGGTTCGTTGTTTTGCCGCGGCGGGCGAGACGGTGCTCGCCCCCCGCGGCGAGCGGGGGCTGGCGCCAGGCACTCGCGCG--CCGGACGCCTCTCCCCCGCGTGTGCATTCACTAGTTCGCGGGTCGTTCTGCTGGGCAGGTTTCGACAATGATC
>TL08
GCGTAAAGGGTCCTTGAGCCGCGAACACGGAGGCGCGAGCGCGCGACGAGAGCTCGAGAGTTTTTTTTCTCGCCACCGATCGTCGCGGCGCGGCCGCCGAAGACTCGAATTTGGGCCAACCGCGAGCGGGGAGCGCACGGGAGGCCAGTCTCCACCCGCCCGACAGCGCCCCGCGAGGGGAGCTGGGGGAAGGGCAGCGATGCGTGACACCCAGGCAGACGTGCCCTCGGCCTGACGGCTTGGGGCGCAACTTGCGTTCAAAGACTCGATGGTTCACGGGATTCTGCAATTCACACCAAGTATCGCATTTCGCTACGTTCTTCATCGATGCGAGAGCCGAGATATCCGTTGCCGAGAGTCGTTTTGGATTTTCGTTGAAAGAAGACGACGCATCCCGCACGCGCGCCGTGTCCGGGGCGGCGGGAGCGCGCTCCCTCGTTTGATTTTCCTTGGCGCAGCTCGCGCCGGGGTTCGTTGTTTTGCCGCGGCGGGCGAGACGGTGCTCGCCCCCCGCGGCGAGCGGGGGCTGGCGCCAGGCACTCGCGCG--CCGGACGCCTCGCCCCCGCGTGTGCATTCACTGGTTCGCGGGTCGTTCTGCTGGGTAGGTTTCGACAATGATC
>TL09
GCGTAAAGGGTCCTTGAGCCGCGAACACGGAGGCGCGAGCGCGCGACGAGAGCTCGAGAGTTTTTTTTCTCGCCACCGATCGTCGCGGCGCGGCCGCCGAAGACTCGAATTTGGGCCAACCGCGAGCGGGGAGCGCACGGGAGGCCAGTCTCCACCCGCCCGACAGCGCCCCGCGAGGGGAGCTGGGGGAAGGGCAGCGATGCGTGACACCCAGGCAGACGTGCCCTCGGCCTGACGGCTTGGGGCGCAACTTGCGTTCAAAGACTCGATGGTTCACGGGATTCTGCAATTCACACCAAGTATCGCATTTCGCTACGTTCTTCATCGATGCGAGAGCCGAGATATCCGTTGCCGAGAGTCGTTTTGGATTTTCGTTGAAAGAAGACGACGCATCCCGCACGCGCGCCGTGTCCGGGGCGGCGGGAGCGCGCTCCCTCGTTTGATTTTCCTTGGCGCAGCTCGCGCCGGGGTTCGTTGTTTTGCCGCGGCGGGCGAGACGGTGCTCGCCCCCCGCGGCGAGCGGGGGCTGGCGCCAGGCACTCGCGCG--CCGGACGCCTCGCCCCCGCGTGTGCATTCACTGGTTCACGGGTCGTTCTGCTGGGCAGGTTTCGACAATGATC
>TL10
GCGTAAAGGGTCCTTGAGCCGCGAACACGGAGGCGCGAGCGCGCGACGAGAGCTCGAGAGTTTTTTTTCTCGCCACCGATCGTCGCGGCGCGGCCGCCGAAGACTCGAATTTGGGCCAACCGCGAGCGGGGAGCGCACGGGAGGCCAGTCTCCACCCGCCCGACAGCGCCCCGCGAGGGGAGCTGGGGGAAGGGCAGCGATGCGTGACACCCAGGCAGACGTGCCCTCGGCCTGACGGCTTGGGGCGCAACTTGCGTTCAAAGACTCGATGGTTCACGGGATTCTGCAATTCACACCAAGTATCGCATTTCGCTACGTTCTTCATCGATGCGAGAGCCGAGATATCCGTTGCCGAGAGTCGTTTTGGATTTTTGTTGAAAGAAGACAACGCATCCCGCACGCGCGCCGTGTCCGGGGCGGCGGGAGCGCGCTCCCTCGTTTGATTTTCCTTGGCGCAGCTCGCGCCGGGGTTCGTTGTTTTGCCGCGGCGGGCGAGACGGTGCTCGCCCCCCGCGGCGAGCGGGGGCTGGCGCCAGGCACTCGCGCG--CCGGACGCCTCTCCCCCGCGTGTGCATTCACTAGTTCGCGGGTCGTTCTGCTGGGCAGGTTTCGACAATGATC
>TL11
GCGTAAAGGGTCCTTGAGCCGCGAACACGGAGGCGCGAGCGCGCGACGAGAGCTCGAGAGTTTTTTTTCTCGCCACCGATCGTCGCGGCGCGGCCGCCGAAGACTCGAATTTGGGCCAACCGCGAGCGGGGAGCGCACGGGAGGCCAGTCTCCACCCGCCCGACAGCGCCCCGCGAGGGGAGCTGGGGGAAGGGCAGCGATGCGTGACACCCAGGCAGACGTGCCCTCGGCCTGACGGCTTGGGGCGCAACTTGCGTTCAAAGACTCGATGGTTCACGGGATTCTGCAATTCACACCAAGTATCGCATTTCGCTACGTTCTTCATCGATGCGAGAGCCGAGATATCCGTTGCCGAGAGTCGTTTTGGATTTTCGTTGAAAGAAGACGACGCATCCCGCACGCGCGCCGTGTCCGGGGCGGCGGGAGCGCGCTCCCTCGTTTGATTTTCCTTGGCGCAGCTCGCGCCGGGGTTCGTTGTTTTGCCGCGGCGGGCGAGACGGTGCTCGCCCCCCGCGGCGAGCGGGGGCTGGCGCCAGGCACTCGCGCG--CCGGACGCCTCTCCCCCGCGTGTGCATTCACTAGTTCGCGGGTCGTTCTGCTGGGCAGGTTTCGACAATGATC
>TL12
GCGTAAAGGGTCCTTGAGCCGCGAACACGGAGGCGCGAGCGCGCGACGAGAGCTCGAGAGTTTTTTTTCTCGCCACCGATCGTCGCGGCGCGGCCGCCGAAGACTCGAATTTGGGCCAACCGCGAGCGGGGAGCGCACGGGAGGCCAGTCTCCACCCGCCCGACAGCGCCCCGCGAGGGGAGCTGGGGGAAGGGCAGCGATGCGTGACACCCAGGCAGACGTGCCCTCGGCCTGACGGCTTGGGGCGCAACTTGCGTTCAAAGACTCGATGGTTCACGGGATTCTGCAATTCACACCAAGTATCGCATTTCGCTACGTTCTTCATCGATGCGAGAGCCGAGATATCCGTTGCCGAGAGTCGTTTTGGATTTTCGTTGAAAGAAGACGACGCATCCCGCACGCGCGCCGTGTCCGGGGCGGCGGGAGCGCGCTCCCTCGTTTGATTTTCCTTGGCGCAGCTCGCGCCGGGGTTCGTTGTTTTGCCGCGGCGGGCGAGACGGTGCTCGCCCCCCGCGGCGAGCGGGGGCTGGCGCCAGGCACTCGCGCG--CCGGACGCCTCGCCCCCGCGTGTGCATTCACTGGTTCGCGGGTCGTTCTGCTGGGCAGGTTTCGACGATGATC
>TL13
GCGTAAAGGGTCCTTGAGCCGCGAACACGGAGGCGCGAGCGCGCGACGAGAGCTCGAGAGTTTTTTTTCTCGCCACCGATCGTCGCGGCGCGGCCGCCGAAGACTCGAATTTGGGCCAACCGCGAGCGGGGAGCGCGCGGGAGGCCAGTCTCCACCCGCCCAACAGCGCCCCGCGAGGGGAGCTGGGGGAAGGGCAGCGATGCGTGACACCCAGGCAGACGTGCCCTCGGCCTGACGGCTTGGGGCGCAACTTGCGTTCAAAGACTCGATGGTTCACGGGATTCTGCAATTCACACCAAGTATCGCATTTCGCTACGTTCTTCATCGATGCGAGAGCCGAGATATCCGTTGCCGAGAGTCGTTTTGGATTTTTGTTGAAAGAAGACAACGCATCCCGCACGCGCGCCGTGTCCGGGGCGGCGGGAGCGCGCTCCCTCGTTTGATTTTCCTTGGCGCAGCTCGCGCCGGGGTTCGTTGTTTTGCCGCGGCGGGCGAGACGGTGCTCGCCCCCCGCGGCGAGCGGGGGCTGGCGCCAGGCACTCGCGCG--CCGGACGCCTCTCCCCCGCGTGTGCATTCACTAGTTCGCGGGTCGTTCTGCTGGGCAGGTTTCGACAATGATC
>TL14
GCGTAAAGGGTCCTTGAGCCGCGAACACGGAGGCGCGAGCGCGCGACGAGAGCTCGAGAGTTTTTTTTCTCGCCACCGATCGTCGCGGCGCGGCCGCCGAAGACTCGAATTTGGGCCAACCGCGAGCGGGGAGCGCACGGGAGGCCAGTCTCCACCCGCCCGACAGCGCCCCGCGAGGGGAGCTGGGGGAAGGGCAGCGATGCGTGACACCCAGGCAGACGTGCCCTCGGCCTGACGGCTTGGGGCGCAACTTGCGTTCAAAGACTCGATGGTTCACGGGATTCTGCAATTCACACCAAGTATCGCATTTCGCTACGTTCTTCATCGATGCGAGAGCCGAGATATCCGTTGCCGAGAGTCGTTTTGGATTTTCGTTGAAAGAAGACGACGCATCCCGCACGCGCGCCGTGTCCGGGGCGGCGGGAGCGCGCTCCCTCGTTTGATTTTCCTTGGCGCAGCTCGCGCCGGGGTTCGTTGTTTTGCCGCGGCGGGCGAGACGGTGCTCGCCCCCCGCGGCGAGCGGGGGCTGGCGCCAGGCACTCGCGCG--CCGGACGCCTCGCCCCCCCGTGTGCATTCACTGGTTCGCGGGTCGTTCTGCTGGGCAGGTTTCGACAAGGATC
>TL15
GCGTAAAGGGTCCTTGAGCCGCGAACACGGAGGCGCGAGCGCGCGACGAGAGCTCGAGAGTTTTTTTTCTCGCCACCGATCGTCGCGGCGCGGCCGCCGAAGACTCGAATTTGGGCCAACCGCGAGCGGGGAGCGCGCGGGAGGCCAGTCTCCACCCGCCCGATAGCGCCCCGCGAGGGGAGCTGGGGGAAGGGCAGCGATGCGTGACACCCAGGCAGACGTGCCCTCGGCCTGACGGCTTGGGGCGCAACTTGCGTTCAAAGACTCGATGGTTCACGGGATTCTGCAATTCACACCAAGTATCGCATTTCGCTACGTTCTTCATCGATGCGAGAGCCGAGATATCCGTTGCCGAGAGTCGTTTTGGATTTTTGTTGAAAGAAGACGACGCATCCCGCACGCGCGCCGTGTCCGGGGCGGCGGGAGCGCGCTCCCTCGTTTGATTTTCCTTGGCGCAGCTCGCGCCGGGGTTCGTTGTTTTGCCGCGGCGGGCGAGACGGTGCTCGCCCCCCGCGGCGAGCTGGGGCTGGCGCCAGGCACTCGCGCG--CCGGACGCCTCTCCCCCGCGTGTGCATTCACTAGTTCGCGGGTCGTTCTGCTGGGCAGGTTTCGACAATGATC
>TL16
GCGTAAAGGGTCCTTGAGCCGCGAACACGGAGGCGCGAGCGCGCGACGAGAGCTCGAGAGTTTTTTTTCTCGCCACCGATCGTCGCGGCGCGGCCGCCGAAGACTCGAATTTGGGCCAACCGCGAGCGGGGAGCGCGCGGGAGGCCAGTCTCCACCCGCCCGACAGCGCCCCGCGAGGGGAGCTGGGGGAAGGGCAGCGATGCGTGACACCCAGGCAGACGTGCCCTCGGCCTGACGGCTTGGGGCGCAACTTGCGTTCAAAGACTCGATGGTTCACGGGATTCTGCAATTCACACCAAGTATCGCATTTCGCTACGTTCTTCATCGATGCGAGAGCCGAGATATCCGTTGCCGAGAGTCGTTTTGGATTTTCGTTGAAAGAAGACGACGCATCCCGCACGCGCGCCGTGTCCGGGGCGGCGGGAGCGCGCTCCCTCGTTTGATTTTCCTTGGCGCAGCTCGCGCCGGGGTTCGTTGTTTTGCCGCGGCGGGCGAGACGGTGCTCGCCCCCCGCGGCGAGCGGGGGCTGGCGCCAGGCACTCGCGCG--CCGGACGCCTCTCCCCCGCGTGTGCATTCACTAGTTCGCGGGTCGTTCTGCTGGGCAGGTTTCGACAATGATC
>TL17
GCGTAAAGGGTCCTTGAGCCGCGAACACGGAGGCGCGAGCGCGCGACGAGAGCTCGAGAGTTTTTTTTCTCGCCACCGATCGTCGCGGCGCGGCCGCCGAAGACTCGAATTTGGGCCAACCGCGAGCGGGGAGCGCACGGGAGGCCAGTCTCCACCCGCCCGACAGCGCCCCGCGAGGGGAGCTGGGGGAAGGGCAGCGATGCGTGACACCCAGGCAGACGTGCCCTCGGCCTGACGGCTTGGGGCGCAACTTGCGTTCAAAGACTCGATGGTTCACGGGATTCTGCAATTCACACCAAGTATCGCATTTCGCTACGTTCTTCATCGATGCGAGAGCCGAGATATCCGTTGCCGAGAGTCGTTTTGGATTTTCGTTGAAAGAAGACGACGCATCCCGCACGCGCGCCGTGTCCGGGGCGGCGGGAGCGCGCTCCCTCGTTTGATTTTCCTTGGCGCAGCTCGCGCCGGGGTTCGTTGTTTTGCCGCGGCGGGCGAGACGGTGCTCGCCCCCCGCGGCGAGCGGGGGCTGGCGCCAGGCACTCGCGCG--CCGGACGCCTCTCCCCCGCGTGTGCATTCACTAGTTCGCGGGTCGTTCTGCTGGGCAGGTTTCGACAATGATC
>TL18
GCGTAAAGGGTCCTTGAGCCGCGAACACGGAGGCGCGAGCGCGCGACGAGAGCTCGAGAGTTTTTTTTCTCGCCACCGATCGTCGCGGCGCGGCCGCCGAAGACTCGAATTTGGGCCAACCGCGAGCGGGGAGCGCGCGGGAGGCCAGTCTCCACCCGCCCGACAGCGCCCCGCGAGGGGAGCTGGGGGAAGGGCAGCGATGCGTGACACCCAGGCAGACGTGCCCTCGGCCTGACGGCTTGGGGCGCAACTTGCGTTCAAAGACTCGATGGTTCACGGGATTCTGCAATTCACACCAAGTATCGCATTTCGCTACGTTCTTCATCGATGCGAGAGCCGAGATATCCGTTGCCGAGAGTCGTTTTGGATTTTTGTTGAAAGAAGAAGACGCATCCCGCACGCGCGCCGTGTCCGGGGCGGCGGGAGCGCGCTCCCTCGTTTGATTTTCCTTGGCGCAGCTCGCGCCGGGGTTCGTTGTTTTGCCGCGGCGGGCGAGACGGTGCTCGCCCCCCGCGGCGAGCGGGGGCTGGCGCCAGGCACTCGCGCG--CCGGACGCCTCTCCCCCGCGTGTGCATTCACTAGTTCGCGGGTCGTTCTGCTGGGCAGGTTTCGACAATGATC
>TL19
GCGTAAAGGGTCCTTGAGCCGCGAACACGGAGGCGCGAGCGCGCGACGAGAGCTCGAGAGTTTTTTTTCTCGCCACCGATCGTCGCGGCGCGGCCGCCGAAGACTCGAATTTGGGCCAACCGCGAGCGGGGAGCGTGCGGGAGGCCAGTCTCCACCCGCCCAACAGCGCCCCGCGAGGGGAGCTGGGGGAAGGGCAGCGATGCGTGACACCCAGGCAGACGTGCCCTCGGCCTGACGGCTTGGGGCGCAACTTGCGTTCAAAGACTCGATGGTTCACGGGATTCTGCAATTCACACCAAGTATCGCATTTCGCTACGTTCTTCATCGATGCGAGAGCCGAGATATCCGTTGCCGAGAGTCGTTTTGGATTTTTGTTGAAAGAAGACAACGCATCCCGCACGCGCGCCGTGTCCGGGGCGGCGGGAGCGCGCTCCCTCGTTTGATTTTCCTTGGCGCAGCTCGCGCCGGGGTTCGTTGTTTTGCCGCGGCGGGCGAGACGGTGCTCGCCCCCCGCGGCGAGCGGGGGCTGGCGCCAGGCACTCGCGCG--CCGGACGCCTCTCCCCCGCGTGTGCATTCACTAGTTCGCGGGTCGTTCTGCTTGGCAGGTTTCGACAATGATC
>TL20
GCGTAAAGGGTCCTTGAGCCGCGAACACGGAGGCGCGAGCGCGCGACGAGAGCTCGAGAGTTTTTTTTCTCGCCACCGATCGTCGCGGCGCGGCCGCCGAAGACTCGAATTTGGGCCAACCGCGAGCGGGGAGCGCGCGGGAGGCCAGTCTCCACCCGCCCGACAGCGCCCCGCGAGGGGAGCTGGGGGAAGGGCAGCGATGCGTGACACCCAGGCAGACGTGCCCTCGGCCTGACGGCTTGGGGCGCAACTTGCGTTCAAAGACTCGATGGTTCACGGGATTCTGCAATTCACACCAAGTATCGCATTTCGCTACGTTCTTCATCGATGCGAGAGCCGAGATATCCGTTGCCGAGAGTCGTTTTGGATTTTTGTTGAAAGAAGACGACGCATCCCGCACGCGCGCCGTGTCCGGGGCGGCGGGAGCGCGCTCCCTCGTTTGATTTTCCTTGGCGCAGCTCGCGCCGGGGTTCGTTGTTTTGCCGCGGCGGGCGAGACGGTGCTCGCCCCCCGCGGCGAGCGGGGGCTGGCGCCAGGCACTCGCGCG--CCGGACGCCTCTCCCCCGCGTGTGCATTCACTAGTTCGCGGGTCGTTCTGCTGGGCAGGTTTCGACAATGATC
>TL21
GCGTAAAGGGTCCTTGAGCCGCGAACACGGAGGCGCGAGCGCGCGACGAGAGCTCGAGAGTTTTTTTTCTCGCCACCGATCGTCGCGGCGCGGCCGCCGAAGACTCGAATTTGGGCCAACCGCGAGCGGGGAGCGCGCGGGAGGCCAGTCTCCACCCGCCCGACAGCGCCCCGCGAGGGGAGCTGGGGGAAGGGCAGCGATGCGTGACACCCAGGCAGACGTGCCCTCGGCCTGACGGCTTGGGGCGCAACTTGCGTTCAAAGACTCGATGGTTCACGGGATTCTGCAATTCACACCAAGTATCGCATTTCGCTACGTTCTTCATCGATGCGAGAGCCGAGATATCCGTTGCCGAGAGTCGTTTTGGATTTTTGTTGAAAGAAGACAACGCATCCCGCACGCGCGCCGTGTCCGGGGCGGCGGGAGCGCGCTCCCTCGTTTGATTTTCCTTGGCGCAGCTCGCGCCGGGGTTCGTTGTTTTGCCGCGGCGGGCGAGACGGTGCTCGCCCCCCGCGGCGAGCGGGGGCTGGCGCCAGGCACTCGCGCG--CCGGACGCCTCTCCCCCGCGTGTGCATTCACTAGTTCGCGGGTCGTTCTGCTGGGCAGGTTTCGACAATGATC
>TL22
GCGTAAAGGGTCCTTGAGCCGCGAACACGGAGGCGCGAGCGCGCGACGAGAGCTCGAGAGTTTTTTTTCTCGCCACCGATCGTCGCGGCGCGGCCGCCGAAGACTCGAATTTGGGCCAACCGCGAGCGGGGAGCGCGCGGGAGGCCAGTCTCCACCCGCCCGACAGCGCCCCGCGAGGGGAGCTGGGGGAAGGGCAGCGATGCGTGACACCCAGGCAGACGTGCCCTCGGCCTGACGGCTTGGGGCGCAACTTGCGTTCAAAGACTCGATGGTTCACGGGATTCTGCAATTCACACCAAGTATCGCATTTCGCTACGTTCTTCATCGATGCGAGAGCCGAGATATCCGTTGCCGAGAGTCGTTTTGGATTTTCGTTGAAAGAAGACGACGCATCCCGCACGCGCGCCGTGTCCGGGGCGGCGGGAGCGCGCTCCCTCGTTTGATTTTCCTTGGCGCAGCTCGCGCCGGGGTTCGTTGTTTTGCCGCGGCGGGCGAGACGGTGCTCGCCCCCTGCGGCGAGCGGGGGCTGGCGCCAGGCACTCGCGCG--CCGGACGCCTCTCCCCTGCGTGTGCATTCACTAGTTCGCGGGTCGTTCTGCTGGGCAGGTTTCGACAATGATC
>TL23
GCGTAAAGGGTCCTTGAGCCGCGAACACGGAGGCGCGAGCGCGCGACGAGAGCTCGAGAGTTTTTTTTCTCGCCACCGATCGTCGCGGCGCGGCCGCCGAAGACTCGAATTTGGGCCAACCGCGAGCGGGGAGCGCGCGGGAGGCCAGTCTCCACCCGCCCGACAGCGCCCCGCGAGGGGAGCTGGGGGAAGGGCAGCGATGCGTGACACCCAGGCAGACGTGCCCTCGGCCTGACGGCTTGGGGCGCAACTTGCGTTCAAAGACTCGATGGTTCACGGGATTCTGCAATTCACACCAAGTATCGCATTTCGCTACGTTCTTCATCGATGCGAGAGCCGAGATATCCGTTGCCGAGAGTCGTTTTGGATTTTCGTTGAAAGAAGACAACGCATCCCGCACGCGCGCCGTGTCCGGGGCGGCGGGAGCGCGCTCCCTCGTTTGATTTTCCTTGGCGCAGCTCGCGCCGGGGTTCGTTGTTTTGCCGCGGCGGGCGAGACGGTGCTCGCCCCCCGCGGCGAGCGGGGGCTGGCGCCAGGCACTCGCGCG--CCGGACGCCTCTCCCCCGCGTGTGCATTCACTAGTTCGCGGGTCGTTCTGCTGGGCAGGTTTCGACAATGATC
>TL24
GCGTAAAGGGTCCTTGAGCCGCGAACACGGAGGCGCGAGCGCGCGACGAGAGCTCGAGAGTTTTTTTTCTCGCCACCGATCGTCGCGGCGCGGCCGCCGAAGACTCGAATTTGGGCCAACCGCGAGCGGGGAGCGCACGGGAGGCCAGTCTCCACCCGCCCGACAGCGCCCCGCGAGGGGAGCTGGGGGAAGGGCAGCGATGCGTGACACCCAGGCAGACGTGCCCTCGGCCTGACGGCTTGGGGCGCAACTTGCGTTCAAAGACTCGATGGTTCACGGGATTCTGCAATTCACACCAAGTATCGCATTTCGCTACGTTCTTCATCGATGCGAGAGCCGAGATATCCGTTGCCGAGAGTCGTTTTGGATTTTCGTTGAAAGAAGACGACGCATCCCGCACGCGCGCCGTGTCCGGGGCGGCGGGAGCGCGCTCCCTCGTTTGATTTTCCTTGGCGCAGCTCGCGCCGGGGTTCGTTGTTTTGCCGCGGCGGGCGAGACGGTGCTCGCCCCCCGCGGCGAGCGGGGGCTGGCGCCAGGCACTCGCGCG--CCGGACGCCTCTCCCCCGCGTGTGCATTCACTGGTTCGCGGGTCGTTCTGCTGGGTAGGTTTCGACAATGATC
>TL25
GCGTAAAGGGTCCTTGAGCCGCGAACACGGAGGCGCGAGCGCGCGACGAGAGCTCGAGAGTTTTTTTTCTCGCCACCGATCGTCGCGGCGCGGCCGCCGAAGACTCGAATTTGGGCCAACCGCGAGCGGGGAGCGCGCGGGAGGCCAGTCTCCACCCGCCCGACAGCGCCCCGCGAGGGGAGCTGGGGGAAGGGCAGCGATGCGTGACACCCAGGCAGACGTGCCCTCGGCCTGACGGCTTGGGGCGCAACTTGCGTTCAAAGACTCGATGGTTCACGGGATTCTGCAATTCACACCAAGTATCGCATTTCGCTACGTTCTTCATCGATGCGAGAGCCGAGATATCCGTTGCCGAGAGTCGTTTTGGATTTTTGTTAAAAGAAGACGACGCATCCCGCACGCGCGCCGTGTCCGGGGCGGCGGGAGCGCGCTCCCTCGTTTGATTTTCCTTGGCGCAGCTCGCGCCGGGGTTCGTTGTTTTGCCGCGGCGGGCGAGACGGTGCTCGCCCCCCGCGGCGAGCGGGGGCTGGCGCCAGGCACTCGCGCG--CCGGACGCCTCTCCCCTGCGTGTGCATTCACTAGTTCGCGGGTCGTTCTGCTGGGCAGGTTTCGACAATGATC
>WM01
GCGTAAAGGGTCCTTGAGCCGCGAACACGGAGGCGCGAGCGCGCGACGAGAGCTCGAGAGTTTTTTTTCTCGCCACCGATCGTCGCGGCGCGGCCGCCGAAGACTCGAATTTGGGCCAACCGCGAGCGGGGAGCGCGCGGGAGGCCAGTCTCCACCCGCCCGACAGCGCCCCGCGAGGGGAGCTGGGGGAAGGGCAGCGATGCGTGACACCCAGGCAGACGTGCCCTCGGCCTGACGGCTTGGGGCGCAACTTGCGTTCAAAGACTCGATGGTTCACGGGATTCTGCAATTCACACCAAGTATCGCATTTCGCTACGTTCTTCATCGATGCGAGAGCCGAGATATCCGTTGCCGAGAGTCGTTTTGGATTTTCGTTGAAAGAAGACGACACATCCCGCACGCGCGCCGTGTCCGGGGCGGCGGGAGCGCGCTCCCTCGTTTGATTTTCCTTGGCGCAGCTCGCGCCGGGGTTCGTTGTTTTGCCGCGGTGGGCGAGACGGTGCTCGCCCCCTGCGGCGAGCGGGGGCTGGCGCCAGGCACTCGCGCG--CCGGACGCCTCGCCCCCGCGTGTGCATTCACTAGTTCGCGGGTCGTTCTGCTGGGCAGGTTTCGACAATGATC
>WM02
GCGTAAAGGGTCCTTGAGCCGCGAACACGGAGGCGCGAGCGCGCGACGAGAGCTCGAGAGTTTTTTTTCTCGCCACCGATCGTCGCGGCGCGGCCGCCGAAGACTCGAATTTGGGCCAACCGCGAGCGGGGAGCGCGCGGGAGGCCAGTCTCCACCCGCCCGACAGCGCCCCGCGAGGGGAGCTGGGGGAAGGGCAGCGATGCGTGACACCCAGGCAGACGTGCCCTCGGCCTGACGGCTTGGGGCGCAACTTGCGTTCAAAGACTCGATGGTTCACGGGATTCTGCAATTCACACCAAGTATCGCATTTCGCTACGTTCTTCATCGATGCGAGAGCCGAGATATCCGTTGCCGAGAGTCGTTTTGGATTTTTGTTGAAAGAAGACGACGCATCCCGCACGCGCGCCGTGTCCGGGGCGGCGGGAGCGCGCTCCCTCGTTTGATTTTCCTTGGCGCAGCTCGCGCCGGGGTTCGTTGTTTTGCCGCGGCGGGCGAGACGGTGCTCGCCCCCCGCGGCGAGCGGGGGCTGGCGCCAGGCACTCGCGCG--CCGGACGCCTCTCCCCCGCGGGTGCATTCACTAGTTCGCGGGTCGTTCTGCTGGGCAGGTTTCGACAATGATC
>WM03
GCGTAAAGGGTCCTTGAGCCGCGAACACGGAGGCGCAAGCGCGCGACGAGAGCTCGAGAGTTTTTTTTCTCGCCACCGATCGTCGCGGCGCGGCCGCCGAAGACTCGAATTTGGGCCAACCGCGAGCGGGGAGCGCGCGGGAGGCCAGTCTCCACCCGCCCAACAGCGCCCCGCGAGGGGAGCTGGGGGAAGGGCAGCGATGCGTGACACCCAGGCAGACGTGCCCTCGGCCTGACGGCTTGGGGCGCAACTTGCGTTCAAAGACTCGATGGTTCACGGGATTCTGCAATTCACACCAAGTATCGCATTTCGCTACGTTCTTCATCGATGCGAGAGCCGAGATATCCGTTGCCGAGAGTCGTTTTGGATTTTTGTTGAAAGAAGACAACGCATCCCGCACGCGCGCCGTGTCCGGGGCGGCGGGAGCGCGCTCCCTCGTTTGATTTTCCTTGGCGCAGCTCGCGCCGGGGTTCGTTGTTTTGCCGCGGCGGGCGAGACGGTGCTCGCCCCCCGCGGCGAGCGGGGGCTGGCGCCAGGCACTCGCGCG--CCGGACGCCTCTCCCCCGCGTGTGCATTCACTAGTTCGCGGGTCGTTCTGCTGGGCAGGTTTCGACAATGATC
>WM04
GCGTAAAGGGTCCTTGAGCCGCGAACACGGAGGCGCGAGCGCGCGACGAGAGCTCGAGAGTTTTTTTTCTCGCCACCGATCGTCGCGGCGCGGCCGCCGAAGACTCGAATTTGGGCCAACCGCGAGCGGGGAGCGCGCGGGAGGCCAGTCTCCACCCGCCCGACAGCGCCCCGCGAGGGGAGCTGGGGGAAGGGCAGCGATGCGTGACACCCAGGCAGACGTGCCCTCGGCCTGACGGCTTGGGGCGCAACTTGCGTTCAAAGACTCGATGGTTCACGGGATTCTGCAATTCACACCAAGTATCGCATTTCGCTACGTTCTTCATCGATGCGAGAGCCGAGATATCCGTTGCCGAGAGTCGTTTTGGATTTTCGTTGAAAGAAGACGACGCATCCCGCACGCGCGCCGTGTCCGGGGCGGCGGGAGCGCGCTCCCTCGTTTGATTTTCCTTGGCGCAGCTCGCGCCGGGGTTCGTTGTTTTGCCGCGGCGGGCGAGACGGTGCTCGCCCCCCGCGGCGAGCGGGGGCTGGCGCCAGGCACTCGCGCG--CCGGACGCCTCTCCCCCGCGTGTGCATTCACTAGTTCGCGGGTCGTTCTGCTGGGCAGGTTTCGACAATGATC
>WM05
GCGTAAAGGGTCCTTGAGCCGCGAACACGGAGGCGCGAGCGCGCGACGAGAGCTCGAGAGTTTTTTTTCTCGCCACCGATCGTCGCGGCGCGGCCGCCGAAGACTCGAATTTGGGCCAACCGCGAGCGGGGAGCGCGCGGGAGGCCAGTCTCCACCCGCCCGACAGCGCCCCGCGAGGGGAGCTGGGGGAAGGGCAGCGATGCGTGACACCCAGGCAGACGTGCCCTCGGCCTGACGGCTTGGGGCGCAACTTGCGTTCAAAGACTCGATGGTTCACGGGATTCTGCAATTCACACCAAGTATCGCATTTCGCTACGTTCTTCATCGATGCGAGAGCCGAGATATCCGTTGCCGAGAGTCGTTTTGGATTTTTGTTGAAAGAAGACGACGCATCCCGCACGCGCGCCGTGTCCAGGGCGGCGGGAGCGCGCTCCCTCGTTTGATTTTCCTTGGCGCAGCTCGCGCCGGGGTTCGTTGTTTTGCCGCGGCGGGCGAGACGGTGCTCGCCCCCCGCGGCGAGCGGGGGCTGGCGCCAGGCACTCGCGCG--CCGGACGCCTCTCCCCCGCGTGTGCATTCACTAGTTCGCGGGTCGTTCTGCTGGGCAGGTTTCGACAATGATC
>WM06
GCGTAAAGGGTCCTTGAGCCGCGAACACGAAGGCGCGAGCGCGCGACGAGAGCTCGAGAGTTTTTTTTCTCGCCACCGATCGTCGCGGCGCGGCCGCCGAAGACTCGAATTTGGGCCAACCGCGAGCGGGGAGCGCGCGGGAGGCCAGTCTCCACCCGCCCGACAGCGCCCCGCGAGGGGAGCTGGGGGAAGGGCAGCGATGCGTGACACCCAGGCAGACGTGCCCTCGGCCTGACGGCTTGGGGCGCAACTTGCGTTCAAAGACTCGATGGTTCACGGGATTCTGCAATTCACACCAAGTATCGCATTTCGCTACGTTCTTCATCGATGCGAGAGCCGAGATATCCGTTGCCGAGAGTCGTTTTGGATTTTTGTTGAAAGAAGACGACGCATCCCGCACGCGCGCCGTGTCCAGGGCGGCGGGAGCGCGCTCCCTCGTTTGATTTTCCTTGGCGCAGCTCGCGCCGGGGTTCGTTGTTTTGCCGCGGCGGGCGAGACGGTGCTCGCCCCCCGCGGCGAGCGGGGGCTGGCGCCAGGCACTCGCGCG--CCGGACGCCTCTCCCCCGCGTGTGCATTCACTAGTTCGCGGGTCGTTCTGCTGGGCAGGTTTCGACAATGATC
>WM07
GCGTAAAGGGTCCTTGAGCCGCGAACACGGAGGCGCGAGCGCGCGACGAGAGCTCGAGAGTTTTTTTTCTCGCCACCGATCGTCGCGGCGCGGCCGCCGAAGACTCGAATTTGGGCCAACCGCGAGCGGGGAGCGCACGGGAGGCCAGTCTCCACCCGCCCGACAGCGCCCCGTGAGGGGAGCTGGGGGAAGGGCAGCGATGCGTGACACCCAGGCAGACGTGCCCTCGGCCTGACGGCTTGGGGCGCAACTTGCGTTCAAAGACTCGATGGTTCACGGGATTCTGCAATTCACACCAAGTATCGCATTTCGCTACGTTCTTCATCGATGCGAGAGCCGAGATATCCGTTGCCGAGAGTCGTTTTGGATTTTCGTTGAAAGAAGACGACGCATCCCGCACGCGCGCCGTGTCCGGGGCGGCGGGAGCGCGCTCCCTCGTTTGATTTTCCTTGGCGCAGCTCGCGCCGGGGTTCGTTGTTTTGCCGCGGCGGGCGAGACGGTGCTCGCCCCCCGCGGCGAGCGGGGGCTGGCGCCAGGCACTCGCGCG--CCGGACGCCTCGCCCCCGCGTGTGCATTCACTGGTTCGCGGGTCGTTCTGCTGGGCAGGTTTCGACAATGATC
>WM08
GCGTAAAGGGTCCTTGAGCCGCGAACACGGAGGCGCGAGCGCGCGACGAGAGCTCGAGAGTTTTTTTTCTCACCACCGATCGTCGCGGCGCGGCCGCCGAAGACTCGAATTTGGGCCAACCGCGAGCGGGGAGCGCGCGGGAGGCCAGTCTCCACCCGCCCGACAGCGCCCCGCGAGGGGAGCTGGGGGAAGGGCAGCGATGCGTGACACCCAGGCAGACGTGCCCTCGGCCTGACGGCTTGGGGCGCAACTTGCGTTCAAAGACTCGATGGTTCACGGGATTCTGCAATTCACACCAAGTATCGCATTTCGCTACGTTCTTCATCGATGCGAGAGCCGAGATATCCGTTGCCGAGAGTCGTTTTGGATTTTCGTTGAAAGAAGACGACGCATCCCGCACGCGCGCCGTGTCCGGGGCGGCGGGAGCGCGCTCCCTCGTTTGATTTTCCTTGGCGCAGCTCGCGCCGGGGTTCGTTGTTTTGCCGCGGCGGGCGAGACGGTGCTCGCCCCCCGCGGCGAGCGGGGGCTGGCGCCAGGCACTCGCGCG--CCGGACGCCTCTCCCCCGCGTGTGCATTCACTGGTTCGCGGGTCGTTCTGCTGGGCAGGTTTCGACAATGATC
>WM09
GCGTAAAGGGTCCTTGAGCCGCGAACACGGAGGCGCGAGCGCGCGACGAGAGCTCGAGAGTTTTTTTTCTCGCCACCGATCGTCGCGGCGCGGCCGCCGAAGACTCGAATTTGGGCCAACCGCGAGCGGGGAGCGCGCGGGAGGCCAGTCTCCACCCGCCCGACAGCGCCCCGCGAGGGGAGCTGGGGGAAGGGCAGCGATGCGTGACACCCAGGCAGACGTGCCCTCGGCCTGACGGCTTGGGGCGCAACTTGCGTTCAAAGACTCGATGGTTCACGGGATTCTGCAATTCACACCAAGTATCGCATTTCGCTACGTTCTTCATCGATGCGAGAGCCGAGATATCCGTTGCCGAGAGTCGTTTTGGATTTTTGTTGAAAGAAGACGACGCATCCCGCACGCGCGCCGTGTCCGGGGCGGCGGGAGCGCGCTCCCTCGTTTGATTTTCCTTGGCGCAGCTCGCGCCGGGGTTCGTTGTTTTGCCGCGGCGGGCGAGACGGTGCTCGCCCCCCGCGGCGAGCTGGGGCTGGCGCCAGGCACTCGCGCG--CCGGACGCCTCTCCCCCGCGTGTGCATTCACTAGTTCGCGGGTCGTTCTGCTGGGCAGGTTTCGACAATGATC
>WM10
GCGTAAAGGGTCCTTGAGCCGCGAACACGGAGGCGCGAGCGCGCGACGAGAGCTCGAGAGTTTTTTTTCTCGCCACCGATCGTCGCGGCGCGGCCGCCGAAGACTCGAATTTGGGCCAACCGCGAGCGGGGAGCGCGCGGGAGGCCAGTCTCCACCCGCCCAACAGCGCCCCGCGAGGGGAGCTGGGGGAAGGGCAGCGATGCGTGACACCCAGGCAGACGTGCCCTCGGCCTGACGGCTTGGGGCGCAACTTGCGTTCAAAGACTCGATGGTTCACGGGATTCTGCAATTCACACCAAGTATCGCATTTCGCTACGTTCTTCATCGATGCGAGAGCCGAGATATCCGTTGCCGAGAGTCGTTTTGGATTTTTGTTGAAAGAAGACAACGCATCCCGCACGCGCGCCGTGTCCGGGGCGGCGGGAGCGCGCTCCCTCGTTTGATTTTCCTTGGCGCAGCTCGCGCCGGGGTTCGTTGTTTTGCCGCGGCGGGCGAGACGGTGCTCGCCCCCCGCGGCGAGCGGGGGCTGGCGCCAGGCACTCGCGCG--CCGGACGCCTCTCCCCCGCGTGTGCATTCACTAGTTCGCGGGTCGTTCTGCTGGGCAGGTTTCGACAATGATC
>WM11
GCGTAAAGGGTCCTTGAGCCGCGAACACGGAGGCGCGAGCGCGCGACGAGAGCTCGAGAGTTTTTTTTCTCGCCACCGATCGTCGCGGCGCGGCCGCCGAAGACTCGAATTTGGGCCAACCGCGAGCGGGGAGCGCGCGGGAGGCCAGTCTCCACCCGCCCGACAGCGCCCCGCGAGGGGAGCTGGGGGAAGGGCAGCGATGCGTGACACCCAGGCAGACGTGCCCTCGGCCTGACGGCTTGGGGCGCAACTTGCGTTCAAAGACTCGATGGTTCACGGGATTCTGCAATTCACACCAAGTATCGCATTTCGCTACGTTCTTCATCGATGCGAGAGCCGAGATATCCGTTGCCGAGAGTCGTTTTGGATTTTTGTTGAAAGAAGACGACGCATCCCGCACGCGCGCCGTGTCCGGGGCGGCGGGAGCGCGCTCCCTCGTTTGATTTTCCTTGGCGCAGCTCGCGCCGGGGTTCGTTGTTTTGCCGCGGCGGGCGAGACGGTGCTCGCCCCCCGCGGCGAGCGGGGGCTGGCGCCAGGCACTCGCGCG--CCGGACGCCTCTCCCCCGCGTGTGCATTCACTAGTTCGCGGGTCGTTCTGCTGGGCAGGTTTCGACAATGATC
>WM12
GCGTAAAGGGTCCTTGAGCCGCGAACACGGAGGCGCGAGCGCGCGACGAGAGCTCGAGAGTTTTTTTTCTCGCCACCGATCGTCGCGGCGCGGCCGCCGAAGACTCGAATTTGGGCCAACCGCGAGCGGGGAGCGCGCGGGAGGCCAGTCTCCACCCGCCCGACAGCGCCCCGCGAGGGGAGCTGGGGGAAGGGCAGCGATGCGTGACACCCAGGCAGACGTGCCCTCGGCCTGACGGCTTGGGGCGCAACTTGCGTTCAAAGACTCGATGGTTCACGGGATTCTGCAATTCACACCAAGTATCGCATTTCGCTACGTTCTTCATCGATGCGAGAGCCGAGATATCCGTTGCCGAGAGTCGTTTTGGATTTTTGTTGAAAGAAGACAACGCATCCCGCACGCGCGCCGTGTCCGGGGCGGCGGGAGCGCGCTCCCTCGTTTGATTTTCCTTGGCGCAGCTCGCGCCGGGGTTCGTTGTTTTGCCGCGGCGGGCGAGACGGTGCTCGCCCCCCGCGGCGAGCGGGGGCTGGCGCCAGGCACTCGCGCG--CCGGACGCCTCTCCCCCGCGTGTGCATTCACTAGTTCGCGGGTCGTTCTGCTGGGCAGGTTTCGACAATGATC
>WM13
GCGTAAAGGGTCCTTGAGCCGCGAACACGGAGGCGCGAGCGCGCGACGAGAGCTCGAGAGTTTTTTTTCTCGCCACCGATCGTCGCGGCGCGGCCGCCGAAGACTCGAATTTGGGCCAACCGCGAGCGGGGAGCGCGCGGGAGGCCAGTCTCCACCCGCCCGACAGCGCCCCGCGAGGGGAGCTGGGGGAAGGGCAGCGATGCGTGACACCCAGGCAGACGTGCCCTCGGCCTGACGGCTTGGGGCGCAACTTGCGTTCAAAGACTCGATGGTTCACGGGATTCTGCAATTCACACCAAGTATCGCATTTCGCTACGTTCTTCATCGATGCGAGAGCCGAGATATCCGTTGCCGAGAGTCGTTTTGGATTTTTGTTGAAAGAAGACGACGCATCCCGCACGCGCGCCGTGTCCGGGGCGGCGGGAGCGCGCTCCCTCGTTTGATTTTCCTTGGCGCAGCTCGCGCCGGGGTTCGTTGTTTTGCCGCGGCGGGCGAGACGGTGCTCGCCCCCCGCGGCGAGCGGGGGCTGGCGCCAGGCACTCGCGCG--CCGGACGCCTCTCCCCCGCGTGTGCATTCACTAGTTCGCGGGTCGTTCTGCTGGGCAGGTTTCGACAATGATC
>WM14
GCGTAAAGGGTCCTTGAGCCGCGAACACGGAGGCGCGAGCGCGCGACGAGAGCTCGAGAGTTTTTTTTCTCGCCACCGATCGTCGCGGCGCGGCCGCCGAAGACTCGAATTTGGGCCAACCGCGAGCGGGGAGCGCGCGGGAGGCCAGTCTCCACCCGCCCGACAGCGCCCCGCGAGGGGAGCTGGGGGAAGGGCAGCGATGCGTGACACCCAGGCAGACGTGCCCTCGGCCTGACGGCTTGGGGCGCAACTTGCGTTCAAAGACTCGATGGTTCACGGGATTCTGCAATTCACACCAAGTATCGCATTTCGCTACGTTCTTCATCGATGCGAGAGCCGAGATATCCGTTGCCGAGAGTCGTTTTGGATTTTCGTTGAAAGAAGACGACGCATCCCGCACGCGCGCCGTGTCCGGGGCGGCGGGAGCGCGCTCCCTCGTTTGATTTTCCTTGGCGCAGCTCGCGCCGGGGTTCGTTGTTTTGCCGCGGCGGGCGAGACGGTGCTCGCCCCCCGCGGCGAGCGGGGGCTGGCGCCAGGCACTCTCGCC--CCGGACGCCTCTCCCCCGCGTGTGCATGCACTGCTGCTCGGGTCGTTCTGATGGGGAGGTTTCCACAAGGATC
>WM15
GCGTAAAGGGTCCTTGAGCCGCGAACACGGAGGCGCGAGCGCGCGACGAGAGCTCGAGAGTTTTTTTTCTCGCCACCGATCGTCGCGGCGCGGCCGCCGAAGACTCGAATTTGGACCAACCGCGAGCGGGGAGCGCGCGGGAGGCCAGTCTCCACCCGCCCGACAGCGCCCCGCGAGGGGAGCTGGGGGAAGGGCAGCGATGCGTGACACCCAGGCAGACGTGCCCTCGGCCTGACGGCTTGGGGCGCAACTTGCGTTCAAAGACTCGATGGTTCACGGGATTCTGCAATTCACACCAAGTATCGCATTTCGCTACGTTCTTCATCGATGCGAGAGCCGAGATATCCGTTGCCGAGAGTCGTTTTGGATTTTTGTTGAAAGAAGACGACGCATCCCGCACGCGCGCCGTGTCCGGGGCGGCGGGAGCGCGCTCCCTCGTTTGATTTTCCTTGGCGCAGCTCGCGCCGGGGTTCGTTGTTTTGCCGCGGCGGGCGAGACGGTGCTCGCCCCCCGCGGCGAGCGGGGGCTGGCGCCAGGCACTCGCGCG--CCGGACGCCTCTCCCCCGCGTGTGCATTCACTAGTTCGCGGGTCGTTCTGCTGGGCAGGTTTCGACAATGATC
>WM16
GCGTAAAGGGTCCTTGAGCTGCGAACACGGAGGCGCGAGCGCGCGACGAGAGCTCGAGAGTTTTTTTTCTCGCCACCGATCGTCGCGGCGCGGCCGCCGAAGACTCGAATTTGGGCCAACCGCGAGCGGGGAGCGCGCGGGAGGCCAGTCTCCACCCGCCCGACAGCGCCCCGCGAGGGGAGCTGGGGGAAGGGCAGCGATGCGTGACACCCAGGCAGACGTGCCCTCGGCCTGACGGCTTGGGGCGCAACTTGCGTTCAAAGACTCGATGGTTCACGGGATTCTGCAATTCACACCAAGTATCGCATTTCGCTACGTTCTTCATCGATGCGAGAGCCGAGATATCCGTTGCCGAGAGTCGTTTTGGATTTTTGTTGAAAGAAGACGACGCATCCCGCACGCGCGCCGTGTCCGGGGCGGCGGGAGCGCGCTCCCTCGTTTGATTTTCCTTGGCGCAGCTCGCGCCGGGGTTCGTTGTTTTGCCGCGGCGGGAGAGACGGTGCTCGCCCCCCGCGGCGAGCTGGGGCTGGCGCCAGGCACTCGCGCG--CCGGACGCCTCTCCCCCGCGTGTGCATTCACTAGTTCGCGGGTCGTTCTGCTGGGCAGGTTTCGACAATGATC
>WM17
GCGTAAAGGGTCCTTGAGCCGCGAACACGGAGGCGCGAGCGCGCGACGAGAGCTCGAGAGTTTTTTTTCTCGCCACCGATCGTCGCGGCGCGGCCGCCGAAGACTCGAATTTGGACCAACCGCGAGCGGGGAGCGCGCGGGAGGCCAGTCTCCACCCGCCCGACAGCGCCCCGCGAGGGGAGCTGGGAGAAGGGCAGCGATGCGTGACACCCAGGCAGACGTGCCCTCGGCCTGACGGCTTGGGGCGCAACTTGCGTTCAAAGACTCGATGGTTCACGGGATTCTGCAATTCACACCAAGTATCGCATTTCGCTACGTTCTTCATCGATGCGAGAGCCGAGATATCCGTTGCCGAGAGTCGTTTTGGATTTTTGTTGAAAGAAGACGACGCATCCCGCACGCGCGCCGTGTCCGGGGCGGCGGGAGCGCGCTCCCTCGTTTGATTTTCCTTGGCGCAGCTCGCGCCGGGGTTCGTTGTTTTGCCGCGGCGGGCGAGACGGTGCTCGCCCCCCGCGGCGAGCGGGGGCTGGCGCCAGGCACTCGCGCG--CCGGACGCCTCTCCCCCGCGTGTGCATTCACTAGTTCGCGGGTCGTTCTGCTGGGCAGGTTTCGACAATGATC
>WM18
GCGTAAAGGGTCCTTGAGCCGCGAACACGGAGGCGCGAGCGCGCGACGAGAGCTCGAGAGTTTTTTTTCTCGCCACCGATCGTCGCGGCGCGGCCGCCGAAGACTCGAATTTGGGCCAACCGCGAGCGGGGAGCGCGCGGGAGGCCAGTCTCCACCCGCCCGACAGCGCCCCGCGAGGGGAGCTGGGGGAAGGGCAGCGATGCGTGACACCCAGGCAGACGTGCCCTCGGCCTGACGGCTTGGGGCGCAACTTGCGTTCAAAGACTCGATGGTTCACGGGATTCTGCAATTCACACCAAGTATCGCATTTCGCTACGTTCTTCATCGATGCGAGAGCCGAGATATCCGTTGCCGAGAGTCGTTTTGGATTTTTGTTGAAAGAAGACGACGCATCCCGCACGCGCGCCGTGTCCGGGGCGGCGGGAGCGCGCTCCCTCGTTTGATTTTCCTTGGCGCAGCTCGCGCCGGGGTTCGTTGTTTTGCCGCGGCGGGCGAGACGGTGCTCGCCCCCCGCGGCGAGCGGGGGCTGGCGCCAGGCACTCGCGCG--CCGGACGCCTCTCCCCCGCGTGTGCATTCACTAGTTCGCGGGTCGTTCTGCTGGGCAGGTTTCGACAATGATC
>WM19
GCGTAAAGGGTCCTTTAGCCGCGAACACGGAGGCGCGAGCGCGCGACGAGAGCTCGAGAGTTTTTTTTCTCGCCACCGATCGTCGCGGCGCGGCCGCCGAAGACTCGAATTTGGGCCAACCGCGAGCGGGGAGCGCGCGGGAGGCCAGTCTCCACCCGCCCGACAGCGCCCCGCGAGGGGAGCTGGGGGAAGGGCAGCGATGCGTGACACCCAGGCAGACGTGCCCTCGGCCTGACGGCTTGGGGCGCAACTTGCGTTCAAAGACTCGATGGTTCACGGGATTCTGCAATTCACACCAAGTATCGCATTTCGCTACGTTCTTCATCGATGCGAGAGCCGAGATATCCGTTGCCGAGAGTCGTTTTGGATTTTTGTTGAAAGAAGACAACGCATCCCGCACGCGCGCCGTGTCCGGGGCGGCGGGAGCGCGCTCCCTCGTTTGATTTTCCTTGGCGCAGCTCGCGCCGGGGTTCGTTGTTTTGCCGCGGCGGGCGAGACGGTGCTCGCCCCCCGCGGCGAGCGGGGGCTGGCGCCAGGCACTCGCGCG--CCGGACGCCTCTCCCCCGCGTGTGCATTCACTGGTTCGCGGGTCGTTCTGCTGGGCAGGTTTCGACAATGATC
>WM20
GCGTAAAGGGTCCTTGAGCCGCGAACACGGAGGCGCGAGCGCGCGACGAGAGCTCGAGAGTTTTTTTTCTCGCCACCGATCGTCGCGGCGCGGCCGCCGAAGACTCGAATTTGGGCCAACCGCGAGCGGGGAGCGCGCGGGAGGCCAGTCTCCACCCGCCCGACAGCGCCCCGCGAGGGGAGCTGGGGGAAGGGCAGCGATGCGTGACACCCAGGCAGACGTGCCCTCGGCCTGACGGCTTGGGGCGCAACTTGCGTTCAAAGACTCGATGGTTCACGGGATTCTGCAATTCACACCAAGTATCGCATTTCGCTACGTTCTTCATCGATGCGAGAGCCGAGATATCCGTTGCCGAGAGTCGTTTTGGATTTTCGTTGAAAGAAGACGACGCATCCCGCACGCGCGCCGTGTCCGGGGCGGCGGGAGCGCGCTCCCTCGTTTGATTTTCCTTGGCGCAGCTCGCGCCGGGGTTCGTTGTTTTGCCGCGGCGGGCGAGACGGTGCTCGCCCCCCGCGGCGAGCGGGGGCTGGCGCCAGGCACTCGCGGG--CCGGACGCCTCTCCCCCGCGTGTGCATTCACTAGTTCGCGGGTCGTTCTGCTGGGCAGGTTTCGACAATGATC
>WM21
GCGTAAAGGGTCCTTGAGCCGCGAACACGGAGGCGCGAGCGCGCGACGAGAGCTCGAGAGTTTTTTTTCTCGCCACCGATCGTCGCGGCGCGGCCGCCGAAGACTCGAATTTGGGCCAACCGCGAGCGGGGAGCGCACGGGAGGCCAGTCTCCACCCGCCCGACAGCGCCCCGCGAGGGGAGCTGGGGGAAGGGCAGCGATGCGTGACACCCAGGCAGACGTGCCCTCGGCCTGACGGCTTGGGGCGCAACTTGCGTTCAAAGACTCGATGGTTCACGGGATTCTGCAATTCACACCAAGTATCGCATTTCGCTACGTTCTTCATCGATGCGAGAGCCGAGATATCCGTTGCCGAGAGTCGTTTTGGATTTTCGTTGAAAGAAGACGACGCATCCCGCACGCGCGCCGTGTCCGGGGCGGCGGGAGCGCGCTCCCTCGTTTGATTTTCCTTGGCGCAGCTCGCGCCGGGGTTCGTTGTTTTGCCGCGGAGGGCGAGACGGTGCTCGCCCCCCGCGGCGAGCGGGGGCTGGCGCCAGGCACTCGCGCG--CCGGACGCCTCGCCCCCGCGTGTGCATTCACTGGTTCGCGGGTCGTTCTGCTGGGCAGGTT-CGACAATG-TC
>WM22
GCGTAAAGGGTCCTTGAGCCGCGAACACGGAGGCGCGAGCGCGCGACGAGAGCTCGAGAGTTTTTTTTCTCGCCACCGATCGTCGCGGCGCGGCCGCCGAAGACTCGAATTTGGGCCAACCGCGAGCGGGGAGCGCGCGGGAGGCCAGTCTCCACCCGCCCGACAGCGCCCCGCGAGGGGAGCTGGGGGAAGGGCAGCGATGCGTGACACCCAGGCAGACGTGCCCTCGGCCTGACGGCTTGGGGCGCAACTTGCGTTCAAAGACTCGATGGTTCACGGGATTCTGCAATTCACACCAAGTATCGCATTTCGCTACGTTCTTCATCGATGCGAGAGCCGAGATATCCGTTGCCGAGAGTCGTTTTGGATTTTTGTTGAAAGAAGACGACGCATCCCGCACGCGCGCCGTGTCCGGGGCGGCGGGAGCGCGCTCCCTCGTTTGATTTTCCTTGGCGCAGCTCGCGCCGGGGTTCGTTGTTTTGCCGCGGCGGGCGAGACGGTGCTCGCCCCCCGCGGCGAGCTGGGGCTGGCGCCAGGCACTCGCGCG--CCGGACGCCTCTCCCCCGCGTGTGCATTCACTAGTTCGCGGGTCGTTCTGCTGGGCAGGTTTCGACAATGATC
>WM23
GCGTAAAGGGTCCTTGAGCCGCGAACACGGAGGCGCGAGCGCGCGACGAGAGCTCGAGAGTTTTTTTTCTCGCCACCGATCGTCGCGGCGCGGCCGCCGAAGACTCGAATTTGGGCCAACCGCGAGCGGGGAGCGCGCGGGAGGCCAGTCTCCACCCGCCCGACAGCGCCCCGCGAGGGGAGCTGGGGGAAGGGCAGCGATGCGTGACACCCAGGCAGACGTGCCCTCGGCCTGACGGCTTGGGGCGCAACTTGCGTTCAAAGACTCGATGGTTCACGGGATTCTGCAATTCACACCAAGTATCGCATTTCGCTACGTTCTTCATCGATGCGAGAGCCGAGATATCCGTTGCCGAGAGTCGTTTTGGATTTTTGTTGAAAGAAGACGACGCATCCCGCACGCGCGCCGTGTCCGGGGCGGCGGGAGCGCGCTCCCTCGTTTGATTTTCCTTGGCGCAGCTCGCGCCGGGGTTCGTTGTTTTGCCGCGGCGGGCGAGACGGTGCTCGCCCCCCGCGGCGAGCTGGGGCTGGCGCCAGGCACTCGCGCG--CCGGACGCCTCTCCCCCGCGTGTGCATTCACTAGTTCGCGGGTCGTTCTGCTGGGCAGGTT-CGACAATG-TC
>WM24
GCGTAAAGGGTCCTTGAGCCGCGAACACGGAGGCGCGAGCGCGCGACGAGAGCTCGAGAGTTTTTTTTCTCGCCACCGATCGTCGCGGCGCGGCCGCCGAAGACTCGAATTTGGGCCAACCGCGAGCGGGGAGCGCGCGGGAGGCCAGTCTCCACCCGCCCGACAGCGCCCCGCGAGGGGAGCTGGGGGAAGGGCAGCGATGCGTGACACCCAGGCAGACGTGCCCTCGGCCTGACGGCTTGGGGCGCAACTTGCGTTCAAAGACTCGATGGTTCACGGGATTCTGCAATTCACACCAAGTATCGCATTTCGCTACGTTCTTCATCGATGCGAGAGCCGAGATATCCGTTGCCGAGAGTCGTTTTGGATTTTCGTTGAAAGAAGACGACGCATCCCGCACGCGCGCCGTGTCCGGGGCGGCGGGAGCGCGCTCCCTCGTTTGATTTTCCTTGGCGCAGCTCGCGCCGGGGTTCGTTGTTTTGCCGCGGCGGGCGAGACGGTGCTCGCCCCCCGCGGCGAGCGGGGGCTGGCGCCAGGCACTCGCGCG--CCGGACGCCTCTCCCCCGCGTGTGCATTCACTAGTTCGCGGGTCGTTCTGCTGGGCAGGTTTCGACAATGATC
>WM25
GCGTAAAGGGTCCTTGAGCCGCGAACACGGAGGCGCGAGCGCGCGACGAGAGCTCGAGAGTTTTTTTTCTCGCCACCGATCGTCGCGGCGCGGCCGCCGAAGACTCGAATTTGGGCCAACCGCGAGCGGGGAGCGCACGGGAGGCCAGTCTCCACCCGCCCGACAGCGCCCCGCGAGGGGAGCTGGGGGAAGGGCAGCGATGCGTGACACCCAGGCAGACGTGCCCTCGGCCTGACGGCTTGGGGCGCAACTTGCGTTCAAAGACTCGATGGTTCACGGGATTCTGCAATTCACACCAAGTATCGCATTTCGCTACGTTCTTCATCGATGCGAGAGCCGAGATATCCGTTGCCGAGAGTCGTTTTGGATTTTTGTTGAAAGAAGACGACGCATCCCGCACGCGCGCCGTGTCCGGGGCGGCGGGAGCGCGCTCCCTCGTTTGATTTTCCTTGGCGCAGCTCGCGCCGGGGTTCGTTGTTTTGCCGCGGCGGGCGAGACGGTGCTCGCCCCCCGCGGCGAGCGGGGGCTGGCGCCAGGCACTCGCGCG--CCGGACGCCTCGCCCCCGCGTGTGCATTCACTAGTTCGCGGGTCGTTCTGCTGGGCAGGTT-CGACAATG-TC
>WM26
GCGTAAAGGGTCCTTGAGCCGCGAACACGGAGGCGCGAGCGCGCGACGAGAGCTCGAGAGTTTTTTTTCTCGCCACCGATCGTCGCGGCGCGGCCGCCGAAGACTCGAATTTGGGCCAACCGCGAGCGGGGAGCGCGCGGGAGGCCAGTCTCCACCCGCCCGACAGCGCCCCGCGAGGGGAGCTGGGGGAAGGGCAGCGATGCGTGACACCCAGGCAGACGTGCCCTCGGCCTGACGGCTTGGGGCGCAACTTGCGTTCAAAGACTCGATGGTTCACGGGATTCTGCAATTCACACCAAGTATCGCATTTCGCTACGTTCTTCATCGATGCGAGAGCCGAGATATCCGTTGCCGAGAGTCGTTTTGGATTTTCGTTGAAAGAAGACGACGCATCCCGCACGCGCGCCGTGTCCGGGGCGGCGGGAGCGCGCTCCCTCGTTTGATTTTCCTTGGCGCAGCTCGCGCCGGGGTTCGTTGTTTTGCCGCGGCGGGCGAGACGGTGCTCGCCCCCCGCGGCGAGCGGGGGCTGGCGCCAGGCACTCGCGCG--CCGGACGCCTCTCCCCCGCGTGTGCATTCACTAGTTCGCGGGTCGTTCTGCTGGGCAGGTTTCGACAATGATC
>WY01
GCGCAAAGGGTCCTTGAGCCGCGAACACGGAGGCGCGAGCGCGCGACGAGAGCCCGAGGGTTTGTTT-CTCGCCACCGATCGTCGCGGCGCGGCCGCCGAGGACTCGAATTTGGGCCAACCGCGAGCGGGGAGCGCGCGGGAGGCCAGTCTCCGCCCGCCCGACAGCGCCCCGCGAGGGGGGCTGGGGGAGGGGCAGCGATGCGTGACACCCAGGCAGACGTGCCCTCGGCCTGACGGCTTCGGGCGCAACTTGCGTTCAAAGACTCGATGGTTCACGGGATTCTGCAATTCACACCAAGTATCGCATTTCGCTACGTTCTTCATCGATGCGAGAGCCGAGATATCCGTTGCCGAGAGTCGTTTTGGATTTTCGTCGAAAGGAGGCGACGCATCCCGCCCGCGCGCCGTGTCCGGGGCGGCGGGAGCGCGCTCCCTCGTTTGATTTTCCTTGGCGCGGCTCGCGCCGGGGTTCGTTGTTTCGCCGCGACGGACGAGACGGTGCTCGTCCCCCGCGGCGAGCGGGGGCCGGCGCCGGGCGCTCGCGCGCTCCGGACGCCTCCCCCC-GCGCGTGCGTTTACGAGTTCGCGGGTCGTTCTGCTGGGCAGGTTTCGACAATGATC
>WY02
GCGCAAAGGGTCCTTGAGCCGCGAACACGGAGGCGCGAGCGCGCGACGAGAGCCCGAGGGTTTGTTT-CTCGCCACCGATCGTCGCGGCGCGGCCGCCGAGGACTCGAATTTGGGCCAACCGCGAGCGGGGAGCGCGCGGGAGGCCAGTCTCCGCCCGCCCGACAGCGCCCCGCGAGGGGGGCTGGGGGAGGGGCAGCGATGCGTGACACCCAGGCAGACGTGCCCTCGGCCTGACGGCTTCGGGCGCAACTTGCGTTCAAAGACTCGATGGTTCACGGGATTCTGCAATTCACACCAAGTATCGCATTTCGCTACGTTCTTCATCGATGCGAGAGCCGAGATATCCGTTGCCGAGAGTCGTTTTGGATTTTCGTCGAAAGGAGGCGACGCATCCCGCCCGCGCGCCGTGTCCGGGGCGGCGGGAGCGCGCTCCCTCGTTTGATTTTCCTTGGCGCGGCTCGCGCCGGGGTTCGTTGTTTCGCCGCGACGGACGAGACGGTGCTCGTCCCCCGCGGCGAGCGGGGGCCGGCGCCGGGCGCTCGCGCGCTCCGGACGCCTCCCCCC-GCGCGTGCGTTTACGAGTTCGCGGGTCGTTCTGCTGGGCAGGTTTCGACAATGATC
>WY03
GCGCAAAGGGTCCTTGAGCCGCGAACACGGAGGCGCGAGCGCGCGACGAGAGCCCGAGGGTTTGTTT-CTCGCCACCGATCGTCGCGGCGCGGCCGCCGAGGACTCGAATTTGGGCCAACCGCGAGCGGGGAGCGCGCGGGAGGCCAGTCTCCGCCCGCCCGACAGCGCCCCGCGAGGGGGGCTGGGGGAGGGGCAGCGATGCGTGACACCCAGGCAGACGTGCCCTCGGCCTGACGGCTTCGGGCGCAACTTGCGTTCAAAGACTCGATGGTTCACGGGATTCTGCAATTCACACCAAGTATCGCATTTCGCTACGTTCTTCATCGATGCGAGAGCCGAGATATCCGTTGCCGAGAGTCGTTTTGGATTTTCGTCGAAAGGAGGCGACGCATCCCGCCCGCGCGCCGTGTCCGGGGCGGCGGGAGCGCGCTCCCTCGTTTAATTTTCCTTGGCGCGGCTCGCGCCGGGGTTCGTTGTTTCGCCGCGACGGACGAGACGGTGCTCGTCCCCCGCGGCGAGCGGGGGCCGGCGCCGGGCGCTCGCGCGCTCCGGACGCCTCCCCCC-GCGCGTGCGTTTACGAGTTCGCGGGTCGTTCTGCTGGGCAGGTTTCGACAATGATC
>WY04
GCGCAAAGGGTCCTTGAGCCGCGAACACGGAGGCGCGAGCGCGCGACGAGAGCCCGAGGGTTTGTTT-CTCGCCACCGATCGTCGCGGCGCGGCCGCCGAGGACTCGAATTTGGGCCAACCGCGAGCGGGGAGCGCGCGGGAGGCCAGTCTCCGCCCGCCCGACAGCGCCCCGCGAGGGGGGCTGGGGGAGGGGCAGCGATGCGTGACACCCAGGCAGACGTGCCCTCGGCCTGACGGCTTGGGGCGCAACTTGCGTTCAAAGACTCGATGGTTCACGGGATTCTGCAATTCACACCAAGTATCGCATTTCGCTACGTTCTTCATCGATGCGAGAGCCGAGATATCCGTTGCCGAGAGTCGTTTTGGATTTTCGTCGAAAGGAGGCGACGCATCCCGCCCGCGCGCCGTGTCCGGGGCGGCGGGAGCGCGCTCCCTCGTTTGATTTTCCTTGGCGCGGCTCGCGCCGGGGTTCGTTGTTTCGCCGCGACGGACGAGACGGTGCTCGTCCCCCGCGGCGAGCGGGGGCCGGCGCCGGGCGCTCGCGCGCTCCGGACGCCTCCCCCC-GCGCGTGCGTTTACGAGTTCGCGGGTCGTTCTGCTGGGCAGGTTTCGACAATGATC
>WY05
GCGCAAAGGGTCCTTGAGCCGCGAACACGGAGGCGCGAGCGCGCGACGAGAGCCCGAGGGTTTGTTT-CTCGCCACCGATCGTCGCGGCGCGGCCGCCGAGGACTCGAATTTGGGCCAACCGCGAGCGGGGAGCGCGCGGGAGGCCAGTCTCCGCCCGCCCGACAGCGCCCCGCGAGGGGGGCTGGGGGAGGGGCAGCGATGCGTGACACCCAGGCAGACGTGCCCTCGGCCTGACGGCTTGGGGCGCAACTTGCGTTCAAAGACTCGATGGTTCACGGGATTCTGCAATTCACACCAAGTATCGCATTTCGCTACGTTCTTCATCGATGCGAGAGCCGAGATATCCGTTGCCGAGAGTCGTTTTGGATTTTCGTCGAAAGGAGGCGACGCATCCCGCCCGCGCGCCGTGTCCGGGGCGGCGGGAGCGCGCTCCCTCGTTTGATTTTCCTTGGCGCGGCTCGCGCCGGGGTTCGTTGTTTCGCCGCGACGGACGAGACGGTGCTCGTCCCCCGCGGCGAGCGGGGGCCGGCGCCGGGCGCTCGCGCGCTCCGGACGCCTCCCCCC-GCGCGTGCGTTTACGAGTTCGCGGGTCGTTCTGCTGGGCAGGTTTCGACAATGATC
>WY06
GCGCAAAGGGTCCTTGAGCCTTCAACACGGAGGCGCGAGTGCCCGACCAGAGCCCGAGGGTTTGTTT-CTCGCCACCGATCGTCGCGGCGCGGCCGCCGAGGACTCGAATTTGGGCCAACCGCGAGCGGGGAGCGCGCGGGAGGCCAGTCTCCGCCCGCCCGACAGCGCCCCACGAGGGGGGCTGGGGGAGGGGCAGCGATGGGTGACACCCAGGCAGACGTGCCCTCGGCCTGACGGCTTGGGGCGCAACTTGCGTTCAAAGACTCGATGGTTCACGGGATTCTGCAATTCACACCAAGTATCGAATTTCGCTACCTTCTTCATCGATGCTAGAGCCGAGATATCCGTTGCCGACAGTCGATTTGGATTTTCATCGAAAGGAGGCGACGCATCCCGCCCGCGCGCCGTGTCCGGGGCGGCGGGAGCGCGCTCCCTCGTTTGATTTTCCTTGGCACGGCTCGCGCCGGGGTTCGTTGTTTCGCCGCGACGGACGAGACGGTGCTCGTCCCCCGCGGCGAGCGGGGGCCGGCGCCGGGCGCTCGCGCGCTCCAGACACCTCTTCCC-GCGCGTGCGTATACGAGTTCGCGGGTCGTTCTGATGGGGAGGCTTCGACAATGATC
>WY07
GCGCAAAGGGTCCTTGAGCCGCGAACACGGAGGCGCGAGCGCGCGACGAGAGCCCGAGGGTTTGTTT-CTCGCCACCGATCGTCGCGGCGCGGCCGCCGAGGACTCGAATTTGGGCCAACCGCGAGCGGGGAGCGCGCGGGAGGCCAGTCTCCGCCCGCCCGACAGCGCCCCGCGAGGGGGGCTGGGGGAGGGGCAGCGATGCGTGACACCCAGGCAGACGTGCCCTCGGCCTGACGGCTTGGGGCGCAACTTGCGTTCAAAGACTCGATGGTTCACGGGATTCTGCAATTCACACCAAGTATCGCATTTCGCTACGTTCTTCATCGATGCGAGAGCCGAGATATCCGTTGCCGAGAGTCGTTTTGGATTTTCGTCGAAAGGAGGCGACGCATCCCGCCCGCGCGCCGTGTCCGGGGCGGCGGGAGCGCGCTCCCTCGTTTGATTTTCCTTGGCGCGGCTCGCGCCGGGGTTCGTTGTTTCGCCGCGACGGACGAGACGGTGCTCGTCCCCCGCGGCGAGCGGGGGCCGGCGCCGGGCGCTCGCGCGCTCCGGACGCCTCTTCCC-GCGCGTGCGTTTACGAGTTCGCGGGTCGTTCTGCTGGGCAGGTTTCGACAATGATC
>WY08
GCGTAAAGGGTCCTTGAGCCGCGAACACGGAGGCGCGAGCGCGCGACGAGAGCTCGAGAGTTTTTTTTCTCGCCACCGATCGTCGCGGCGCGGCCGCCGAAGACTCGAATTTGGGCCAACCGCGAGCGGGGAGCGCACGGGAGGCCAGTCTCCACCCGCCCGACAGCGCCCCGCGAGGGGAGCTGGGGGAAGGGCAGCGATGCGTGACACCCAGGCAGACGTGCCCTCGGCCTGACGGCTTGGGGCGCAACTTGCGTTCAAAGACTCGATGGTTCACGGGATTCTGCAATTCACACCAAGTATCGCATTTCGCTACGTTCTTCATCGATGCGAGAGCCGAGATATCCGTTGCCGAGAGTCGTTTTGGATTTTCGTTGAAAGAAGACGACGCATCCCGCACGCGCGCCGTGTCCGGGGCGGCGGGAGCGCGCTCCCTCGTTTGATTTTCCTTGGCGCAGCTCGCGCCGGGGTTCGTTGTTTTGCCGCGGCGGGCGAGACGGTGCTCGCCCCCCGCGGCGAGCGGGGGCTGGCGCCAGGCACTCGCGCG--CCGGACGCCTCTCCCCTGCGTGTGCATTCACTAATTCGCGGGTCGTTCTGCTGGGAAGGTTTCAACAATGATC
>WY09
GCGTAAAGGGTCCTTGAGCCGCGAACACGGAGGCGCGAGCGCGCGACGAGAGCTCGAGAGTTTTTTTTCTCGCCACCGATCGTCGCGGCGCGGCCGCCGAAGACTCGAATTTGGGCCAACCGCGAGCGGGGAGAGCGCGGGAGGCCAGTCTCCACCCGCCCGACAGCGCCCCGCGAGGGGAGCTGGGGGAAGGGCAGCGATGCGTGACACCCAGGCAGACGTGCCCTCGGCCTGACGGCTTGGGGCGCAACTTGCGTTCAAAGACTCGATGGTTCACGGGATTCTGCAATTCACACCAAGTATCGCATTTCGCTACGTTCTTCATCGATGCGAGAGCCGAGATATCCGTTGCCGAGAGTCGTTTTGGATTTTCGTTGAAAGAAGACGACGCATCCCGCACGCGCGCCGTGTCCGGGGCGGCGGGAGCGCGCTCCCTCGTTTGATTTTCCTTGGCGCAGCTCGCGCCGGGGTTCGTTGTTTTGCCGCGGCGGGCGAGACGGTGCTCGCCCCCCGCGGCGAGCGGGGGCTGGCGCCAGGCACTCGCGCG--CCGGACGCCTCTCCCCCGCGTGTGCATTCACTAGTTCGCGGGTCGTTCTGCTGGGCAGGTTTCGACAATGATC
>XE01
GCGCAAAGGGTCCTTGAGCCGCGAACACGGAGGCGCGAGCGCGCGACGAGAGCCTGAGGGTTTGTTT-CTCGCCACCGATCGTCGCGGCGCGGCCGCCGAGGACTCGAATTTGGGCCAACCGCGAGCGGGGAGCGCGCGGGAGGCCAGTCTCCGCCCGCCCGACAGCGCCCCGCGAGGGGGGCTGGGGGAGGGGCAGCGATGCGTGACACCCAGGCAGACGTGCCCTCGGCCTGACGGCTTGGGGCGCAACTTGCGTTCAAAGACTCGATGGTTCACGGGATTCTGCAATTCACACCAAGTATCGCATTTCGCTACGTTCTTCATCGATGCGAGAGCCGAGATATCCGTTGCCGAGAGTCGTTTTGGATTTTCGTCGAAAGGAGGCGACGCATCCCGCGCGCGCGCCGTGTCCGGGGCGGCGGGAGCGCGCTCCCTCGTTTGATTTTCCTTGGCGCGGCTCGCGCCGGGGTTCGTTGTTTCGCCGCGACGGACGAGACGGTGCTCGTCCCCCGCGGCGAGCGGGGGCCGGCGCCGGGCGCTCGCGAGCTCCGGACGCCTCCCCCC-GCGCGTGCGTTCACGAGTTCGCGGGTCGTTCTGCTGGGCAGGTT-CGACAATG-TC
>XE02
GCGCAAAGGGTCCTTGAGCCGCGAACACGGAGGCGCGAGCGCGCGACGAGAGCCCGAGGGTTTGTTT-CTCGCCACCGATCGTCGCGGCGCGGCCGCCGAGGACTCGAATTTGGGCCAACCGCGAGCGGGGAGCGCGCGGGAGGCCAGTCTCCGCCCGCCCGACAGCGCCCCGCGAGGGGGGCTGGGGGAGGGGCAGCGATGCGTGACACCCAGGCAGACGTGCCCTCGGCCTGACGGCTTGGGGCGCAACTTGCGTTCAAAGACTCGATGGTTCACGGGATTCTGCAATTCACACCAAGTATCGCATTTCGCTACGTTCTTCATCGATGCGAGAGCCGAGATATCCGTTGCCGAGAGTCGTTTTGGATTTTCGTCGAAAGGAGGCGACGCATCCCGCGCGCGCGCCGTGTCCGGGGCGGCGGGAGCGCGCTCCCTCGTTTGATTTTCCTTGGCGCGGCTCGCGCCGGGGTTCGTTGTTTCGCCGCGACGGACGAGACGGTGCTCGTCCCCCGCGGCGAGCGGGGGCCGGCGCCGGGCGCTCGCGAGCTCCGGACGCCTCCCCCC-GCGCGTGCGTTCACGAGTTCGCGGGTCGTTCTGCTGGGCAGGTTTCGACAATGATC
>XE03
GCGCAAAGGGTCCTTGAGCCGCGAACACGGAGGCGCGAGCGCGCGACGAGAGCCCGAGGGTTTGTTT-CTCGCCACCGATCGTCGCGGCGCGGCCGCCGAGGACTCGAATTTGGGCCAACCGCGAGCGGGGAGCGCGCGGGAGGCCAGTCTCCGCCCGCCCGACAGCGCCCCGCGAGGGGGGCTGGGGGAGGGGCAGCGATGCGTGACACCCAGGCAGACGTGCCCTCGGCCTGACGGCTTGGGGCGCAACTTGCGTTCAAAGACTCGATGGTTCACGGGATTCTGCAATTCACACCAAGTATCGCATTTCGCTACGTTCTTCATCGATGCGAGAGCCGAGATATCCGTTGCCGAGAGTCGTTTTGGATTTTCGTCGAAAGGAGGCGACGCATCCCGCCCGCGCGCCGTGTCCGGGGCGGCGGGAGCGCGCTCCCTCGTTTGATTTTCCTTGGCGCGGCTCGCGCCGGGGTTCGTTGTTTCGCCGCGACGGACGAGACGGTGCTCGTCCCCCGCGGCGAGCGGGGGCCGGCGCCGGGCGCTCGCGCGCTCCGGACGCCTCCCCCC-GCGCGTGCGTTCACGAGTTCGCGGGTCGTTCTGCTGGGCAGGTTTCGACAATGATC
>XE04
GCGCAAAGGGTCCTTGAGCCGCGAACACGGAGGCGCGAGCGCGCGACGAGAGCCCGAGGGTTTGTTT-CTCGCCACCGATCGTCGCGGCGCGGCCGCCGAGGACTCGAATTTGGGCCAACCGCGAGCGGGGAGCGCGCGGGAGGCCAGTCTCCGCCCGCCCGACAGCGCCCCGCGAGGGGGGCTGGGGGAGGGGCAGCGATGCGTGACACCCAGGCAGACGTGCCCTCGGCCTGACGGCTTGGGGCGCAACTTGCGTTCAAAGACTCGATGGTTCACGGGATTCTGCAATTCACACCAAGTATCGCATTTCGCTACGTTCTTCATCGATGCGAGAGCCGAGATATCCGTTGCCGAGAGTCGTTTTGGATTTTCGTCGAAAGGAGGCGACGCATCCCGCCCGCGCGCCGTGTCCGGGGCGGCGGGAGCGCGCTCCCTCGTTTGATTTTCCTTGGCGCGGCTCGCGCCGGGGTTCGTTGTTTCGCCGCAACGGACGAGACGGTGCTCGTCCCCCGCGGCGAGCGGGGGCCGGCGCCGGGCGCTCGCGCGCTCCGGACGCCTCCCCCC-GCGCGTGCGTTCACGAGTTCGCGGGTCGTTCTGCTGGGCAGGTTTCGACAATGATC
>XE05
GCGCAAAGGGTCCTTGAGCCGCGAACACGGAGGCGCGAGCGCGCGACGAGAGCCCGAGGGTTTGTTT-CTCGCCACCGATCGTCGCGGCGCGGCCGCCGAGGACTCGAATTTGGGCCAACCGCGAGCGGGGAGCGCGCGGGAGGCCAGTCTCCGCCCGCCCGACAGCGCCCCGCGAGGGGGGCTGGGGGAGGGGCAGCGATGCGTGACACCCAGGCAGACGTGCCCTCGGCCTGACGGCTTGGGGCGCAACTTGCGTTCAAAGACTCGATGGTTCACGGGATTCTGCAATTCACACCAAGTATCGCATTTCGCTACGTTCTTCATCGATGCGAGAGCCGAGATATCCGTTGCCGAGAGTCGTTTTGGATTTTCGTCGAAAGGAGGCGACGCATCCCGCCCGCGCGCCGTGTCCGGGGCGGCGGGAGCGCGCTCCCTCGTTTGATTTTCCTTGGCGCGGCTCGCGCCGGGGTTCGTTGTTTCGCCGCGACGGACGAGACGGTGCTCGTCCCCCGCGGCGAGCGGGGGCCGGCGCCGGGCGCTCGCGCGCTCCGGACGCCTCCCCCC-GCGCGTGCGTTCACGAGTTCGCGGGTCGTTCTGCTGGGCAGGTTTCGACAATGATC
>XE06
GCGCAAAGGGTCCTTGAGCCGCGAACACGGAGGCGCGAGCGCGCGACGAGAGCCCGAGGGTTTGTTT-CTCGCCACCGATCGTCGCGGCGCGGCCGCCGAGGACTCGAATTTGGGCCAACCGCGAGCGGGGAGCGCGCGGGAGGCCAGTCTCCGCCCGCCCGACAGCGCCCCGCGAGGGGGGCTGGGGGAGGGGCAGCGATGCGTGACACCCAGGCAGACGTGCCCTCGGCCTGACGGCTTGGGGCGCAACTTGCGTTCAAAGACTCGATGGTTCACGGGATTCTGCAATTCACACCAAGTATCGCATTTCGCTACGTTCTTCATCGATGCGAGAGCCGAGATATCCGTTGCCGAGAGTCGTTTTGGATTTTCGTCGATAGGAGGCGACGCATCCCGCCCGCGCGCCGTGTCCGGGGCGGCGGGAGCGCGCTCCCTCGTTTGATTTTCCTTGGCGCGGCTCGCGCCGGGGTTCGTTGTTTCGCCGCAACGGACGAGACGGTGCTCGTCCCCCGCGGCGAGCGGGGGCCGGCGCCGGGCGCTCGCGCGCTCCGGACGCCTCCCCCC-GCGCGTGCGTTCACGAGTTCGCGGGTCGTTCTGCTGGGCAGGTTTCGACAATGATC
>XE07
GCGCAAAGGGTCCTTGAGCCGCGAACACGGAGGCGCGAGCGCGCGACGAGAGCCCGAGGGTTTGTTT-CTCGCCACCGATCGTCGCGGCGCGGCCGCCGAGGACTCGAATTTGGGCCAACCGCGAGCGGGGAGCGCGCGGGAGGCCAGTCTCCGCCCGCCCGACAGCGCCCCGCGAGGGGGGCTGGGGGAGGGGCAGCGATGCGTGACACCCAGGCAGACGTGCCCTCGGCCTGACGGCTTGGGGCGCAACTTGCGTTCAAAGACTCGATGGTTCACGGGATTCTGCAATTCACACCAAGTATCGCATTTCGCTACGTTCTTCATCGATGCGAGAGCCGAGATATCCGTTGCCGAGAGTCGTTTTGGATTTTCGTCGAAAGGAGGCGACGCATCCCGCGCGCGCGCCGTGTCCGGGGCGGCGGGAGCGCGCTCCCTCGTTTGATTTTCCTTGGCGCGGCTCGCGCCGGGGTTCGTTGTTTCGCCGCGACGGACGAGACGGTGCTCGTCCCCCGCGGCGAGCGGGGGCCGGCGCCGGGCGCTCGCGAGCTCCGGACGCCTCCCCCC-GCGCGTGCGTTCACGAGTTCGCGGGTCGTTCTGCTGGGCAGGTTTCGACAATGATC
>XE08
GCGCAAAGGGTCCTTGAGCCGCGAACACGGAGGCGCGAGCGCGCGACGAGAGCCCGAGGGTTTGTTT-CTCGCCACCGATCGTCGCGGCGCGGCCGCCGAGGACTCGAATTTGGGCCAACCGCGAGCGGGGAGCGCGCGGGAGGCCAGTCTCCGCCCGCCCGACAGCGCCCCGCGAGGGGGGCTGGGGGAGGGGCAGCGATGCGTGACACCCAGGCAGACGTGCCCTCGGCCTGACGGCTTGGGGCGCAACTTGCGTTCAAAGACTCGATGGTTCACGGGATTCTGCAATTCACACCAAGTATCGCATTTCGCTACGTTCTTCATCGATGCGAGAGCCGAGATATCCGTTGCCGAGAGTCGTTTTGGATTTTCGTCGAAAGGAGGCGACGCATCCCGCCCGCGCGCCGTGTCCGGGGCGGCGGGAGCGCGCTCCCTCGTTTGATTTTCCTTGGCGCGGCTCGCGCCGGGGTTCGTTGTTTCGCCGCGACGGACGAGACGGTGCTCGTCCCCCGCGGCGAGCGGGGGCCGGCGCCGGGCGCTCGCGCGCTCCGGACGCCTCCCCCC-GCGCGTGCGTTCACGAGTTCGCGGGTCGTTCTGCTGGGCAGGTTTCGACAATGATC
>XE09
GCGCAAAGGGTCCTTGAGCCGCGAACACGGAGGCGCGAGCGCGCGACGAGAGCCCGAGGGTTTGTTT-CTCGCCACCGATCGTCGCGGCGCGGCCGCCGAGGACTCGAATTTGGGCCAACCGCGAGCGGGGAGCGCGCGGGAGGCCAGTCTCCGCCCGCCCGACAGCGCCCCGCGAGGGGGGCTGGGGGAGGGGCAGCGATGCGTGACACCCAGGCAGACGTGCCCTCGGCCTGACGGCTTGGGGCGCAACTTGCGTTCAAAGACTCGATGGTTCACGGGATTCTGCAATTCACACCAAGTATCGCATTTCGCTACGTTCTTCATCGATGCGAGAGCCGAGATATCCGTTGCCGAGAGTCGTTTTGGATTTTCGTCGAAAGGAGGCGACGCATCCCGCCCGCGCGCCGTGTCCGGGGCGGCGGGAGCGCGCTCCCTCGTTTGATTTTCCTTGGCGCGGCTCGCGCCGGGGTTCGTTGTTTCGCCGCGACGGACGAGACGGTGCTCGTCCCCCGCGGCGAGCGGGGGCCGGCGCCGGGCGCTCGCGAGCTCCGGACGCCTCCCCCC-GCGCGTGCGTTCACGAGTTCGCGGGTCGTTCTGCTGGGCAGGTTTCGACAATGATC
>XE10
GCGCAAAGGGTCCTTGAGCCGCGAACACGGAGGCGCGAGCGCGCGACGAGAGCCCGAGGGTTTGTTT-CTCGCCACCGATCGTCGCGGCGCGGCCGCCGAGGACTCGAATTTGGGCCAACCGCGAGCGGGGAGCGCGCGGGAGGCCAGTCTCCGCCCGCCCGACAGCGCCCCGCGAGGGGGGCTGGGGGAGGGGCAGCGATGCGTGACACCCAGGCAGACGTGCCCTCGGCCTGACGGCTTGGGGCGCAACTTGCGTTCAAAGACTCGATGGTTCACGGGATTCTGCAATTCACACCAAGTATCGCATTTCGCTACGTTCTTCATCGATGCGAGAGCCGAGATATCCGTTGCCGAGAGTCGTTTTGGATTTTCGTCGAAAGGAGGCGACGCATCCCGCCCGCGCGCCGTGTCCGGGGCGGCGGGAGCGCGCTCCCTCGTTTGATTTTCCTTGGCGCGGCTCGCGCCGGGGTTCGTTGTTTCGCCGCGACGGACGAGACGGTGCTCGTCCCCCGCGGCGAGCGGGGGCCGGCGCCGGGCGCTCGCGCGCTCCGGACGCCTCCCCCC-GCGCGTGCGTTCACGAGTTCGCGGGTCGTTCTGCTGGGCAGGTTTCGACAATGATC
>XE11
GCGCAAAGGGTCCTTGAGCCGCGAACACGGAGGCGCGAGCGCGCGACGAGAGCCCGAGGGTTTGTTT-CTCGCCACCGATCGTCGCGGCGCGGCCGCCGAGGACTCGAATTTGGGCCAACCGCGAGCGGGGAGCGCGCGGGAGGCCAGTCTCCGCCCGCCCGACAGCGCCCCGCGAGGGGGGCTGGGGGAGGGGCAGCGATGCGTGACACCCAGGCAGACGTGCCCTCGGCCTGACGGCTTGGGGCGCAACTTGCGTTCAAAGACTCGATGGTTCACGGGATTCTGCAATTCACACCAAGTATCGCATTTCGCTACGTTCTTCATCGATGCGAGAGCCGAGATATCCGTTGCCGAGAGTCGTTTTGGATTTTCGTCGAAAGGAGGCGACGCATCCCGCCCGCGCGCCGTGTCCGGGGCGGCGGGAGCGCGCTCCCTCGTTTGATTTTCCTTGGCGCGGCTCGCGCCGGGGTTCGTTGTTTCGCCGCGACGGACGAGACGGTGCTCGTCCCCCGCGGCGAGCGGGGGCCGGCGCCGGGCGCTCGCGCGCTCCGGACGCCTCCCCCC-GCGCGTGCGTTCACGAGTTCGCGGGTCGTTCTGCTGGGCAGGTTTCGACAATGATC
>XJ01
GCGCAAAGGGTCCTTGAGCCGCGAACACGGAGGCGCGAGCGCGCGACGAGAGCCCGAGGGTTTGTTT-CTCGCCACCGATCGTCGCGGCGCGGCCGCCGAGGACTCGAATTTGGGCCAACCGCGAGCGGGGAGCGCGCGGGAGGCCAGTCTCCGCCCGCCCGACAGCGCCCCGCGAGGGGGGCTGGGGGAGGGGCAGCGATGCGTGACACCCAGGCAGACGTGCCCTCGGCCTGACGGCTTCGGGCGCAACTTGCGTTCAAAGACTCGATGGTTCACGGGATTCTGCAATTCACACCAAGTATCGCATTTCGCTACGTTCTTCATCGATGCGAGAGCCGAGATATCCGTTGCCGAGAGTCGTTTTGGATTTTCGTCGAAAGGAGGCGACGCATCCCGCCCGCGCGCCGTGTCCGGGGCGGCGGGAGCGCGCTCCCTCGTTTGATTTTCCTTGGCGCGGCTCGCGCCGGGGTTCGTTGTTTCGCCGCGACGGACGAGACGGTGCTCGTCCCCCGCGGCGAGCGGGGGCCGGCGCCGGGCGCTCGCGCGCTCCGGACGCCTCCCCCC-GCGCGTGCGTTTACGAGTTCGCGGGTCGTTCTGCTGGGCAGGTTTCGACAATGATC
>XJ02
GCGCAAAGGGTCCTTGAGCCGCGAACACGGAGGCGCGAGCGCGCGACGAGAGCCCGAGGGTTTGTTT-CTCGCCACCGATCGTCGCGGCGCGGCCGCCGAGGACTCGAATTTGGGCCAACCGCGAGCGGGGAGCGCGCGGGAGGCCAGTCTCCGCCCGCCCGACAGCGCCCCGCGAGGGGGGCTGGGGGAGGGGCAGCGATGCGTGACACCCAGGCAGACGTGCCCTCGGCCTGACGGCTTGGGGCGCAACTTGCGTTCAAAGACTCGATGGTTCACGGGATTCTGCAATTCACACCAAGTATCGCATTTCGCTACGTTCTTCATCGATGCGAGAGCCGAGATATCCGTTGCCGAGAGTCGTTTTGGATTTTCGTCGAAAGGAGGCGACGCATCCCGCCCGCGCGCCGTGTCCGGGGCGGCGGGAGCGCGCTCCCTCGTTTGATTTTCCTTGGCGCGGCTCGCGCCGGGGTTCGTTGTTTCGCCGCAACGGACGAGACGGTGCTCGTCCCCCGCGGCGAGCGGGGGCCGGCGCCGGGCGCTCGCGCGCTCCGGACGCCTCCCCCC-GCGCGTGCGTTTACGAGTTCGCGGGTCGTTCTGCTGGGCAGGTTTCGACAATGATC
>XJ03
GCGCAAAGGGTCCTTGAGCCGCGAACACGGAGGCGCGAGCGCGCGACGAGAGCCCGAGGGTTTGTTT-CTCGCCACCGATCGTCGCGGCGCGGCCGCCGAGGACTCGAATTTGGGCCAACCGCGAGCGGGGAGCGCGCGGGAGGCCAGTCTCCGCCCGCCCGACAGCGCCCCGCGAGGGGGGCTGGGGGAGGGGCAGCGATGCGTGACACCCAGGCAGACGTGCCCTCGGCCTGACGGCTTCGGGCGCAACTTGCGTTCAAAGACTCGATGGTTCACGGGATTCTGCAATTCACACCAAGTATCGCATTTCGCTACGTTCTTCATCGATGCGAGAGCCGAGATATCCGTTGCCGAGAGTCGTTTTGGATTTTCGTCGAAAGGAGGCGACGCATCCCGCCCGCGCGCCGTGTCCGGGGCGGCGGGAGCGCGCTCCCTCGTTTGATTTTCCTTGGCGCGGCTCGCGCCGGGGTTCGTTGTTTCGCCGCGACGGACGAGACGGTGCTCGTCCCCCGCGGCGAGCGGGGGCCGGCGCCGGGCGCTCGCGCGCTCCGGACGCCTCCCCCC-GCGCGTGCGTTTACGAGTTCGCGGGTCGTTCTGCTGGGCAGGTTTCGACAATGATC
>XJ04
GCGCAAAGGGTCCTTGAGCCGCGAACACGGAGGCGCGAGCGCGCGACGAGAGCCCGAGGGTTTGTTT-CTCGCCACCGATCGTCGCGGCGCGGCCGCCGAGGACTCGAATTTGGGCCAACCGCGAGCGGGGAGCGCGCGGGAGGCCAGTCTCCGCCCGCCCGACAGCGCCCCGCGAGGGGGGCTGGGGGAGGGGCAGCGATGCGTGACACCCAGGCAGACGTGCCCTCGGCCTGACGGCTTCGGGCGCAACTTGCGTTCAAAGACTCGATGGTTCACGGGATTCTGCAATTCACACCAAGTATCGCATTTCGCTACGTTCTTCATCGATGCGAGAGCCGAGATATCCGTTGCCGAGAGTCGTTTTGGATTTTCGTCGAAAGGAGGCGACGCATCCCGCCCGCGCGCCGTGTCCGGGGCGGCGGGAGCGCGCTCCCTCGTTTGATTTTCCTTGGCGCGGCTCGCGCCGGGGTTCGTTGTTTCGCCGCGACGGACGAGACGGTGCTCGTCCCCCGCGGCGAGCGGGGGCCGGCGCCGGGCGCTCGCGCGCTCCGGACGCCTCCCCCC-GCGCGTGCGTTTACGAGTTCGCGGGTCGTTCTGCTGGACAGGTCTCGACAATGATC
>XJ05
GCGCAAAGGGTCCTTGAGCCGCGAACACGGAGGCGCGAGCGCGCGACGAGAGCCCGAGGGTTTGTTT-CTCGCCACCGATCGTCGCGGCGCGGCCGCCGAGGACTCGAATTTGGGCCAACCGCGAGCGGGGAGCGCGCGGGAGGCCAGTCTCCGCCCGCCCGACAGCGCCCCGCGAGGGGGGCTGGGGGAGGGGCAGCGATGCGTGACACCCAGGCAGACGTGCCCTCGGCCTGACGGCTTCGGGCGCAACTTGCGTTCAAAGACTCGATGGTTCACGGGATTCTGCAATTCACACCAAGTATCGCATTTCGCTACGTTCTTCATCGATGCGAGAGCCGAGATATCCGTTGCCGAGAGTCGTTTTGGATTTTCGTCGAAAGGAGGCGACGCATCCCGCCCGCGCGCCGTGTCCGGGGCGGCGGGAGCGCGCTCCCTCGTTTGATTTTCCTTGGCGCGGCTCGCGCCGGGGTTCGTTGTTTCGCCGCGACGGACGAGACGGTGCTCGTCCCCCGCGGCGAGCGGGGGCCGGCGCCGGGCGCTCGCGCGCTCCGGACGCCTCCCCCC-GCGCGTGCGTTTACGAGTTCGCGGGTCGTTCTGCTGGGCAGGTTTCGACAATGATC
>XJ06
GCGCAAAGGGTCCTTGAGCCGCGAACACGGAGGCGCGAGCGCGCGACGAGAGCCCGAGGGTTTGTTT-CTCGCCACCGATCGTCGCGGCGCGGCCGCCGAGGACTCGAATTTGGGCCAACCGCGAGCGGGGAGCGCGCGGGAGGCCAGTCTCCGCCCGCCCGACAGCGCCCCGCGAGGGGGGCTGGGGGAGGGGCAGCGATGCGTGACACCCAGGCAGACGTGCCCTCGGCCTGACGGCTTCGGGCGCAACTTGCGTTCAAAGACTCGATGGTTCACGGGATTCTGCAATTCACACCAAGTATCGCATTTCGCTACGTTCTTCATCGATGCGAGAGCCGAGATATCCGTTGCCGAGAGTCGTTTTGGATTTTCGTCGAAAGGAGGCGACGCATCCCGCCCGCGCGCCGTGTCCGGGGCGGCGGGAGCGCGCTCCCTCGTTTGATTTTCCTTGGCGCGGCTCGCGCCGGGGTTCGTTGTTTCGCCGCGACGGACGAGACGGTGCTCGTCCCCCGCGGCGAGCGGGGGCCGGCGCCGGGCGCTCGCGCGCTCCGGACGCCTCCCCCC-GCGCGTGCGTTTACGAGTTCGCGGGTCGTTCTGCTGGGCAGGTTTCGACAATGATC
>XJ07
GCGCAAAGGGTCCTTGAGCCGCGAACACGGAGGCGCGAGCGCGCGACGAGAGCCCGAGGGTTTGTTT-CTCGCCACCGATCGTCGCGGCGCGGCCGCCGAGGACTCGAATTTGGGCCAACCGCGAGCGGGGAGCGCGCGGGAGGCCAGTCTCCGCCCGCCCGACAGCGCCCCGCGAGGGGGGCTGGGGGAGGGGCAGCGATGCGTGACACCCAGGCAGACGTGCCCTCGGCCTGACGGCTTCGGGCGCAACTTGCGTTCAAAGACTCGATGGTTCACGGGATTCTGCAATTCACACCAAGTATCGCATTTCGCTACGTTCTTCATCGATGCGAGAGCCGAGATATCCGTTGCCGAGAGTCGTTTTGGATTTTCGTCGAAAGGAGGCGACGCATCCCGCCCGCGCGCCGTGTCCGGGGCGGCGGGAGCGCGCTCCCTCGTTTGATTTTCCTTGGCGCGGCTCGCGCCGGGGTTCGTTGTTTCGCCGCGACGGACGAGACGGTGCTCGTCCCCCGCGGCGAGCGGGGGCCGGCGCCGGGCGCTCGCGCGCTCCGGACGCCTCCCCCC-GCGCGTGCGTTTACGAGTTCGCGGGTCGTTCTGCTGGGCAGGTTTCGACAATGATC
>XJ08
GCGCAAAGGGTCCTTGAGCCGCGAACACGGAGGCGCGAGCGCGCGACGAGAGCCCGAGGGTTTGTTT-CTCGCCACCGATCGTCGCGGCGCGGCCGCCGAGGACTCGAATTTGGGCCAACCGCGAGCGGGGAGCGCGCGGGAGGCCAGTCTCCGCCCGCCCGACAGCGCCCCGCGAGGGGGGCTGGGGGAGGGGCAGCGATGCGTGACACCCAGGCAGACGTGCCCTCGGCCTGACGGCTTCGGGCGCAACTTGCGTTCAAAGACTCGATGGTTCACGGGATTCTGCAATTCACACCAAGTATCGCATTTCGCTACGTTCTTCATCGATGCGAGAGCCGAGATATCCGTTGCCGAGAGTCGTTTTGGATTTTCGTCGAAAGGAGGCGACGCATCCCGCCCGCGCGCCGTGTCCGGGGCGGCGGGAGCGCGCTCCCTCGTTTGATTTTCCTTGGCGCGGCTCGCGCCGGGGTTCGTTGTTTCGCCGCGACGGACGAGACGGTGCTCGTCCCCCGCGGCGAGCGGGGGCCGGCGCCGGGCGCTCGCGCGCTCCGGACGCCTCCCCCC-GCGCGTGCGTTTACGAGTTCGCGGGTCGTTCTGCTGGGCAGGTTTCGACAATGATC
>XJ09
GCGCAAAGGGTCCTTGAGCCGCGAACACGGAGGCGCGAGCGCGCGACGAGAGCCCGAGGGTTTGTTT-CTCGCCACCGATCGTCGCGGCGCGGCCGCCGAGGACTCGAATTTGGGCCAACCGCGAGCGGGGAGCGCGCGGGAGGCCAGTCTCCGCCCGCCCGACAGCGCCCCGCGAGGGGGGCTGGGGGAGGGGCAGCGATGCGTGACACCCAGGCAGACGTGCCCTCGGCCTGACGGCTTCGGGCGCAACTTGCGTTCAAAGACTCGATGGTTCACGGGATTCTGCAATTCACACCAAGTATCGCATTTCGCTACGTTCTTCATCGATGCGAGAGCCGAGATATCCGTTGCCGAGAGTCGTTTTGGATTTTCGTCGAAAGGAGGCGACGCATCCCGCCCGCGCGCCGTGTCCGGGGCGGCGGGAGCGCGCTCCCTCGTTTGATTTTCCTTGGCGCGGCTCGCGCCGGGGTTCGTTGTTTCGCCGCGACGGACGAGACGGTGCTCGTCCCCCGCGGCGAGCGGGGGCCGGCGCCGGGCGCTCGCGCGCTCCGGACGCCTCCCCCC-GCGCGTGCGTTTACGAGTTCGCGGGTCGTTCTGCTGGGCAGGTTTCGACAATGATC
>XL01
GCGTAAAGGGTCCTTGAGCCGCGAACACGGAGGCGCGAGCGCGCGACGAGAGCTCGAGAGTTTTTTTTCTCGCCACCGATCGTCGCGGCGCGGCCGCCGAAGACTCGAATTTGGGCCAACCGCGAGCGGGGAGCGCGCGGGAGGCCAGTCTCCACCCGCCCGACAGCGCCCCGCGAGGGGAGCTGGGGGAAGGGCAGCGATGCGTGACACCCAGGCAGACGTGCCCTCGGCCTGACGGCTTGGGGCGCAACTTGCGTTCAAAGACTCGATGGTTCACGGGATTCTGCAATTCACACCAAGTATCGCATTTCGCTACGTTCTTCATCGATGCGAGAGCCGAGATATCCGTTGCCGAGAGTCGTTTTGGATTTTCGTTGAAAGAAGACGACGCATCCCGCACGCGCGCCGTGTCCGGGGCGGCGGGAGCGCGCTCCCTCGTTTGATTTTCCTTGGCGCAGCTCGCGCCGGGGTTCGTTGTTTTGCCGCGGCGGGCGAGACGGTGCTCGCCCCCTGCGGCGAGCGGGGGCTGGCGCCAGGCACTCGCGCG--CCGGACGCCTCGCCCCCGCGTGTGCATTCACTAGTTCGCGGGTCGTTCTGCTGGGCAGGTTTCGACAATGATC
>XL02
GCGTAAAGGGTCCTTGAGCCGCGAACACGGAGGCGCGAGCGCGCGACGAGAGCTCGAGAGTTTTTTTTCTCGCCACCGATCGTCGCGGCGCGGCCGCCGAAGACTCGAATTTGGGCCAACCGCGAGCGGGGAGCGCGCGGGAGGCCAGTCTCCACCCGCCCGACAGCGCCCCGCGAGGGGAGCTGGGGGAAGGGCAGCGATGCGTGACACCCAGGCAGACGTGCCCTCGGCCTGACGGCTTGGGGCGCAACTTGCGTTCAAAGACTCGATGGTTCACGGGATTCTGCAATTCACACCAAGTATCGCATTTCGCTACGTTCTTCATCGATGCGAGAGCCGAGATATCCGTTGCCGAGAGTCGTTTTGGATTTTCGTTGAAAGAAGACGACGCATCCCGCACGCGCGCCGTGTCCGGGGCGGCGGGAGCGCGCTCCCTCGTTTGATTTTCCTTGGCGCAGCTCGCGCCGGGGTTCGTTGTTTTGCCGCGGCGGGCGAGACGGTGCTCGCCCCCCGCGGCGAGCGGGGGCTGGCGCCAGGCACTCGCGCG--CCGGACGCCTCTCCCCCGCGTGTGCATTCACTAGTTCGCGGGTCGTTCTGCTGGGCAGGTTTCGACAATGATC
>XL03
GCGTAAAGGGTCCTTGAGCCGCGAACACGGAGGCGCGAGCGCGCGACGAGAGCTCGAGAGTTTTTTTTCTCGCCACCGATCGTCGCGGCGCGGCCGCCGAAGACTCGAATTTGGGCCAACCGCGAGCGGGGAGCGCACGGGAGGCCAGTCTCCACCCGCCCGACAGCGCCCCGCGAGGGGAGCTGGGGGAAGGGCAGCGATGCGTGACACCCAGGCAGACGTGCCCTCGGCCTGACGGCTTGGGGCGCAACTTGCGTTCAAAGACTCGATGGTTCACGGGATTCTGCAATTCACACCAAGTATCGCATTTCGCTACGTTCTTCATCGATGCGAGAGCCGAGATATCCGTTGCCGAGAGTCGTTTTGGATTTTCGTTGAAAGAAGACGACGCATCCCGCACGCGCGCCGTGTCCGGGGCGGCGGGAGCGCGCTCCCTCGTTTGATTTTCCTTGGCGCAGCTCGCGCCGGGGTTCGTTGTTTTGCCGCGGAGGGCGAGACGGTGCTCGCCCCCCGCGGCGAGCGGGGGCTGGCGCCAGGCACTCGCGCG--CCGGACGCCTCGCCCCCGCGTGTGCATTCACTGGTTCGCGGGTCGTTCTGCTGGGCAGGTTTCAACAATGATC
>XL04
GCGTAAAGGGTCCTTGAGCCGCGAACACGGAGGCGCGAGCGCGCGACGAGAGCTCGAGAGTTTTTTTTCTCGCCACCGATCGTCGCGGCGCGGCCGCCGAAGACTCGAATTTGGGCCAACCGCGAGCGGGGAGCGCACGGGAGGCCAGTCTCCACCCGCCCGACAGCGCCCCGCGAGGGGAGCTGGGGGAAGGGCAGCGATGCGTGACACCCAGGCAGACGTGCCCTCGGCCTGACGGCTTGGGGCGCAACTTGCGTTCAAAGACTCGATGGTTCACGGGATTCTGCAATTCACACCAAGTATCGCATTTCGCTACGTTCTTCATCGATGCGAGAGCCGAGATATCCGTTGCCGAGAGTCGTTTTGGATTTTCGTTGAAAGAAGACGACGCATCCCGCACGCGCGCCGTGTCCGGGGCGGCGGGAGCGCGCTCCCTCGTTTGATTTTCCTTGGCGCAGCTCGCGCCGGGGTTCGTTGTTTTGCCGCGGCGGGCGAGACGGTGCTCGCCCCCCGCGGCGAGCGGGGGCTGGCGGCAGGCACTCGCGCG--CCGGACGCCTCTCCCCCGCGTGTGCATTCACTAGTTCGCGGGTCGTTCTGCTGGACAACCTTCGACAATACTC
>XL05
GCGTAAAGGGTCCTTGAGCCGCGAACACGGAGGCGCGAGCGCGCGACGAGAGCTCGAGAGTTTTTTTTCTCGCCACCGATCGTCGCGGCGCGGCCGCCGAAGACTCGAATTTGGGCCAACCGCGAGCGGGGAGCGCGCGGGAGGCCAGTCTCCACCCGCCCGACAGCGCCCCGCGAGGGGAGCTGGGGGAAGGGCAGCGATGCGTGACACCCAGGCAGACGTGCCCTCGGCCTGACGGCTTGGGGCGCAACTTGCGTTCAAAGACTCGATGGTTCACGGGATTCTGCAATTCACACCAAGTATCGCATTTCGCTACGTTCTTCATCGATGCGAGAGCCGAGATATCCGTTGCCGAGAGTCGTTTTGGATTTTTGTTAAAAGAAGACGACGCATCCCGCACGCGCGCCGTGTCCGGGGCGGCGGGAGCGCGCTCCCTCGTTTGATTTTCCTTGGCGCAGCTCGCGCCGGGGTTCGTTGTTTTGCCGCGGCGGGCGAGACGGTGCTCGCCCCCCGCGGCGAGCGGGGGCTGGCGCCAGGCACTCGCGCG--CCGGACGCCTCTCCCCTGCGTGTGCATTCACTAGTTCGCGGGTCGTTCTGCTGGGCAGGTTTCGACAATGATC
>XL06
GCGTAAAGGGTCCTTGAGCCGCGAACACGGAGGCGCGAGCGCGCGACGAGAGCTCGAGAGTTTTTTTTCTCGCCACCGATCGTCGCGGCGCGGCCGCCGAAGACTCGAATTTGGGCCAACCGCGAGCGGGGAGCGCGCGGGAGGCCAGTCTCCACCCGCCCGACAGCGCCCCGCGAGGGGAGCTGGGGGAAGGGCAGCGATGCGTGACACCCAGGCAGACGTGCCCTCGGCCTGACGGCTTGGGGCGCAACTTGCGTTCAAAGACTCGATGGTTCACGGGATTCTGCAATTCACACCAAGTATCGCATTTCGCTACGTTCTTCATCGATGCGAGAGCCGAGATATCCGTTGCCGAGAGTCGTTTTGGATTTTTGTTGAAAGAAGACGACGCATCCCGCACGCGCGCCGTGTCCGGGGCGGCGGGAGCGCGCTCCCTCGTTTGATTTTCCTTGGCGCAGCTCGCGCCGGGGTTCGTTGTTTTGCCGCGGCGGGCGAGACGGTGCTCGCCCCCCGCGGCGAGCGGGGGCTGGCGCCAGGCACTCGCGCG--CCGGACGCCTCTCCCCCGCGTGTGCATTCACTAGTTCGCGGGTCGTTCTGCTGGGCAGGTTTCGACAATGATC
>XL07
GCGTAAAGGGTCCTTGAGCCGCGAACACGGAGGCGCGAGCGCGCGACGAGAGCTCGAGAGTTTTTTTTCTCGCCACCGATCGTCGCGGCGCGGCCGCCGAAGACTCGAATTTGGGCCAACCGCGAGCGGGGAGCGCACGGGAGGCCAGTCTCCACCCGCCCGACAGCGCCCCGCGAGGGGAGCTGGGGGAAGGGCAGCGATGCGTGACACCCAGGCAGACGTGCCCTCGGCCTGACGGCTTGGGGCGCAACTTGCGTTCAAAGACTCGATGGTTCACGGGATTCTGCAATTCACACCAAGTATCGCATTTCGCTACGTTCTTCATCGATGCGAGAGCCGAGATATCCGTTGCCGAGAGTCGTTTTGGATTTTCGTTGAAAGAAGACGACGCATCCCGCACGCGCGCCGTGTCCGGGGCGGCGGGAGCGCGCTCCCTCGTTTGATTTTCCTTGGCGCAGCTCGCGCCGGGGTTCGTTGTTT-GCCGCGGAGGGCGAGACGGTGCTCGCCCCCCGCGGCGAGCGGGGGCTGGCGCCAGGCACTCGCGCG--CCGGACGCCTCTCCCCTGCGTGTGCATTCACTAGTTCGCGGGTCGTTCTGCTGGGCAGGTTTCGACAATGATC
>XL08
GCGTAAAGGGTCCTTGAGCCGCGAACACGGAGGCGCGAGCGCGCGACGAGAGCTCGAGAGTTTTTTTTCTCGCCACCGATCGTCGCGGCGCGGCCGCCGAAGACTCGAATTTGGGCCAACCGCGAGCGGGGAGCGCGCGGGAGGCCAGTCTCCACCCGCCCGACAGCGCCCCGCGAGGGGAGCTGGGGGAAGGGCAGCGATGCGTGACACCCAGGCAGACGTGCCCTCGGCCTGACGGCTTGGGGCGCAACTTGCGTTCAAAGACTCGATGGTTCACGGGATTCTGCAATTCACACCAAGTATCGCATTTCGCTACGTTCTTCATCGATGCGAGAGCCGAGATATCCGTTGCCGAGAGTCGTTTTGGATTTTTGTTGAAAGAAGACGACGCATCCCGCACGCGCGCCGTGTCCGGGGCGGCGGGAGCGCGCTCCCTCGTTTGATTTTCCTTGGCGCAGCTCGCGCCGGGGTTCGTTGTTTTGCCGCGGCGGGCGAGACGGTGCTCGCCCCCCGTGGCGAGCGAGGGCTGGCGCCAGGCACTCGCGCG--CCGGACGCCTCTCCCCCGCGTGTGCATTCACTAGTTCGCGGGTCGTTCTGCTGGGCAGGTTTCGACAATGATC
>XL09
GCGTAAAGGGTCCTTGAGCCGCGAACACGGAGGCGCGAGCGCGCGACGAGAGCTCGAGAGTTTTTTTTCTCGCCACCGATCGTCGCGGCGCGGCCGCCGAAGACTCGAATTTGGGCCAACCGCGAGCGGGGAGCGCGCGGGAGGCCAGTCTCCACCCGCCCGACAGCGCCCCGCGAGGGGAGCTGGGGGAAGGGCAGCGATGCGTGACACCCAGGCAGACGTGCCCTCGGCCTGACGGCTTGGGGCGCAACTTGCGTTCAAAGACTCGATGGTTCACGGGATTCTGCAATTCACACCAAGTATCGCATTTCGCTACGTTCTTCATCGATGCGAGAGCCGAGATATCCGTTGCCGAGAGTCGTTTTGGATTTTTGTTAAAAGAAGACGACGCATCCCGCACGCGCGCCGTGTCCGGGGCGGCGGGAGCGCGCTCCCTCGTTTGATTTTCCTTGGCGCAGCTCGCGCCGGGGTTCGTTGTTTTGCCGCGGCGGGCGAGACGGTGCTCGCCCCCCGCGGCGAGCGGGGGCTGGCGCCAGGCACTCGCGCG--CCGGACGCCTCTCCCCTGCGTGTGCATTCACTAGTTCGCGGGTCGTTCTGCTGGGCAGGTTTCGACAATGATC
>XL10
GCGTAAAGGGTCCTTGAGCCGCGAACACGGAGGCGCGAGCGCGCGACGAGAGCTCGAGAGTTTTTTTTCTCGCCACCGATCGTCGCGGCGCGGCCGCCGAAGACTCGAATTTGGGCCAACCGCGAGCGGGGAGCGCGCGGGAGGCCAGTCTCCACCCGCCCGACAGCGCCCCGCGAGGGGAGCTGGGGGAAGGGCAGCGATGCGTGACACCCAGGCAGACGTGCCCTCGGCCTGACGGCTTGGGGCGCAACTTGCGTTCAAAGACTCGATGGTTCACGGGATTCTGCAATTCACACCAAGTATCGCATTTCGCTACGTTCTTCATCGATGCGAGAGCCGAGATATCCGTTGCCGAGAGTCGTTTTGGATTTTTGTTGAAAGAAGACGACGCATCCCGCACGCGCGCCGTGTCCGGGGCGGCGGGAGCGCGCTCCCTCGTTTGATTTTCCTTGGCGCAGCTCGCGCCGGGGTTCGTTGTTTTGCCGCGGCGGGCGAGACGGTGCTCGCCCCCCGCGGCGAGCGGGGGCTGGCGCCAGGCACTCGCGCG--CCGGACGCCTCTCCCCCGCGTGTGCATTCACTAGTTCGCGGGTCGTTCTGCTGGGCAGGTTTCGACAATGATC
>XL11
GCGTAAAGGGTCCTTGAGCCGCGAACACGGAGGCGCGAGCGCGCGACGAGAGCTCGAGAGTTTTTTTTCTCGCCACCGATCGTCGCGGCGCGGCCGCCGAAGACTCGAATTTGGGCCAACCGCGAGCGGGGAGCGCACGGGAGGCCAGTCTCCACCCGCCCGACAGCGCCCCGCGAGGGGAGCTGGGGGAAGGGCAGCGATGCGTGACACCCAGGCAGACGTGCCCTCGGCCTGACGGCTTGGGGCGCAACTTGCGTTCAAAGACTCGATGGTTCACGGGATTCTGCAATTCACACCAAGTATCGCATTTCGCTACGTTCTTCATCGATGCGAGAGCCGAGATATCCGTTGCCGAGAGTCGTTTTGGATTTTCGTTGAAAGAAGACGACGCATCCCGCACGCGCGCCGTGTCCGGGGCGGCGGGAGCGCGCTCCCTCGTTTGATTTTCCTTGGCGCAGCTCGCGCCGGGGTTCGTTGTTTTGCCGCGGCGGGCGAGACGGTGCTCGCCCCCCGCGGCGAGCGGGGGCTGGCGCCAGGCACTCGCGCG--CCGGACGCCTCTCCCCCGCGTGTGCATTCACTGGTTCGCGGGTCGTTCTGCTGGGCAGGTTTCGACAATGATC
>XL12
GCGTAAAGGGTCCTTGAGCCGCGAACACGGAGGCGCGAGCGCGCGACGAGAGCTCGAGAGTTTTTTTTCTCGCCACCGATCGTCGCGGCGCGGCCGCCGAAGACTCGAATTTGGGCCAACCGCGAGCGGGGAGCGCACGGGAGGCCAGTCTCCACCCGCCCGACAGCGCCCCGCGAGGGGAGCTGGGGGAAGGGCAGCGATGCGTGACACCCAGGCAGACGTGCCCTCGGCCTGACGGCTTGGGGCGCAACTTGCGTTCAAAGACTCGATGGTTCACGGGATTCTGCAATTCACACCAAGTATCGCATTTCGCTACGTTCTTCATCGATGCGAGAGCCGAGATATCCGTTGCCGAGAGTCGTTTTGGATTTTTGTTGAAAGAAGACGACGCATCCCGCACGCGCGCCGTGTCCGGGGCGGCGGGAGCGCGCTCCCTCGTTTGATTTTCCTTGGCGCAGCTCGCGCCGGGGTTCGTTGTTTTGCCGCGGCGGGCGAGACGGTGCTCGCCCCCCGCGGCGAGCGGGGGCTGGCGCCAGGCACTCGCGCG--CCGGACGCCTCTCCCCCGCGTGTGCATTCACTAGTTCGCGGGTCGTTCTGCTGGGCAGGTTTCGACAATGATC
>XL13
GCGTAAAGGGTCCTTGAGCCGCGAACACGGAGGCGCGAGCGCGCGACGAGAGCTCGAGAGTTTTTTTTCTCGCCACCGATCGTCGCGGCGCGGCCGCCGAAGACTCGAATTTGGGCCAACCGCGAGCGGGGAGCGCACGGGAGGCCAGTCTCCACCCGCCCGACAGCGCCCCGCGAGGGGAGCTGGGGGAAGGGCAGCGATGCGTGACACCCAGGCAGACGTGCCCTCGGCCTGACGGCTTGGGGCGCAACTTGCGTTCAAAGACTCGATGGTTCACGGGATTCTGCAATTCACACCAAGTATCGCATTTCGCTACGTTCTTCATCGATGCGAGAGCCGAGATATCCGTTGCCGAGAGTCGTTTTGGATTTTCGTTGAAAGAAGACGACGCATCCCGCACGCGCGCCGTGTCCGGGGCGGCGGGAGCGCGCTCCCTCGTTTGATTTTCCTTGGCGCAGCTCGCGCCGGGGTTCGTTGTTTTGCCGCGGCGGGCGAGACGGTGCTCGCCCCCCGCGGCGAGCGGGGGCTGGCGCCAGGCACTCGCGCG--CCGGACGCCTCTCCCCCGCGTGTGCATTCACTAGTTCGCGGGTCGTTCTGCTGGGCAGGTTTCGACAATGATC
>XL14
GCGTAAAGGGTCCTTGAGCCGCGAACACGGAGGCGCGAGCGCGCGACGAGAGCTCGAGAGTTTTTTTTCTCGCCACCGATCGTCGCGGCGCGGCCGCCGAAGACTCGAATTTGGGCCAACCGCGAGCGGGGAGCGCGCGGGAGGCCAGTCTCCACCCGCCCGACAGCGCCCCGCGAGGGGAGCTGGGGGAAGGGCAGCGATGCGTGACACCCAGGCAGACGTGCCCTCGGCCTGACGGCTTGGGGCGCAACTTGCGTTCAAAGACTCGATGGTTCACGGGATTCTGCAATTCACACCAAGTATCGCATTTCGCTACGTTCTTCATCGATGCGAGAGCCGAGATATCCGTTGCCGAGAGTCGTTTTGGATTTTTGTTGAAAGAAGACGACGCATCCCGCACGCGCGCCGTGTCCGGGGCGGCGGGAGCGCGCTCCCTCGTTTGATTTTCCTTGGCGCAGCTCGCGCCGGGGTTCGTTGTTTTGCCGCGGCGGGCGAGACGGTGCTCGCCCCCCGCGGCGAGCTGGGGCTGGCGCCAGGCACTCGCGCG--CCGGACGCCTCTCCCCCGCGTGTGCATTCACTAGTTCGCGGGTCGTTCTGCTGGGCAGGTTTCGACAATGATC
>XL15
GCGTAAAGGGTCCTTGAGCCGCGAACACGGAGGCGCGAGCGCGCGACGAGAGCTCGAGAGTTTTTTTTCTCGCCACCGATCGTCGCGGCGCGGCCGCCGAAGACTCGAATTTGGGCCAACCGCGAGCGGGGAGCGCGCGGGAGGCCAGTCTCCACCCGCCCAATAGCGCCCCGCGAGGGGAGCTGGGGGAAGGGCAGCGATGCGTGACACCCAGGCAGACGTGCCCTCGGCCTGACGGCTTGGGGCGCAACTTGCGTTCAAAGACTCGATGGTTCACGGGATTCTGCAATTCACACCAAGTATCGCATTTCGCTACGTTCTTCATCGATGCGAGAGCCGAGATATCCGTTGCCGAGAGTCGTTTTGGATTTTTGTTGAAAGAAGACAACGCATCCCGCACGCGCGCCGTGTCCGGGGCGGCGGGAGCGCGCTCCCTCGTTTGATTTTCCTTGGCGCAGCTCGCGCCGGGGTTCGTTGTTTTGCCGCGGCGGGCGAGACGGTGCTCGCCCCCCGCGGCGAGCGGGGGCTGGCGCCAGGCACTCGCGCG--CCGGACGCCTCTCCCCCGCGTGTGCATTCACTAGTTCGCGGGTCGTTCTGCTGGGCAGGTTTCGACAATGATC
>XL16
GCGTAAAGGGTCCTTGACCCGCGAACACGGAGGCGCGAGCGCGCGACGAGAGCTCGAGAGTTTTTTTTCTCGCCTCCGATCGTCGCGGCGCGGCCGCCGAAAACTCGAATTTGGGCCAACCGCGAGCGGGGAGCGCGCGGGAGGCCAGTCTCCACCCGCCCGACAGCGCCCCGCGAGGGGAGCTGGGGGAAGGGCAGCGATGCGTGACACCCAGGCAGACGTGCCCTCGGCCTGACGGCTTGGGGCGCAACTTGCGTTCAAAGACTCGATGGTTCACGGGATTCTGCAATTCACACCAAGTATCGCATTTCGCTACGTTCTTCATCGATGCGAGAGCCGAGATATCCGTTGCCGAGAGTCGTTTTGGATTTTTGTTGAAAGAAGACAACGCATCCCGCACGCGCGCCGTGTCCGGGGCGGCGGGAGCGCGCTCCCTCGTTTGATTTTCCTTGGCGCAGCTCGCGCCGGGGTTCGTTGTTTTGCCGCGGCGGGAGAGACGGTGCTCGCCCCCCGCGGCGAGCGGGGGCTGGCGCCAGGCACTCGCGCG--CCGGACGCCTCTCCCCCGCGTGTGCATTCACTAGTTCGCGGGTCGTTCTGCTGGGCAGGTTTCGACAATGATC
>XL17
GCGTAAAGGGTCCTTGAGCCGCGAACACGGAGGCGCGAGCGCGCGACGAGAGCTCGAGAGTTTTTTTTCTCGCCACCGATCGTCGCGGCGCGGCCGCCGAGGACTCGAATTTGGGCCAACCGCGAGCGGGGAGCGCGCGGGAGGCCAGTCTCCACCCGCCCGACAGCGCCCCGCGAGGGGAGCTGGGGGAAGGGCAGCGATGCGTGACACCCAGGCAGACGTGCCCTCGGCCTGACGGCTTGGGGCGCAACTTGCGTTCAAAGACTCGATGGTTCACGGGATTCTGCAATTCACACCAAGTATCGCATTTCGCTACGTTCTTCATCGATGCGAGAGCCGAGATATCCGTTGCCGAGAGTCGTTTTGGATTTTTGTTGAAAGAAGACGACGCATCCCGCACGCGCGCCGTGTCCGGGGCGGCGGGAGCGCGCTCCCTCGTTTGATTTTCCTTGGCGCAGCTCGCGCCGGGGTTCGTTGTTTTGCCGCGGCGGGCGAGACGGTGCTCGCCCCCCGCGGCGAGCGGGGGCTGGCGCCAGGCACTCGCGCG--CCGGACGCCTCTCCCCTGCGTGTGCATTCACTAGTTCGCGGGTCGTTCTGCTGGGCAGGTTTCGACAATGATC
>XL18
GCGTAAAGGGTCCTTGAGCCGCGAACACGGAGGCGCGAGCGCGCGACGAGAGCTCGAGAGTTTTTTTTCTCGCCACCGATCGTCGCGGCGCGGCCGCCGAGGACTCGAATTTGGGCCAACCGCGAGCGGGGAGCGCGCGGGAGGCCAGTCTCCACCCGCCCGACAGCGCCCCGCGAGGGGAGCTGGGGGAAGGGCAGCGATGCGTGACACCCAGGCAGACGTGCCCTCGGCCTGACGGCTTGGGGCGCAACTTGCGTTCAAAGACTCGATGGTTCACGGGATTCTGCAATTCACACCAAGTATCGCATTTCGCTACGTTCTTCATCGATGCGAGAGCCGAGATATCCGTTGCCGAGAGTCGTTTTGGATTTTTGTTGAAAGAAGACGACGCATCCCGCACGCGCGCCGTGTCCGGGGCGGCGGGAGCGCGCTCCCTCGTTTGATTTTCCTTGGCGCAGCTCGCGCCGGGGTTCGTTGTTTTGCCGCGGCGGGCGAGACGGTGCTCGCCCCCCGCGGCGAGCGGGGGCTGGCGCCAGGCACTCGCGCG--CCGGACGCCTCTCCCCCGCGTGTGCATTCACTAGTTCGCGGGTCGTTCTGCTGGGCAGGTTTCGACAATGATC
>XL19
GCGTAAAGGGTCCTTGAGCCGCGAACACGGAGGCGCGAGCGCGCGACGAGAGCTCGAGAGTTTTTTTTCTCGCCACCGATCGTCGCGGCGCGGCCGCCGAAGACTCGAATTTGGGCCAACCGCGAGCGGGGAGCGCGCGGGAGGCCAGTCTCCACCCGCCCGACAGCGCCCCGCGAGGGGAGCTGGGGGAAGGGCAGCGATGCGTGACACCCAGGCAGACGTGCCCTCGGCCTGACGGCTTGGGGCGCAACTTGCGTTCAAAGACTCGATGGTTCACGGGATTCTGCAATTCACACCAAGTATCGCATTTCGCTACGTTCTTCATCGATGCGAGAGCCGAGATATCCGTTGCCGAGAGTCGTTTTGGATTTTTGTTGAAAGAAGACAACGCATCCCGCACGCGCGCCGTGTCCGGGGCGGCGGGAGCGCGCTCCCTCGTTTGATTTTCCTTGGCGCAGCTCGCGCCGGGGTTCGTTGTTTTGCCGCGGCGGGCGAGACGATGCTCGCCCCCCGCGGCGAGCGGGGGCTGGCGCCAGGCACTCGCGCG--CCGGACGCCTCTCCCCCGCGTGTGCATTCACTAGTTCGCGGGTCGTTCTGCTGGGCAGGTTTCGACAATGATC
>XL20
GCGTAAAGGGTCCTTGAGCCGCGAACACGGAGGCGCGAGCGCGCGACGAGAGCTCGAGAGTTTTTTTTCTCGCCACCGATCGTCGCGGCGCGGCCGCCGAAGACTCGAATTTGGGCCAACCGCGAGCGGGGAGCGCGCGGGAGGCCAGTCTCCACCCGCCCGACAGCGCCCCGCGAGGGGAGCTGGGGGAAGGGCAGCGATGCGTGACACCCAGGCAGACGTGCCCTCGGCCTGACGGCTTGGGGCGCAACTTGCGTTCAAAGACTCGATGGTTCACGGGATTCTGCAATTCACACCAAGTATCGCATTTCGCTACGTTCTTCATCGATGCGAGAGCCGAGATATCCGTTGCCGAGAGTCGTTTTGGATTTTTGTTGAAAGAAGACGACGCATCCCGCACGCGCGCCGTGTCCGGGGCGGCGGGAGCGCGCTCCCTCGTTTGATTTTCCTTGGCGCAGCTCGCGCCGGGGTTCGTTGTTTTGCCGCGGCGGGCGAGACGGTGCTCGCCCCCCGCGGCGAGCGGGGGCTGGCGCCAGGCACTCGCGCG--CCGGACGCCTCTCCCCCGCGTGTGCATTCACTAGTTCGCGGGTCGTTCTGCTGGGCAGGTTTCGACAATGATC
>XL21
GCGTAAAGGGTCCTTGAGCCGCGAACACGGAGGCGCGAGCGCGCGACGAGAGCTCGAGAGTTTTTTTTCTCGCCACCGATCGTCGCGGCGCGGCCGCCGAAGACTCGAATTTGGGCCAACCGCGAGCGGGGAGCGCGCGGGAGGCCAGTCTCCACCCGCCCGACAGCGCCCCGCGAGGGGAGCTGGGGGAAGGGCAGCGATGCGTGACACCCAGGCAGACGTGCCCTCGGCCTGACGGCTTGGGGCGCAACTTGCGTTCAAAGACTCGATGGTTCACGGGATTCTGCAATTCACACCAAGTATCGCATTTCGCTACGTTCTTCATCGATGCGAGAGCCGAGATATCCGTTGCCGAGAGTCGTTTTGGATTTTTGTTGAAAGAAGACGACGCATCCCGCACGCGCGCCGTGTCCGGGGCGGCGGGAGCGCGCTCCCTCGTTTGATTTTCCTTGGCGCAGCTCGCGCCGGGGTTCGTTGTTTTGCCGCGGCGGGCGAGACGGTGCTCGCCCCCCGCGGCGAGCGGGGGCTGGCGCCAGGCACTCGCGCG--CCGGACGCCTCTCCCCCGCGTGTGCATTCACTAGTTCGCGGGTCGTTCTGCTGGGCAGGTTTCGACAATGATC
>XL22
GCGTAAAGGGTCCTTGAGCCGCGAACACGGAGGCGCGAGCGCGCGACGAGAGCTCGAGAGTTTTTTTTCTCGCCACCGATCGTCGCGGCGCGGCCGCCGAAGACTCGAATTTGGGCCAACCGCGAGCGGGGAGCGCGCGGGAGGCCAGTCTCCACCCGCCCGACAGCGCCCCGCGAGGGGAGCTGGGGGAAGGGCAGCGATGCGTGACACCCAGGCAGACGTGCCCTCGGCCTGACGGCTTGGGGCGCAACTTGCGTTCAAAGACTCGATGGTTCACGGGATTCTGCAATTCACACCAAGTATCGCATTTCGCTACGTTCTTCATCGATGCGAGAGCCGAGATATCCGTTGCCGAGAGTCGTTTTGGATTTTTGTTGAAAGAAGACGACGCATCCCGCACACGCGCCGTGTCCGGGGCGGCGGGAGCGCGCTCCCTCGTTTGATTTTCCTTGGCGCAGCTCGCGCCGGGGTTCGTTGTTTTGCCGCGGCGGGCGAGACGGTGCTCGCCCCCCGCGGCGAGCGGGGGCTGGCGCCAGGCACTCGCGCG--CCGGACGCCTCTCCCCCGCGTGTGCATTCACTAGTTCGCGGGTCGTTCTGCTGGGCAGGTTTCGACAATGATC
>XL23
GCGTAAAGGGTCCTTGAGCCGCGAACACGGAGGCGCGAGCGCGCGACGAGAGCTCGAGAGTTTTTTTTCTCGCCACCGATCGTCGCGGCGCGGCCGCCGAAGACTCGAATTTGGGCCAACCGCGAGCGGGGAGCGCGCGGGAGGCCAGTCTCCACCCGCCCGACAGCGCCCCGCGAGGGGAGCTGGGGGAAGGGCAGCGATGCGTGACACCCAGGCAGACGTGCCCTCGGCCTGACGGCTTGGGGCGCAACTTGCGTTCAAAGACTCGATGGTTCACGGGATTCTGCAATTCACACCAAGTATCGCATTTCGCTACGTTCTTCATCGATGCGAGAGCCGAGATATCCGTTGCCGAGAGTCGTTTTGGATTTTTGTTGAAAGAAGACGACGCATCCCGCACGCGCGCCGTGTCCGGGGCGGCGGGAGCGCGCTCCCTCGTTTGATTTTCCTTGGCGCAGCTCGCGCCGGGGTTCGTTGTTTTGCCGCGGCGGGCGAGACGGTGCTCGCCCCCCGCGGCGAGCTGGGGCTGGCGCCAGGCACTCGCGCG--CCGGACGCCTCTCCCCCGCGTGTGCATTCACTAGTTCGCGGGTCGTTCTGCTGGGCAGGTTTCGACAATGATC
>XL24
GCGTAAAGGGTCCTTGAGCCGCGAACACGGAGGCGCGAGCGCGCGACGAGAGCTCGAGAGTTTTTTTTCTCGCCACCGATCGTCGCGGCGCGGCCGCCGAAGACTCGAATTTGGGCCAACCGCGAGCGGGGAGCGCGCGGGAGGCCAGTCTCCACCCGCCCGACAGCGCCCCGCGAGGGGAGCTGGGGGAAGGGCAGCGATGCGTGACACCCAGGCAGACGTGCCCTCGGCCTGACGGCTTGGGGCGCAACTTGCGTTCAAAGACTCGATGGTTCACGGGATTCTGCAATTCACACCAAGTATCGCATTTCGCTACGTTCTTCATCGATGCGAGAGCCGAGATATCCGTTGCCGAGAGTCGTTTTGGATTTTCGTTGAAAGAAGACGACGCATCCCGCACGCGCGCCGTGTCCGGGGCGGCGGGAGCGCGCTCCCTCGTTTGATTTTCCTTGGCGCAGCTCGCGCCGGGGTTCGTTGTTTTGCCGCGGCGGGCGAGACGGTGCTCGCCCCCCGCGGCGAGCGGGGGCTGGCGCCAGGCACTCGCGCG--CCGGACGCCTCTCCCCCGCGTGTGCATTCACTAGTTCGCGGGTCGTTCTGCTGGGCAGGTTTCGACAATGATC
>XL25
GCGTAAAGGGTCCTTGAGCCGCGAACACGGAGGCGCGAGCGCGCGACGAGAGCTCGAGAGTTTTTTTTCTCGCCACCGATCGTCGCGGCGCGGCCGCCGAAGACTCGAATTTGGGCCAACCGCGAGCGGGGAGCGCGCGGGAGGCCAGTCTCCACCCGCCCGACAGCGCCCCGCGAGGGGAGCTGGGGGAAGGGCAGCGATGCGTGACACCCAGGCAGACGTGCCCTCGGCCTGACGGCTTGGGGCGCAACTTGCGTTCAAAGACTCGATGGTTCACGGGATTCTGCAATTCACACCAAGTATCGCATTTCGCTACGTTCTTCATCGATGCGAGAGCCGAGATATCCGTTGCCGAGAGTCGTTTTGGATTTTTGTTGAAAGAAGACGACGCATCCCGCACGCGCGCCGTGTCCGGGGCGGCGGGAGCGCGCTCCCTCGTTTGATTTTCCTTGGCGCAGCTCGCGCCGGGGTTCGTTGTTTTGCCGCGGCGGGCGAGACGGTGCTCGCCCCCCGCGGCGAGCTGGGGCTGGCGCCAGGCACTCGCGCG--CCGGACGCCTCTCCCCCGCGTGTGCATTCACTAGTTCGCGGGTCGTTCTGCTGGGCAGGTTTCGACAATGATC
>XL26
GCGTAAAGGGTCCTTGAGCCGCGAACACGGAGGCACGAGCGCGCGACGAGAGCTCGAGAGTTTTTTTTCTCGCCACCGATCGTCGCAGCGCGGCCGCCGAAGACTCGAATTTGGGCCAACCGCGAGCGGGGAGCGCGCGGGAGGCCAGTCTCCACCCGCCCGACAGCGCCCCGCGAGGGGAGCTGGGGGAAGGGCAGCGATGCGTGACACCCAGGCAGACGTGCCCTCGGCCTGACGGCTTGGGGCGCAACTTGCGTTCAAAGACTCGATGGTTCACGGGATTCTGCAATTCACACCAAGTATCGCATTTCGCTACGTTCTTCATCGATGCGAGAGCCGAGATATCCGTTGCCGAGAGTCGTTTTGGATTTTTGTTGAAAGAAGACGACGCATCCCGCACGCGCGCCGTGTCCGGGGCGGCGGGAGCGCGCTCCCTCGTTTGATTTTCCTTGGCGCAGCTCGCGCCGGGGTTCGTTGTTTTGCCGCGGCGGGCGAGACGGTGCTCGCCCCCCGCGGCGAGCGGGGGCTGGCGCCAGGCACTCGCGCG--CCGGACGCCTCTCCCCCGCGTGTGCATTCACTAGTTCGCGGGTCGTTCTGCTGGGCAGGTTTCGACAATGATC
>XN01
GCGCAAAGGGTCCTTGAGCCGCGAACACGGAGGCGCGAGCGCGCGACGAGAGCCCGAGGGTTTGTTT-CTCGCCACCGATCGTCGCGGCGCGGCCGCCGAGGACTCGAATTTGGGCCAACCGCGAGCGGGGAGCGCGCGGGAGGCCAGTCTCCGCCCGCCCGACAGCGCCCCGCGAGGGGGGCTGGGGGAGGGGCAGCGATGCGTGACACCCAGGCAGACGTGCCCTCGGCCTGACGGCTTGGGGCGCAACTTGCGTTCAAAGACTCGATGGTTCACGGGATTCTGCAATTCACACCAAGTATCGCATTTCGCTACGTTCTTCATCGATGCGAGAGCCGAGATATCCGTTGCCGAGAGTCGTTTTGGATTTTCGTCGAAAGGAGGCGACGCATCCCGCCCGCGCGCCGTGTCCGGGGCGGCGGGAGCGCGCTCCCTCGTTTGATTTTCCTTGGCGCGGCTCGCGCCGGGGTTCGTTGTTTCGCCGCGACGGACGAGACGGTGCTCGTCCCCCGCGGCGAGCGGGGGCCGGCGCCGGGCGCTCGCGCGCTCCGGACGCCTCCCCCC-GCGCGTGCGTTCACGAGTTCGCGGGTCGTTCTGCTGGGCAGGTTTCGACAATGATC
>XN02
GCGCAAAGGGTCCTTGAGCCGCGAACACGGAGGCGCGAGCGCGCGACGAGAGCCCGAGGGTTTGTTT-CTCGCCACCGATCGTCGCGGCGCGGCCGCCGAGGACTCGAATTTGGGCCAACCGCGAGCGGGGAGCGCGCGGGAGGCCAGTCTCCGCCCGCCCGACAGCGCCCCGCGAGGGGGGCTGGGGGAGGGGCAGCGATGCGTGACACCCAGGCAGACGTGCCCTCGGCCTGACGGCTTGGGGCGCAACTTGCGTTCAAAGACTCGATGGTTCACGGGATTCTGCAATTCACACCAAGTATCGCATTTCGCTACGTTCTTCATCGATGCGAGAGCCGAGATATCCGTTGCCGAGAGTCGTTTTGGATTTTCGTCGAAAGGAGGCGACGCATCCCGCCCGCGCGCCGTGTCCGGGGCGGCGGGAGCGCGCTCCCTCGTTTGATTTTCCTTGGCGCGGCTCGCGCCGGGGTTCGTTGTTTCGCCGCGACGGACGAGACGGTGCTCGTCCCCCGCGGCGAGCGGGGGCCGGCGCCGGGCGCTCGCGCGCTCCGGACGCCTCCCCCC-GCGCGTGCGTTCACGAGTTCGCGGGTCGTTCTGCTGGGCAGGTTTCGACAATGATC
>XN03
GCGCAAAGGGTCCTTGAGCCGCGAACACGGAGGCGCGAGCGCGCGACGAGAGCCCGAGGGTTTGTTT-CTCGCCACCGATCGTCGCGGCGCGGCCGCCGAGGACTCGAATTTGGGCCAACCGCGAGCGGGGAGCGCGCGGGAGGCCAGTCTCCGCCCGCCCGACAGCGCCCCGCGAGGGGGGCTGGGGGAGGGGCAGCGATGCGTGACACCCAGGCAGACGTGCCCTCGGCCTGACGGCTTGGGGCGCAACTTGCGTTCAAAGACTCGATGGTTCACGGGATTCTGCAATTCACACCAAGTATCGCATTTCGCTACGTTCTTCATCGATGCGAGAGCCGAGATATCCGTTGCCGAGAGTCGTTTTGGATTTTCGTCGAAAGGAGGCGACGCATCCCGCCCGCGCGCCGTGTCCGGGGCGGCGGGAGCGCGCTCCCTCGTTTGATTTTCCTTGGCGCGGCTCGCGCCGGGGTTCGTTGTTTCGCCGCGACGGACGAGACGGTGCTCGTCCCCCGCGGCGAGCGGGGGCCGGCGCCGGGCGCTCGCGAGCTCCGGACGCCTCCCCCC-GCGCGTGCGTTCACGAGTTCGCGGGTCGTTCTGCTGGGCAGGTTTCGACAATGATC
>XN04
GCGCAAAGGGTCCTTGAGCCGCGAACACGGAGGCGCGAGCGCGCGACGAGAGCCCGAGGGTTTGTTT-CTCGCCACCGATCGTCGCGGCGCGGCCGCCGAGGACTCGAATTTGGGCCAACCGCGAGCGGGGAGCGCGCGGGAGGCCAGTCTCCGCCCGCCCGACAGCGCCCCGCGAGGGGGGCTGGGGGAGGGGCAGCGATGCGTGACACCCAGGCAGACGTGCCCTCGGCCTGACGGCTTGGGGCGCAACTTGCGTTCAAAGACTCGATGGTTCACGGGATTCTGCAATTCACACCAAGTATCGCATTTCGCTACGTTCTTCATCGATGCGAGAGCCGAGATATCCGTTGCCGAGAGTCGTTTTGGATTTTCGTCGAAAGGAGGCGACGCATCCCGCCCGCGCGCCGTGTCCGGGGCGGCGGGAGCGCGCTCCCTCGTTTGATTTTCCTTGGCGCGGCTCGCGCCGGGGTTCGTTGTTTCGCCGCGACGGACGAGACGGTGCTCGTCCCCCGCGGCGAGCGGGGGCCGGCGCCGGGCGCTCGCGAGCTCCGGACGCCTCCCCCC-GCGCGTGCGTTCACGAGTTCGCGGGTCGTTCTGCTGGGCAGGTTTCGACAATGATC
>XN05
GCGCAAAGGGTCCTTGAGCCGCGAACACGGAGGCGCGAGCGCGCGACGAGAGCCCGAGGGTTTGTTT-CTCGCCACCGATCGTCGCGGCGCGGCCGCCGAGGACTCGAATTTGGGCCAACCGCGAGCGGGGAGCGCGCGGGAGGCCAGTCTCCGCCCGCCCGACAGCGCCCCGCGAGGGGGGCTGGGGGAGGGGCAGCGATGCGTGACACCCAGGCAGACGTGCCCTCGGCCTGACGGCTTGGGGCGCAACTTGCGTTCAAAGACTCGATGGTTCACGGGATTCTGCAATTCACACCAAGTATCGCATTTCGCTACGTTCTTCATCGATGCGAGAGCCGAGATATCCGTTGCCGAGAGTCGTTTTGGATTTTCGTCGAAAGGAGGCGACGCATCCCGCCCGCGCGCCGTGTCCGGGGCGGCGGGAGCGCGCTCCCTCGTTTGATTTTCCTTGGCGCGGCTCGCGCCGGGGTTCGTTGTTTCGCCGCGACGGACGAGACGGTGCTCGTCCCCCGCGGCGAGCGGGGGCCGGCGCCGGGCGCTCGCGAGCTCCGGACGCCTCCCCCC-GCGCGTGCGTTCACGAGTTCGCGGGTCGTTCTGCTGGGCAGGTTTCGACAATGATC
>XN06
GCGCAAAGGGTCCTTGAGCCGCGAACACGGAGGCGCGAGCGCGCGACGAGAGCCCGAGGGTTTGTTT-CTCGCCACCGATCGTCGCGGCGCGGCCGCCGAGGACTCGAATTTGGGCCAACCGCGAGCGGGGAGCGCGCGGGAGGCCAGTCTCCGCCCGCCCGACAGCGCCCCGCGAGGGGGGCTGGGGGAGGGGCAGCGATGCGTGACACCCAGGCAGACGTGCCCTCGGCCTGACGGCTTGGGGCGCAACTTGCGTTCAAAGACTCGATGGTTCACGGGATTCTGCAATTCACACCAAGTATCGCATTTCGCTACGTTCTTCATCGATGCGAGAGCCGAGATATCCGTTGCCGAGAGTCGTTTTGGATTTTCGTCGAAAGGAGGCGACGCATCCCGCCCGCGCGCCGTGTCCGGGGCGGCGGGAGCGCGCTCCCTCGTTTGATTTTCCTTGGCGCGGCTCGCGCCGGGGTTCGTTGTTTCGCCGCGACGGACGAGACGGTGCTCGTCCCCCGCGGCGAGCGGGGGCCGGCGCCGGGCGCTCGCGCGCTCCGGACGCCTCCCCCC-GCGCGTGCGTTCACGAGTTCGCGGGTCGTTCTGCTGGGCAGGTTTCGACAATGATC
>XN07
GCGCAAAGGGTCCTTGAGCCGCGAACACGGAGGCGCGAGCGCGCGACGAGAGCCCGAGGGTTTGTTT-CTCGCCACCGATCGTCGCGGCGCGGCCGCCGAGGACTCGAATTTGGGCCAACCGCGAGCGGGGAGCGCGCGGGAGGCCAGTCTCCGCCCGCCCGACAGCGCCCCGCGAGGGGGGCTGGGGGAGGGGCAGCGATGCGTGACACCCAGGCAGACGTGCCCTCGGCCTGACGGCTTGGGGCGCAACTTGCGTTCAAAGACTCGATGGTTCACGGGATTCTGCAATTCACACCAAGTATCGCATTTCGCTACGTTCTTCATCGATGCGAGAGCCGAGATATCCGTTGCCGAGAGTCGTTTTGGATTTTCGTCGAAAGGAGGCGACGCATCCCGCCCGCGCGCCGTGTCCGGGGCGGCGGGAGCGCGCTCCCTCGTTTGATTTTCCTTGGCGCGGCTCGCGCCGGGGTTCGTTGTTTCGCCGCGACGGACGAGACGGTGCTCGTCCCCCGCGGCGAGCGGGGGCCGGCGCCGGGCGCTCGCGAGCTCCGGACGCCTCCCCCC-GCGCGTGCGTTCACGAGTTCGCGGGTCGTTCTGCTGGGCAGGTTTCGACAATGATC
>XN08
GCGCAAAGGGTCCTTGAGCCGCGAACACGGAGGCGCGAGCGCGCGACGAGAGCCCGAGGGTTTGTTT-CTCGCCACCGATCGTCGCGGCGCGGCCGCCGAGGACTCGAATTTGGGCCAACCGCGAGCGGGGAGCGCGCGGGAGGCCAGTCTCCGCCCGCCCGACAGCGCCCCGCGAGGGGGGCTGGGGGAGGGGCAGCGATGCGTGACACCCAGGCAGACGTGCCCTCGGCCTGACGGCTTGGGGCGCAACTTGCGTTCAAAGACTCGATGGTTCACGGGATTCTGCAATTCACACCAAGTATCGCATTTCGCTACGTTCTTCATCGATGCGAGAGCCGAGATATCCGTTGCCGAGAGTCGTTTTGGATTTTCGTCGAAAGGAGGCGACGCATCCCGCCCGCGCGCCGTGTCCGGGGCGGCGGGAGCGCGCTCCCTCGTTTGATTTTCCTTGGCGCGGCTCGCGCCGGGGTTCGTTGTTTCGCCGCGACGGACGAGACGGTGCTCGTCCCCCGCGGCGAGCGGGGGCCGGCGCCGGGCGCTCGCGAGCTCCGGACGCCTCCCCCC-GCGCGTGCGTTCACGAGTTCGCGGGTCGTTCTGCTGGGCAGGTTTCGACAATGATC
>XN09
GCGCAAAGGGTCCTTGAGCCGCGAACACGGAGGCGCGAGCGCGCGACGAGAGCCCGAGGGTTTGTTT-CTCGCCACCGATCGTCGCGGCGCGGCCGCCGAGGACTCGAATTTGGGCCAACCGCGAGCGGGGAGCGCGCGGGAGGCCAGTCTCCGCCCGCCCGACAGCGCCCCGCGAGGGGGGCTGGGGGAGGGGCAGCGATGCGTGACACCCAGGCAGACGTGCCCTCGGCCTGACGGCTTGGGGCGCAACTTGCGTTCAAAGACTCGATGGTTCACGGGATTCTGCAATTCACACCAAGTATCGCATTTCGCTACGTTCTTCATCGATGCGAGAGCCGAGATATCCGTTGCCGAGAGTCGTTTTGGATTTTCGTCGAAAGGAGGCGACGCATCCCGCCCGCGCGCCGTGTCCGGGGCGGCGGGAGCGCGCTCCCTCGTTTGATTTTCCTTGGCGCGGCTCGCGCCGGGGTTCGTTGTTTCGCCGCGACGGACGAGACGGTGCTCGTCCCCCGCGGCGAGCGGGGGCCGGCGCCGGGCGCTCGCGCGCTCCGGACGCCTCCCCCC-GCGCGTGCGTTCACGAGTTCGCGGGTCGTTCTGCTGGGCAGGTTTCGACAATGATC
>XN10
GCGCAAAGGGTCCTTGAGCCGCGAACACGGAGGCGCGAGCGCGCGACGAGAGCCCGAGGGTTTGTTT-CTCGCCACCGATCGTCGCGGCGCGGCCGCCGAGGACTCGAATTTGGGCCAACCGCGAGCGGGGAGCGCGCGGGAGGCCAGTCTCCGCCCGCCCGACAGCGCCCCGCGAGGGGGGCTGGGGGAGGGGCAGCGATGCGTGACACCCAGGCAGACGTGCCCTCGGCCTGACGGCTTGGGGCGCAACTTGCGTTCAAAGACTCGATGGTTCACGGGATTCTGCAATTCACACCAAGTATCGCATTTCGCTACGTTCTTCATCGATGCGAGAGCCGAGATATCCGTTGCCGAGAGTCGTTTTGGATTTTCGTCGAAAGGAGGCGACGCATCCCGCCCGCGCGCCGTGTCCGGGGCGGCGGGAGCGCGCTCCCTCGTTTGATTTTCCTTGGCGCGGCTCGCGCCGGGGTTCGTTGTTTCGCCGCGACGGACGAGACGGTGCTCGTCCCCCGCGGCGAGCGGGGGCCGGCGCCGGGCGCTCGCGAGCTCCGGACGCCTCCCCCC-GCGCGTGCGTTCACGAGTTCGCGGGTCGTTCTGCTGGGCAGGTTTCGACAATGATC
>XN11
GCGCAAAGGGTCCTTGAGCCGCGAACACGGAGGCGCGAGCGCGCGACGAGAGCCCGAGGGTTTGTTT-CTCGCCACCGATCGTCGCGGCGCGGCCGCCGAGGACTCGAATTTGGGCCAACCGCGAGCGGGGAGCGCGCGGGAGGCCAGTCTCCGCCCGCCCGACAGCGCCCCGCGAGGGGGGCTGGGGGAGGGGCAGCGATGCGTGACACCCAGGCAGACGTGCCCTCGGCCTGACGGCTTGGGGCGCAACTTGCGTTCAAAGACTCGATGGTTCACGGGATTCTGCAATTCACACCAAGTATCGCATTTCGCTACGTTCTTCATCGATGCGAGAGCCGAGATATCCGTTGCCGAGAGTCGTTTTGGATTTTCGTCGAAAGGAGGCGACGCATCCCGCCCGCGCGCCGTGTCCGGGGCGGCGGGAGCGCGCTCCCTCGTTTGATTTTCCTTGGCGCGGCTCGCGCCGGGGTTCGTTGTTTCGCCGCGACGGACGAGACGGTGCTCGTCCCCCGCGGCGAGCGGGGGCCGGCGCCGGGCGCTCGCGCGCTCCGGACGCCTCCCCCC-GCGCGTGCGTTCACGAGTTCGCGGGTCGTTCTGCTGGGCAGGTTTCGACAATGATC
>XN12
GCGCACAGGGTCCTTGAGCCGCGAACACGGAGGCGCGAGCGCGCGACGAGAGCCCGAGGGTTTGTTT-CTCGCCACCGATCGTCGCGGCGCGGCCGCCGAGGACTCGAATTTGGGCCAACCGCCAGCGGGGAGGGCGCGGGAGGCCAGTCTCCGCCCGCCCGACAGCGCCCCGCGAGGGGGGCTGGGGGAGGGGCAGCGATGCGTGACACCCAGGCAGACTTGCCCTCGGCCTGACGGCTTGGGGCGCAACTTGCGTTCAAAGACTCGATGGTTCACGGGATTCTGCAATTCACACCAAGTATCGCATTTCGCTACGTTCTTCATCGATGCGAGAGCCGAGATATCCGTTGCCGAGAGTCGTTTTGGATTTTCGTCGAAAGGAGACGACGCATCCCGCCCGCGCGCCGTGTCCGGGGCGGCGGGAGCGCGCTCCCTCGTTTGATTTTCCTTGGCGCGGCTCGCGCCGGGGTTCGTTGTTTCGCCGCGACGGACGAGACGGTGCTCGTCCCCCGCGGCGAGCGGGGGCCGGCGCCGGGCGCTCGCGAGCTCCGGACGCCTCCCCCC-GCGCGTGCGTTCACGAATTCACGGGTCGTTCTGCTGGGCAGGTTTCGACAATGATC
>XN13
GCGCACAGGGTCCTTGAGCCGCGAACACGGAGGCGCGAGCGCGCGACGAGAGCCCGAGGGTTTGTTT-CTCGCCACCGATCGTCGCGGCGCGGCCGCCGAGGACTCGAATTTGGGCCAACCGCCAGCGGGGAGGGCGCGGGAGGCCAGTCTCCGCCCGCCCGACAGCGCCCCGCGAGGGGGGCTGGGGGAGGGGCAGCGATGCGTGACACCCAGGCAGACTTGCCCTCGGCCTGACGGCTTGGGGCGCAACTTGCGTTCAAAGACTCGATGGTTCACGGGATTCTGCAATTCACACCAAGTATCGCATTTCGCTACGTTCTTCATCGATGCGAGAGCCGAGATATCCGTTGCCGAGAGTCGTTTTGGATTTTCGTCGAAAGGAGACGACGCATCCCGCCCGCGCGCCGTGTCCGGGGCGGCGGGAGCGCGCTCCCTCGTTTGATTTTCCTTGGCGCGGCTCGCGCCGGGGTTCGTTGTTTCGCCGCGACGGACGAGACGGTGCTCGTCCCCCGCGGCGAGCGGGGGCCGGCGCCGGGCGCTCGCGAGCTCCGGACGCCTCCCCCC-GCGCGTGCGTTCACGAATTCACGGGTCGTTCTGCTGGGCAGGTTTCGACAATGATC
>XN14
GCGCAAAGGGTCCTTGAGCCGCGAACACGGAGGCGCGAGCGCGCGACGAGAGCCCGAGGGTTTGTTT-CTCGCCACCGATCGTCGCGGCGCGGCCGCCGAGGACTCGAATTTGGGCCAACCGCGAGCGGGGAGCGCGCGGGAGGCCAGTCTCCGCCCGCCCGACAGCGCCCCGCGAGGGGGGCTGGGGGAGGGGCAGCGATGCGTGACACCCAGGCAGACGTGCCCTCGGCCTGACGGCTTGGGGCGCAACTTGCGTTCAAAGACTCGATGGTTCACGGGATTCTGCAATTCACACCAAGTATCGCATTTCGCTACGTTCTTCATCGATGCGAGAGCCGAGATATCCGTTGCCGAGAGTCGTTTTGGATTTTCGTCGAAAGGAGGCGACGCATCCCGCCCGCGCGCCGTGTCCGGGGCGGCGGGAGCGCGCTCCCTCGTTTGATTTTCCTTGGCGCGGCTCGCGCCGGGGTTCGTTGTTTCGCCGCGACGGACGAGACGGTGCTCGTCCCCCGCGGCGAGCGGGGGCCGGCGCCGGGCGCTCGCGCGCTCCGGACGCCTCCCCCC-GCGCGTGCGTTCACGAGTTCGCGGGTCGTTCTGCTGGGCAGGTTTCGACAATGATC
>XN15
GCGCAAAGGGTCCTTGAGCCGCGAACACGGAGGCGCGAGCGCGCGACGAGAGCCCGAGGGTTTGTTT-CTCGCCACCGATCGTCGCGGCGCGGCCGCCGAGGACTCGAATTTGGGCCAACCGCGAGCGGGGAGCGCGCGGGAGGCCAGTCTCCGCCCGCCCGACAGCGCCCCGCGAGGGGGGCTGGGGGAGGGGCAGCGATGCGTGACACCCAGGCAGACGTGCCCTCGGCCTGACGGCTTGGGGCGCAACTTGCGTTCAAAGACTCGATGGTTCACGGGATTCTGCAATTCACACCAAGTATCGCATTTCGCTACGTTCTTCATCGATGCGAGAGCCGAGATATCCGTTGCCGAGAGTCGTTTTGGATTTTCGTCGAAAGGAGGCGACGCATCCCGCCCGCGCGCCGTGTCCGGGGCGGCGGGAGCGCGCTCCCTCGTTTGATTTTCCTTGGCGCGGCTCGCGCCGGGGTTCGTTGTTTCGCCGCGACGGACGAGACGGTGCTCGTCCCCCGCGGCGAGCGGGGGCCGGCGCCGGGCGCTCGCGCGCTCCGGACGCCTCCCCCC-GCGCGTGCGTTCACGAGTTCGCGGGTCGTTCTGCTGGGCAGGTTTCGACAATGATC
>XN16
GCGCAAAGGGTCCTTGAGCCGCGAACACGGAGGCGCGAGCGCGCGACGAGAGCCCGAGGGTTTGTTT-CTCGCCACCGATCGTCGCGGCGCGGCCGCCGAGGACTCGAATTTGGGCCAACCGCGAGCGGGGAGCGCGCGGGAGGCCAGTCTCCGCCCGCCCGACAGCGCCCCGCGAGGGGGGCTGGGGGAGGGGCAGCGATGCGTGACACCCAGGCAGACGTGCCCTCGGCCTGACGGCTTGGGGCGCAACTTGCGTTCAAAGACTCGATGGTTCACGGGATTCTGCAATTCACACCAAGTATCGCATTTCGCTACGTTCTTCATCGATGCGAGAGCCGAGATATCCGTTGCCGAGAGTCGTTTTGGATTTTCGTCGAAAGGAGGCGACGCATCCCGCCCGCGCGCCGTGTCCGGGGCGGCGGGAGCGCGCTCCCTCGTTTGATTTTCCTTGGCGCGGCTCGCGCCGGGGTTCGTTGTTTCGCCGCGACGGACGAGACGGTGCTCGTCCCCCGCGGCGAGCGGGGGCCGGCGCCGGGCGCTCGCGCGCTCCGGACGCCTCCCCCC-GCGCGTGCGTTCACGAGTTCGCGGGTCGTTCTGCTGGGCAGGTTTCGACAATGATC
>XN17
GCGCAAAGGGTCCTTGAGCCGCGAACACGGAGGCGCGAGCGCGCGACGAGAGCCCGAGGGTTTGTTT-CTCGCCACCGATCGTCGCGGCGCGGCCGCCGAGGACTCGAATTTGGGCCAACCGCGAGCGGGGAGCGCGCGGGAGGCCAGTCTCCGCCCGCCCGACAGCGCCCCGCGAGGGGGGCTGGGGGAGGGGCAGCGATGCGTGACACCCAGGCAGACGTGCCCTCGGCCTGACGGCTTGGGGCGCAACTTGCGTTCAAAGACTCGATGGTTCACGGGATTCTGCAATTCACACCAAGTATCGCATTTCGCTACGTTCTTCATCGATGCGAGAGCCGAGATATCCGTTGCCGAGAGTCGTTTTGGATTTTCGTCGAAAGGAGGCGACGCATCCCGCCCGCGCGCCGTGTCCGGGGCGGCGGGAGCGCGCTCCCTCGTTTGATTTTCCTTGGCGCGGCTCGCGCCGGGGTTCGTTGTTTCGCCGCGACGGACGAGACGGTGCTCGTCCCCCGCGGCGAGCGGGGGCCGGCGCCGGGCGCTCGCGAGCTCCGGACGCCTCCCCCC-GCGCGTGCGTTCACGAGTTCACGGGTCGTTCTGCTGGGCAGGTTTCGACAATGATC
>XN18
GCGCAAAGGGTCCTTGAGCCGCGAACACGGAGGCGCGAGCGCGCGACGAGAGCCCGAGGGTTTGTTT-CTCGCCACCGATCGTCGCGGCGCGGCCGCCGAGGACTCGAATTTGGGCCAACCGCGAGCGGGGAGCGCGCGGGAGGCCAGTCTCCGCCCGCCCGACAGCGCCCCGCGAGGGGGGCTGGGGGAGGGGCAGCGATGCGTGACACCCAGGCAGACGTGCCCTCGGCCTGACGGCTTGGGGCGCAACTTGCGTTCAAAGACTCGATGGTTCACGGGATTCTGCAATTCACACCAAGTATCGCATTTCGCTACGTTCTTCATCGATGCGAGAGCCGAGATATCCGTTGCCGAGAGTCGTTTTGGATTTTCGTCGAAAGGAGGCGACGCATCCCGCCCGCGCGCCGTGTCCGGGGCGGCGGGAGCGCGCTCCCTCGTTTGATTTTCCTTGGCGCGGCTCGCGCCGGGGTTCGTTGTTTCGCCGCGACGGACGAGACGGTGCTCGTCCCCCGCGGCGAGCGGGGGCCGGCGCCGGGCGCTCGCGCGCTCCGGACGCCTCCCCCC-GCGCGTGCGTTCACGAGTTCGCGGGTCGTTCTGCTGGGCAGGTTTCGACAATGATC
>XN19
GCGCAAAGGGTCCTTGAGCCGCGAACACGGAGGCGCGAGCGCGCGACGAGAGCCCGAGGGTTTGTTT-CTCGCCACCGATCGTCGCGGCGCGGCCGCCGAGGACTCGAATTTGGGCCAACCGCGAGCGGGGAGCGCGCGGGAGGCCAGTCTCCGCCCGCCCGACAGCGCCCCGCGAGGGGGGCTGGGGGAGGGGCAGCGATGCGTGACACCCAGGCAGACGTGCCCTCGGCCTGACGGCTTGGGGCGCAACTTGCGTTCAAAGACTCGATGGTTCACGGGATTCTGCAATTCACACCAAGTATCGCATTTCGCTACGTTCTTCATCGATGCGAGAGCCGAGATATCCGTTGCCGAGAGTCGTTTTGGATTTTCGTCGAAAGGAGGCGACGCATCCCGCCCGCGCGCCGTGTCCGGGGCGGCGGGAGCGCGCTCCCTCGTTTGATTTTCCTTGGCGCGGCTCGCGCCGGGGTTCGTTGTTTCGCCGCGACGGACGAGACGGTGCTCGTCCCCCGCGGCGAGCGGGGGCCGGCGCCGGGCGCTCGCGCGCTCCGGACGCCTCCCCCC-GCGCGTGCGTTCACGAGTTCGCGGGTCGTTCTGCTGGGCAGGTTTCGACAATGATC
>XN20
GCGCAAAGGGTCCTTGAGCCTCGAACACGGAGGCGCGAGCGCGCGACGAGAGCCCGAGGGTTTGTTT-CTCGCCACCGATCGTCGCGGCGCGGCCGCCGAGGACTCGAATTTGGGCCAACCGCGAGCGGGGAGCGCGCGGGAGGCCAGTCTCCGCCCGCCCGACAGCGCCCCGCGAGGGGGGCTGGGGGAGGGGCAGCGATGCGTGACACCCAGGCAGACGTGCCCTCGGCCTGACGGCTTGGGGCGCAACTTGCGTTCAAAGACTCGATGGTTCACGGGATTCTGCAATTCACACCAAGTATCGCATTTCGCTACGTTCTTCATCGATGCGAGAGCCGAGATATCCGTTGCCGAGAGTCGTTTTGGATTTTCGTCGAAAGGAGGCGACGCATCCCGCCCGCGCGCCGTGTCCGGGGCGGCGGGAGCGCGCTCCCTCGTTTGATTTTCCTTGGCGCGGCTCGCGCCGGGGTTCGTTGTTTCGCCGCGACGGACGAGACGGTGCTCGTCCCCCGCGGCGAGCGGGGGCCGGCGCCGGGCGCTCGCGAGCTCCGGACGCCTCCCCCC-GCGCGTGCGTTCACGACTTCACGGGTCGTTCTGCTGGGCACGTTTCGACAATGATC
>XN21
GCGCAAAGGGTCCTTGAGCCGCGAACACGGAGGCGCGAGCGCGCGACGAGAGCCCGAGGGTTTGTTT-CTCGCCACCGATCGTCGCGGCGCGGCCGCCGAGGACTCGAATTTGGGCCAACCGCGAGCGGGGAGCGCGCGGGAGGCCAGTCTCCGCCCGCCCGACAGCGCCCCGCGAGGGGGGCTGGGGGAGGGGCAGCGATGCGTGACACCCAGGCAGACGTGCCCTCGGCCTGACGGCTTGGGGCGCAACTTGCGTTCAAAGACTCGATGGTTCACGGGATTCTGCAATTCACACCAAGTATCGCATTTCGCTACGTTCTTCATCGATGCGAGAGCCGAGATATCCGTTGCCGAGAGTCGTTTTGGATTTTCGTCGAAAGGAGGCGACGCATCCCGCCCGCGCGCCGTGTCCGGGGCGGCGGGAGCGCGCTCCCTCGTTTGATTTTCCTTGGCGCGGCTCGCGCCGGGGTTCGTTGTTTCGCCGCGACGGACGAGACGGTGCTCGTCCCCCGCGGCGAGCGGGGGCCGGCGCCGGGCGCTCGCGAGCTCCGGACGCCTCCCCCC-GCGCGTGCGTTCACGAGTTCGCGGGTCGTTCTGCTGGGCAGGTTTCGACAATGATC
>XN22
GCGCAAAGGGTCCTTGAGCCGCGAACACGGAGGCGCGAGCGCGCGACGAGAGCCCGAGGGTTTGTTT-CTCGCCACCGATCGTCGCGGCGCGGCCGCCGAGGACTCGAATTTGGGCCAACCGCGAGCGGGGAGCGCGCGGGAGGCCAGTCTCCGCCCGCCCGACAGCGCCCCGCGAGGGGGGCTGGGGGAGGGGCAGCGATGCGTGACACCCAGGCAGACGTGCCCTCGGCCTGACGGCTTGGGGCGCAACTTGCGTTCAAAGACTCGATGGTTCACGGGATTCTGCAATTCACACCAAGTATCGCATTTCGCTACGTTCTTCATCGATGCGAGAGCCGAGATATCCGTTGCCGAGAGTCGTTTTGGATTTTCGTCGAAAGGAGGCGACGCATCCCGCCCGCGCGCCGTGTCCGGGGCGGCGGGAGCGCGCTCCCTCGTTTGATTTTCCTTGGCGCGGCTCGCGCCGGGGTTCGTTGTTTCGCCGCGACGGACGAGACGGTGCTCGTCCCCCGCGGCGAGCGGGGGCCGGCGCCGGGCGCTCGCGCGCTCCGGACGCCTCCCCCC-GCGCGTGCGTTCACGAGTTCGCGGGTCGTTCTGCTGGGCAGGTTTCGACAATGATC
>XY01
GCGTAAAGGGTCCTTGAGCCGCGAACACGGAGGCGCGAGCGCGCGACGAGAGCTCGAGAGTTTTTTTTCTCGCCACCGATCGTCGCGGCGCGGCCGCCGAAGACTCGAATTTGGGCCAACCGCGAGCGGGGAGCGCACGGGAGGCCAGTCTCCACCCGCCCGACAGCGCCCCGCGAGGGGAGCTGGGGGAAGGGCAGCGATGCGTGACACCCAGGCAGACGTGCCCTCGGCCTGACGGCTTGGGGCGCAACTTGCGTTCAAAGACTCGATGGTTCACGGGATTCTGCAATTCACACCAAGTATCGCATTTCGCTACGTTCTTCATCGATGCGAGAGCCGAGATATCCGTTGCCGAGAGTCGTTTTGGATTTTCGTTGAAAGAAGACGACGCATCCCGCACGCGCGCCGTGTCCGGGGCGGCGGGAGCGCGCTCCCTCGTTTGATTTTCCTTGGCGCAGCTCGCGCCGGGGTTCGTTGTTTTGCCGCGGCGGGCGAGACGGTGCTCGCCCCCCGCGGCGAGCGGGGGCTGGCGCCAGGCACTCGCGCG--CCGGACGCCTCGCCCCCGCGTGTGCATTCACTGGTTCACGGGTCGTTCTGCTGGGCAGGTTTCGACAATGATC
>XY02
GCGTAAAGGGTCCTTGAGCCGCGAACACGGAGGCGCGAGCGCGCGACGAGAGCTCGAGAGTTTTTTTTCTCGCCACCGATCGTCGCGGCGCGGCCGCCGAAGACTCGAATTTGGGCCAACCGCGAGCGGGGAGCGCACGGGAGGCCAGTCTCCACCCGCCCGACAGCGCCCCGCGAGGGGAGCTGGGGGAAGGGCAGCGATGCGTGACACCCAGGCAGACGTGCCCTCGGCCTGACGGCTTGGGGCGCAACTTGCGTTCAAAGACTCGATGGTTCACGGGATTCTGCAATTCACACCAAGTATCGCATTTCGCTACGTTCTTCATCGATGCGAGAGCCGAGATATCCGTTGCCGAGAGTCGTTTTGGATTTTCGTTGAAAGAAGACGACGCATCCCGCACGCGCGCCGTGTCCGGGGCGGCGGGAGCGCGCTCCCTCGTTTGATTTTCCTTGGCGCAGCTCGCGCCGGGGTTCGTTGTTTTGCCGCGGCGGGCGAGACGGTGCTCGCCCCCCGCGGCGAGCGGGGGCTGGCGCCAGGCACTCGCGCG--CCGGACGCCTCTCCCCCGCGTGTGCATTCACTGGTTCGCGGGTCGTTCTGCTGGGCAGGTTTCGACAATGATC
>XY03
GCGTAAAGGGTCCTTGAGCCGCGAACACGGAGGCGCGAGCGCGCGACGAGAGCTCGAGAGTTTTTTTTCTCGCCACCGATCGTCGCGGCGCGGCCGCCGAAGACTCGAATTTGGGCCAACCGCGAGCGGGGAGCGCACGGGAGGCCAGTCTCCACCCGCCCGACAGCGCCCCGCGAGGGGAGCTGGGGGAAGGGCAGCGATGCGTGACACCCAGGCAGACGTGCCCTCGGCCTGACGGCTTGGGGCGCAACTTGCGTTCAAAGACTCGATGGTTCACGGGATTCTGCAATTCACACCAAGTATCGCATTTCGCTACGTTCTTCATCGATGCGAGAGCCGAGATATCCGTTGCCGAGAGTCGTTTTGGATTTTCGTTGAAAGAAGACGACGCATCCCGCACGCGCGCCGTGTCCGGGGCGGCGGGAGCGCGCTCCCTCGTTTGATTTTCCTTGGCGCAGCTCGCGCCGGGGTTCGTTGTTTTGCCGCGGCGGGCGAGACGGTGCTCGCCCCCCGCGGCGAGCGGGGGCTGGCGCCAGGCACTCGCGCG--CCGGACGCCTCGCCCCCGCGTGTGCATTCACTGGTTCGCGGGTCGTTCTGCTGGGCAGGTTTCGACAATGATC
>XY04
GCGTAAAGGGTCCTTGAGCCGCGAACACGGAGGCGCGAGCGCGCGACGAGAGCTCGAGAGTTTTTTTTCTCGCCACCGATCGTCGCGGCGCGGCCGCCGAAGACTCGAATTTGGGCCAACCGCGAGCGGGGAGCGCACGGGAGGCCAGTCTCCACCCGCCCGACAGCGCCCCGCGAGGGGAGCTGGGGGAAGGGCAGCGATGCGTGACACCCAGGCAGACGTGCCCTCGGCCTGACGGCTTGGGGCGCAACTTGCGTTCAAAGACTCGATGGTTCACGGGATTCTGCAATTCACACCAAGTATCGCATTTCGCTACGTTCTTCATCGATGCGAGAGCCGAGATATCCGTTGCCGAGAGTCGTTTTGGATTTTCGTTGAAAGAAGACGACGCATCCCGCACGCGCGCCGTGTCCGGGGCGGCGGGAGCGCGCTCCCTCGTTTGATTTTCCTTGGCGCAGCTCGCGCCGGGGTTCGTTGTTGCCCCGCGGAGGGCGAGACGGTGCTCGCCCCCCGCGGCGAGCGAGGGCTGGCGCCAGGCACTCTCGCG--CCGGACGCCTCGCCCCCGCGTGTGCATTCACTGATTAGCGGGTCGTTCTGCTGGGCAGGTTTCGACAATGATC
>XY05
GCGTAAAGGGTCCTTGAGCCGCGAACACGGAGGCGCGAGCGCGCGACGAGAGCTCGAGAGTTTTTTTTCTCGCCACCGATCGTCGCGGCGCGGCCGCCGAAGACTCGAATTTGGGCCAACCGCGAGCGGGGAGCGCGCGGGAGGCCAGTCTCCACCCGCCCGACAGCGCCCCGCGAGGGGAGCTGGGGGAAGGGCAGCGATGCGTGACACCCAGGCAGACGTGCCCTCGGCCTGACGGCTTGGGGCGCAACTTGCGTTCAAAGACTCGATGGTTCACGGGATTCTGCAATTCACACCAAGTATCGCATTTCGCTACGTTCTTCATCGATGCGAGAGCCGAGATATCCGTTGCCGAGAGTCGTTTTGGATTTTTGTTGAAAGAAGACGACGCATCCCGCACGCGCGCCGTGTCCGGGGCGGCGGGAGCGCGCTCCCTCGTTTGATTTTCCTTGGCGCAGCTCGCGCCGGGGTTCGTTGTTTTGCCGCGGCGGGCGAGACGGTGCTCGCCCCCCGCGGCGAGCTGGGGCTGGCGCCAGGCACTCGCGCG--CCGGACGCCTCTCCCCCGCGTGTGCATTCACTAGTTCGCGGGTCGTTCTGCTGGGCAGGTTTCGACAATGATC
>XY06
GCGTAAAGGGTCCTTGAGCCGCGAACACGGAGGCGCGAGCGCGCGACGAGAGCTCGAGAGTTTTTTTTCTCGCCACCGATCGTCGCGGCGCGGCCGCCGAAGACTCGAATTTGGGCCAACCGCGAGCGGGGAGCGCACGGGAGGCCAGTCTCCACCCGCCCGACAGCGCCCCGCGAGGGGAGCTGGGGGAAGGGCAGCGATGCGTGACACCCAGGCAGACGTGCCCTCGGCCTGACGGCTTGGGGCGCAACTTGCGTTCAAAGACTCGATGGTTCACGGGATTCTGCAATTCACACCAAGTATCGCATTTCGCTACGTTCTTCATCGATGCGAGAGCCGAGATATCCGTTGCCGAGAGTCGTTTTGGATTTTCGTTGAAAGAAGACAACGCATCCCGCACGCGCGCCGTGTCCGGGGCGGCGGGAGCGCGCTCCCTCGTTTGATTTTCCTTGGCGCAGCTCGCGCCGGGGTTCGTTGTTTTGCCGCGGCGGGAGAGACGGTGCTCGCCCCCCGCGCGGAGCGAGGGCTGGCGCCAGGCACTCGCGCG--CCGGACGCCTCTCCCCCTCGAGTGCATTCACTGATTCACGGGTCGTTCTGCTGGGCAGGTTTCGACAATGATC
>XY07
GCGTAAAGGGTCCTTGAGCCGCGAACACGGAGGCGCGAGCGCGCGACGAGAGCTCGAGAGTTTTTTTTCTCGCCACCGATCGTCGCGGCGCGGCCGCCGAAGACTCGAATTTGGGCCAACCGCGAGCGGGGAGCGCACGGGAGGCCAGTCTCCACCCGCCCGACAGCGCCCCGCGAGGGGAGCTGGGGGAAGGGCAGCGATGCGTGACACCCAGGCAGACGTGCCCTCGGCCTGACGGCTTGGGGCGCAACTTGCGTTCAAAGACTCGATGGTTCACGGGATTCTGCAATTCACACCAAGTATCGCATTTCGCTACGTTCTTCATCGATGCGAGAGCCGAGATATCCGTTGCCGAGAGTCGTTTTGGATTTTCGTTGAAAGAAGACGACGCATCCCGCACGCGCGCCGTGTCCGGGGCGGCGGGAGCGCGCTCCCTCGTTTGATTTTCCTTGGCGCAGCTCGCGCCGGGGTTCGTTGTTTTGCCGCGGCGGGCGAGACGGTGCTCGCCCCCCGCGGCGAGCGGGGGCTGGCGCCAGGCACTCGCGCG--CCGGACGCCTCTCCCCCGCGTGTGCATTCACTAGTTCGCGGGTCGTTCTGCTGGGCAGGTTTCGACAATGATC
>XY08
GCGTAAAGGGTCCTTGAGCCGCGAACACGGAGGCGCGAGCGCGCGACGAGAGCTCGAGAGTTTTTTTTCTCGCCACCGATCGTCGCGGCGCGGCCGCCGAAGACTCGAATTTGGGCCAACCGCGAGCGGGGAGCGCGCGGGAGGCCAGTCTCCACCCGCCCGACAGCGCCCCGCGAGGGGAGCTGGGGGAAGGGCAGCGATGCGTGACACCCAGGCAGACGTGCCCTCGGCCTGACGGCTTGGGGCGCAACTTGCGTTCAAAGACTCGATGGTTCACGGGATTCTGCAATTCACACCAAGTATCGCATTTCGCTACGTTCTTCATCGATGCGAGAGCCGAGATATCCGTTGCCGAGAGTCGTTTTGGATTTTCGTTGAAAGAAGACGACGCATCCCGCACGCGCGCCGTGTCCGGGGCGGCGGGAGCGCGCTCCCTCGTTTGATTTTCCTTGGCGCAGCTCGCGCCGGGGTTCGTTGTTTTGCCGCGGCGGGCGAGACGGTGCTCGCCCCCCGCGGCGAGCGGGGGCTGGCGCCAGGCACTCGCGCG--CCGGACGCCTCTCCCCCGCGTGTGCATTCACTGGTTCGCGGGTCGTTCTGCTGGGCAGGTTTCGACAATGATC
>XY09
GCGTAAAGGGTCCTTGAGCCGCGAACACGGAGGCGCGAGCGCGCGACGAGAGCTCGAGAGTTTTTTTTCTCGCCACCGATCGTCGCGGCGCGGCCGCCGAAGACTCGAATTTGGGCCAACCGCGAGCGGGGAGCGCACGGGAGGCCAGTCTCCACCCGCCCGACAGCGCCCCGCGAGGGGAGCTGGGGGAAGGGCAGCGATGCGTGACACCCAGGCAGACGTGCCCTCGGCCTGACGGCTTGGGGCGCAACTTGCGTTCAAAGACTCGATGGTTCACGGGATTCTGCAATTCACACCAAGTATCGCATTTCGCTACGTTCTTCATCGATGCGAGAGCCGAGATATCCGTTGCCGAGAGTCGTTTTGGATTTTCGTTGAAAGAAGACGACGCATCCCGCACGCGCGCCGTGTCCGGGGCGGCGGGAGCGCGCTCCCTCGTTTGATTTTCCTTGGCGCAGCTCGCGCCGGGGTTCGTTGTTTTGCCGCGGAGGGCGAGACGGTGCTCGCCCCCCGCGGCGAGCGGGGGCTGGCGCCAGGCACTCGCGCG--CCGGACGCCTCGCCACCGCGTGTGCATTCACTGGTTCGCGGGTCGTTCTGCTGGGCAGGTTTCGACAATGATC
>XY10
GCGTAAAGGGTCCTTGAGCCGCGAACACGGAGGCGCGAGCGCGCGACGAGAGCTCGAGAGTTTTTTTTCTCGCCACCGATCGTCGCGGCGCGGCCGCCGAAGACTCGAATTTGGGCCAACCGCGAGCGGGGAGCGCGCGGGAGGCCAGTCTCCACCCGCCCGACAGCGCCCCGCGAGGGGAGCTGGGGGAAGGGCAGCGATGCGTGACACCCAGGCAGACGTGCCCTCGGCCTGACGGCTTGGGGCGCAACTTGCGTTCAAAGACTCGATGGTTCACGGGATTCTGCAATTCACACCAAGTATCGCATTTCGCTACGTTCTTCATCGATGCGAGAGCCGAGATATCCGTTGCCGAGAGTCGTTTTGGATTTTTGTTGAAAGAAGACGACGCATCCCGCACGCGCGCCGTGTCCGGGGCGGCGGGAGCGCGCTCCCTCGTTTGATTTTCCTTGGCGCAGCTCGCGCCGGGGTTCGTTGTTTTGCCGCGGCGGGCGAGACGGTGCTCGCCCCCCGCGGCGAGCGGGGGCTGGCGCCAGGCACTCGCGCG--CCGGACGCCTCTCCCCCGCGTGTGCATTCACTAGTTCGCGGGTCGTTCTGCTGGGCAGGTTTCGACAATGATC
>XY11
GCGTAAAGGGTCCTTGAGCCGCGAACACGGAGGCGCGAGCGCGCGACGAGAGCTCGAGAGTTTTTTTTCTCGCCACCGATCGTCGCGGCGCGGCCGCCGAAGACTCGAATTTGGGCCAACCGCGAGCGGGGAGCGCACGGGAGGCCAGTCTCCACCCGCCCGACAGCGCCCCGCGAGGGGAGCTGGGGGAAGGGCAGCGATGCGTGACACCCAGGCAGACGTGCCCTCGGCCTGACGGCTTGGGGCGCAACTTGCGTTCAAAGACTCGATGGTTCACGGGATTCTGCAATTCACACCAAGTATCGCATTTCGCTACGTTCTTCATCGATGCGAGAGCCGAGATATCCGTTGCCGAGAGTCGTTTTGGATTTTCGTTGAAAGAAGACGACGCATCCCGCACGCGCGCCGTGTCCGGGGCGGCGGGAGCGCGCTCCCTCGTTTGATTTTCCTTGGCGCAGCTCGCGCCGGGGTTCGTTGTTTTGCCGCGGCGGGCGAGACGGTGCTCGCCCCCCGCGGCGAGCGGGGGCTGGCGCCAGGCACTCGCGCG--CCGGACGCCTCTCCCCCGCGTGTGCATTCACTGGTTCACGGGTCGTTCTGCTGGGCAGGTTTCGACAATGATC
>XY12
GCGTAAAGGGTCCTTGAGCCGCGAACACGGAGGCGCGAGCGCGCGACGAGAGCTCGAGAGTTTTTTTTCTCGCCTCCGATCGTCGCGGCGCGGCCGCCGAAGACTCGAATTTGGGCCAACCGCGAGCGGGGAGCGCACGGGAGGCCAGTCTCCACCCGCCCGACAGCGCCCCGCGAGGGGAGCTGGGGGAAGGGCAGCGATGCGTGACACCCAGGCAGACGTGCCCTCGGCCTGACGGCTTGGGGCGCAACTTGCGTTCAAAGACTCGATGGTTCACGGGATTCTGCAATTCACACCAAGTATCGCATTTCGCTACGTTCTTCATCGATGCGAGAGCCGAGATATCCGTTGCCGAGAGTCGTTTTGGATTTTCGTTGAAAGAAGACGACGCATCCCGCACGCGCGCCGTGTCCGGGGCGGCGGGAGCGCGCTCCCTCGTTTGATTTTCCTTGGCGCAGCTCGCGCCGGGGTTCGTTGTTTTGCCGCGGCGGGCGAGACGGTGCTCGCCCCCCACGGCGAGCGGGGGCTGGTGCCGGGCACTCCCGCG--CCGGACCTCTCGCCACCGTGTGTGCATTTCCTGTTTCACGGGTCGTTCTGCTGGGCAGGTTTCGACAATGATC
>XY13
GCGTAAAGGGTCCTTGAGCCGCGAACACGGAGGCGCGAGCGCGCGACGAGAGCTCGAGAGTTTTTTTTCTCGCCACCGATCGTCGCGGCGCGGCCGCCGAAGACTCGAATTTGGGCCAACCGCGAGCGGGGAGCGCGCGGGAGGCCAGTCTCCACCCGCCCGACAGCGCCCCGCGAGGGGAGCTGGGGGAAGGGCAGCGATGCGTGACACCCAGGCAGACGTGCCCTCGGCCTGACGGCTTGGGGCGCAACTTGCGTTCAAAGACTCGATGGTTCACGGGATTCTGCAATTCACACCAAGTATCGCATTTCGCTACGTTCTTCATCGATGCGAGAGCCGAGATATCCGTTGCCGAGAGTCGTTTTGGATTTTTGTTAAAAGAAGACGACGCATCCCGCACGCGCGCCGTGTCCGGGGCGGCGGGAGCGCGCTCCCTCGTTTGATTTTCCTTGGCGCAGCTCGCGCCGGGGTTCGTTGTTTTGCCGCGGCGGGCGAGACGGTGCTCGCCCCCCGCGGCGAGCGGGGGCTGGCGCCAGGCACTCGCGCG--CCGGACGCCTCTCCCCTGCGTGTGCATTCACTAGTTCGCGGGTCGTTCTGCTGGGCAGGTTTCGACAATGATC
>XY14
GCGTAAAGGGTCCTTGAGCCGCGAACACGGAGGCGCGAGCGCGCGACGAGAGCTCGAGAGTTTTTTTTCTCGCCACCGATCGTCGCGGCGCGGCCGCCGAAGACTCGAATTTGGGCCAACCGCGAGCGGGGAGCGCACGGGAGGCCAGTCTCCACCCGCCCGACAGCGCCCCGCGAGGGGAGCTGGGGGAAGGGCAGCGATGCGTGACACCCAGGCAGACGTGCCCTCGGCCTGACGGCTTGGGGCGCAACTTGCGTTCAAAGACTCGATGGTTCACGGGATTCTGCAATTCACACCAAGTATCGCATTTCGCTACGTTCTTCATCGATGCGAGAGCCGAGATATCCGTTGCCGAGAGTCGTTTTGGATTTTCGTTGAAAGAAGACGACGCATCCCGCACGCGCGCCGTGTCCGGGGCGGCGGGAGCGCGCTCCCTCGTTTGATTTTCCTTGGCGCAGCTCGCGCCGGGGTTCGTTGTTTTGCCGCGGCGGGCGAGACGGTGCTCGCCCCCCGCGGCGAGCGGGGGCTGGCGCCAGGCACTCGCGCG--CCGGACCCCTCGACCCCGCGTGTGCATTCACTGGTTCACGGGTCGTTCTGCTGGGCAGGTTTCGACAATGATC
>XY15
GCGTAAAGGGTCCTTGAGCCGCGAACACGGAGGCGCGAGCGCGCGACGAGAGCTCGAGAGTTTTTTTTCTCGCCACCGATCGTCGCGGCGCGGCCGCCGAAGACTCGAATTTGGGCCAACCGCGAGCGGGGAGCGCGCGGGAGGCCAGTCTCCACCCGCCCGACAGCGCCCCGCGAGGGGAGCTGGGGGAAGGGCAGCGATGCGTGACACCCAGGCAGACGTGCCCTCGGCCTGACGGCTTGGGGCGCAACTTGCGTTCAAAGACTCGATGGTTCACGGGATTCTGCAATTCACACCAAGTATCGCATTTCGCTACGTTCTTCATCGATGCGAGAGCCGAGATATCCGTTGCCGAGAGTCGTTTTGGATTTTTGTTGAAAGAAGACAACGCATCCCGCACGCGCGCCGTGTCCGGGGCGGCGGGAGCGCGCTCCCTCGTTTGATTTTCCTTGGCGCAGCTCGCGCCGGGGTTCGTTGTTTTGCCGCGGCGGGCGAGACGGTGCTCGCCCCC-GTGGCGAGCGGGGGCTGGCGCCAGGCACTCGCGCGC-CCGGACGCCTCTCACACGCGTGTGCATTCACTAGTTCGCGGGTCGTTCTGCTGGGCAGGTTTCGACAATGATC
>YF01
GCGTAAAGGGTCCTTGAGCCGCGAACACGGAGGCGCGAGCGCGCGACGAGAGCTCGAGAGTTTTTTTTCTCGCCACCGATCGTCGCGGCGCGGCCGCCGAAGACTCGAATTTGGGCCAACCGCGAGCGGGGAGCGCACGGGAGGCCAGTCTCCACCCGCCCGACAGCGCCCCGCGAGGGGAGCTGGGGGAAGGGCAGCGATGCGTGACACCCAGGCAGACGTGCCCTCGGCCTGACGGCTTGGGGCGCAACTTGCGTTCAAAGACTCGATGGTTCACGGGATTCTGCAATTCACACCAAGTATCGCATTTCGCTACGTTCTTCATCGATGCGAGAGCCGAGATATCCGTTGCCGAGAGTCGTTTTGGATTTTCGTTGAAAGAAGACGACGCATCCCGCACGCGCGCCGTGTCCGGGGCGGCGGGAGCGCGCTCCCTCGTTTGATTTTCCTTGGCGCAGCTCGCGCCGGGGTTCGTTGTTTTGCCGCGGCGGGCGAGACGGTGCTCGCCCCCCGCGGCGAGCGGGGGCTGGCGCCAGGCACTCGCGCG--CCGGACGCCTCTCCCCCGCGTGTGCATTCACTAGTTCGCGGGTCGTTCTGCTGGGCAGGTTTCGACAATGATC
>YF02
GCGTAAAGGGTCCTTGAGCCGCGAACACGGAGGCGCGAGCGCGCGACGAGAGCTCGAGAGTTTTTTTTCTCGCCACCGATCGTCGCGGCGCGGCCGCCGAAGACTCGAATTTGGGCCAACCGCGAGCGGGGAGCGCGCGGGAGGCCAGTCTCCACCCGCCCGACAGCGCCCCGCGAGGGGAGCTGGGGGAAGGGCAGCGATGCGTGACACCCAGGCAGACGTGCCCTCGGCCTGACGGCTTGGGGCGCAACTTGCGTTCAAAGACTCGATGGTTCACGGGATTCTGCAATTCACACCAAGTATCGCATTTCGCTACGTTCTTCATCGATGCGAGAGCCGAGATATCCGTTGCCGAGAGTCGTTTTGGATTTTTGTTGAAAGAAGACAACGCATCCCGCACGCGCGCCGTGTCCGGGGCGGCGGGAGCGCGCTCCCTCGTTTGATTTTCCTTGGCGCAGCTCGCGCCGGGGTTCGTTGTTTTGCCGCGGCGGGCGAGACGGTGCTCGCCCCCCGCGGCGAGCGGGGGCTGGCGCCAGGCACTCGCGCG--CCGGACGCCTCTCCCCCGCGTGTGCATTCACTAGTTCGCGGGTCGTTCTGCTGGGCAGGTTTCGACAATGATC
>YF03
GCGTAAAGGGTCCTTGAGCCGCGAACACGGAGGCGCGAGCGCGCGACGAGAGCTCGAGAGTTTTTTTTCTCGCCACCGATCGTCGCGGCGCGGCCGCCGAAGACTCGAATTTGGGCCAACCGCGAGCGGGGAGCGCGCGGGAGGCCAGTCTCCACCCGCCCAACAGCGCCCCGCGAGGGGAGCTGGGGGAAGGGCAGCGATGCGTGACACCCAGGCAGACGTGCCCTCGGCCTGACGGCTTGGGGCGCAACTTGCGTTCAAAGACTCGATGGTTCACGGGATTCTGCAATTCACACCAAGTATCGCATTTCGCTACGTTCTTCATCGATGCGAGAGCCGAAATATCCGTTGCCGAAAGTCGTTTTGGATTTTTGTTGAAAGAAGACAACGCATCCCGCACGCGCGCCGTGTCCGGGGCGGCGGGAGCGCGCTCCCTCGTTTGATTTTCCTTGGCGCAACTCGCGCCGGGGTTCATTGTTTTGCCGCGGCGGGCGAAACGGTGCTCGCCCCCCGCGGCGAGCGGGGGCTGGCGCCAGGCACTCGCGCG--CCGGACGCCTCTCCCCCGCGTGTGCATTCACTAATTCGCGGGTCGTTCTGCTGGGCAGGTTTCGACAATGATC
>YF04
GCGTAAAGGGTCCTTGAGCCGCGAACACGGAGGCGCGAGCGCGCGACGAGAGCTCGAGAGTTTTTTTTCTCGCCACCGATCGTCGCGGCGCGGCCGCCGAAGACTCGAATTTGGGCCAACCGCGAGCGGGGAGCGCGCGGGAGGCCAGTCTCCACCCGCCCAACAGCGCCCCGCGAGGGGAGCTGGGGGAAGGGCAGCGATGCGTGACACCCAGGCAGACGTGCCCTCGGCCTGACGGCTTGGGGCGCAACTTGCGTTCAAAGACTCGATGGTTCACGGGATTCTGCAATTCACACCAAGTATCGCATTTCGCTACGTTCTTCATCGATGCGAGAGCCGAGATATCCGTTGCCGAGAGTCGTTTTGGATTTTTGTTGAAAGAAGACAACGCATCCCGCACGCGCGCCGTGTCCGGGGCGGCGGGAGCGCGCTCCCTCGTTTGATTTTCCTTGGCGCAGCTCGCGCCGGGGTTCGTTGTTTTGCCGCGGCGGGCGAGACGGTGCTCGCCCCCCGCGGCGAGCGGGGGCTGGCGCCAGGCACTCGCGCG--CCGGACGCCTCTCCCCCGCGTGTGCATTCACTAGTTCGCGGGTCGTTCTGCTGGGCAGGTTTCGACAATGATC
>YF05
GCGTAAAGGGTCCTTGAGCCGCGAACACGGAGGCGCGAGCGCGCGACGAGAGCTCGAGAGTTTTTTTTCTCGCCACCGATCGTCGCGGCGCGGCCGCCGAAGACTCGAATTTGGGCCAACCGCGAGCGGGGAGCGCACGGGAGGCCAGTCTCCACCCGCCCGACAGCGCCCCGCGAGGGGAGCTGGGGGAAGGGCAGCGATGCGTGACACCCAGGCAGACGTGCCCTCGGCCTGACGGCTTGGGGCGCAACTTGCGTTCAAAGACTCGATGGTTCACGGGATTCTGCAATTCACACCAAGTATCGCATTTCGCTACGTTCTTCATCGATGCGAGAGCCGAGATATCCGTTGCCGAGAGTCGTTTTGGATTTTCGTTGAAAGAAGACGACGCATCCCGCACGCGCGCCGTGTCCGGGGCGGCGGGAGCGCGCTCCCTCGTTTGATTTTCCTTGGCGCAGCTCGCGCCGGGGTTCGTTGTTTTGCCGCGGCGGGCGAGACGGTGCTCGCCCCCCGCGGCGAGCGGGGGCTGGCGCCAGGCACTCGCGCG--CCGGACGCCTCTCCCCCGCGTGTGCATTCACTGGTTCGCGGGTCGTTCTGCTGGGCAGGTTTCGACAATGATC
>YF06
GCGTAAAGGGTCCTTGAGCCGCGAACACGGAGGCGCGAGCGCGCGACGAGAGCTCGAGAGTTTTTTTTCTCGCCACCGATCGTCGCGGCGCGGCCGCCGAAGACTCGAATTTGGGCCAACCGCGAGCGGGGAGCGCGCGGGAGGCCAGTCTCCACCCGCCCGACAGCGCCCCGCGAGGGGAGCTGGGGGAAGGGCAGCGATGCGTGACACCCAGGCAGACGTGCCCTCGGCCTGACGGCTTGGGGCGCAACTTGCGTTCAAAGACTCGATGGTTCACGGGATTCTGCAATTCACACCAAGTATCGCATTTCGCTACGTTCTTCATCGATGCGAGAGCCGAGATATCCGTTGCCGAGAGTCGTTTTGGATTTTCGTTGAAAGAAGACGACGCATCCCGCACGCGCGCCGTGTCCGGGGCGGCGGGAGCGCGCTCCCTCGTTTGATTTTCCTTGGCGCAGCTCGCGCCGGGGTTCGTTGTTTTGCCGCGGCGGGCGAGACGGTGCTCGCCCCCCGCGGCGAGCGGGGGCTGGCGCCAGGCACTCGCGCG--CCGGACGCCTCTCCCCCGCGTGTGCATTCACTAGTTCGCGGGTCGTTCTGCTGGGCAGGTTTCGACAATGATC
>YF07
GCGTAAAGGGTCCTTGAGCCGCGAACACGGAGGCGCGAGCGCGCGACGAGAGCTCGAGAGTTTTTTTTCTCGCCACCGATCGTCGCGGCGCGGCCGCCGAAGACTCGAATTTGGGCCAACCGCGAGCGGGGAGCGCGCGGGAGGCCAGTCTCCACCCGCCCGACAGCGCCCCGCGAGGGGAGCTGGGGGAAGGGCAGCGATGCGTGACACCCAGGCAGACGTGCCCTCGGCCTGACGGCTTGGGGCGCAACTTGCGTTCAAAGACTCGATGGTTCACGGGATTCTGCAATTCACACCAAGTATCGCATTTCGCTACGTTCTTCATCGATGCGAGAGCCGAGATATCCGTTGCCGAGAGTCGTTTTGGATTTTTGTTGAAAGAAGACAACGCATCCCGCACGCGCGCCGTGTCCGGGGCGGCGGGAGCGCGCTCCCTCGTTTGATTTTCCTTGGCGCAGCTCGCGCCGGGGTTCGTTGTTTTGCCGCGGCGGGCGAGACGGTGCTCGCCCCCCGCGGCGAGCGGGGGCTGGCGCCAGGCACTCGCGCG--CCGGACGCCTCTCCCCCGCGTGTGCATTCACTAGTTCGCGGGTCGTTCTGCTGGGCAGGTTTCGACAATGATC
>YF08
GCGTAAAGGGTCCTTGAGCCGCGAACACGGAGGCGCGAGCGCGCGACGAGAGCTCGAGAGTTTTTTTTCTCGCCACCGATCGTCGCGGCGCGGCCGCCGAAGACTCGAATTTGGGCCAACCGCGAGCGGGGAGCGCGCGGGAGGCCAGTCTCCACCCGCCCGACAGCGCCCCGCGAGGGGAGCTGGGGGAAGGGCAGCGATGCGTGACACCCAGGCAGACGTGCCCTCGGCCTGACGGCTTGGGGCGCAACTTGCGTTCAAAGACTCGATGGTTCACGGGATTCTGCAATTCACACCAAGTATCGCATTTCGCTACGTTCTTCATCGATGCGAGAGCCGAGATATCCGTTGCCGAGAGTCGTTTTGGATTTTTGTTGAAAGAAGACGACGCATCCCGCACGCGCGCCGTGTCCGGGGCGGCGGGAGCGCGCTCCCTCGTTTGATTTTCCTTGGCGCAGCTCGCGCCGGGGTTCGTTGTTTTGCCGCGGCGGGCGAGACGGTGCTCGCCCCCCGCGGCGAGCTGGGGCTGGCGCCAGGCACTCGCGCG--CCGGACGCCTCTCCCCCGCGTGTGCATTCACTAGTTCGCGGGTCGTTCTGCTGGGCAGGTTTCGACAATGATC
>YF09
GCGTAAAGGGTCCTTGAGCCGCGAACACGGAGGCGCGAGCGCGCGACGAGAGCTCGAGAGTTTTTTTTCTCGCCACCGATCGTCGCGGCGCGGCCGCCGAAGACTCGAATTTGGGCCAACCGCGAGCGGGGAGCGCGCGGGAGGCCAGTCTCCACCCGCCCGACAGCGCCCCGCGAGGGGAGCTGGGGGAAGGGCAGCGATGCGTGACACCCAGGCAGACGTGCCCTCGGCCTGACGGCTTGGGGCGCAACTTGCGTTCAAAGACTCGATGGTTCACGGGATTCTGCAATTCACACCAAGTATCGCATTTCGCTACGTTCTTCATCGATGCGAGAGCCGAGATATCCGTTGCCGAGAGTCGTTTTGGATTTTCGTTGAAAGAAGACGACGCATCCCGCACGCGCGCCGTGTCCGGGGCGGCGGGAGCGCGCTCCCTCGTTTGATTTTCCTTGGCGCAGCTCGCGCCGGGGTTCGTTGTTTTGCCGCGGCGGGCGAGACGGTGCTCGCCCCCCGCGGCGAGCGGGGGCTGGCGCCAGGCACTCGCGCG--CCGGACGCCTCTCCCCCGCGTGTGCATTCACTAGTTCGCGGGTCGTTCTGCTGGGCAGGTTTCGACAATGATC
>YF10
GCGTAAAGGGTCCTTGAGCCGCGAACACGGAGGCGCGAGCGCGCGACGAGAGCTCGAGAGTTTTTTTTCTCCCCCCCGATCGTCGCGGCGCGGCCGCCGAAAAATCCAATTTGGGCCAACCGCGAGCGGGGAGCGCGCGGGAGGCCCGTCTCCACCCCCCCGACAGCGCCCCGCGAGGGGAGCTGGGGGAAGGGCAGCGATGCCTGACACCCAGGCAGACGTGCCCTCCGCCTGACGGCTTGGGGCGCAACTTGCGTTCAAAGACTCCATGGTTCACGGGATTCTGCAATTCACACCAAGTATCGCATTTCCCTACCTTCTTCATCGATGCCAGAGCCGAAATATCCGTTGCCGAAAGTCGTTTTGGATTTTTGTTGAAAGAAGACCAACCATCCCGCACGCGCGCCGTGGCCGGGGCGGCGGGAGCGCGCTCCCTCGTTTGATTTTCCTTGGCGCAACTCGCGCCGGGGTTCGTTGTTTTGCCGCGGCGGGCGAGACGGTGCTCGCCCCCCGCGGCGAGCGGGGGCTGGCGCCAGGCACTCGCGCG--CCGGACGCCTCTCCCCCGCGTGTGCATTCACTAATTCGCGGGTCGTTCTGCTGGGCAAGTTTCGACAATGATC
>YF11
GCGTAAAGGGTCCTTGAGCCGCGAACACGGAGGCGCGAGCGCGCGACGAGAGCTCGAGAGTTTTTTTTCTCGCCACCGATCGTCGCGGCGCGGCCGCCGAAGACTCGAATTTGGGCCAACCGCGAGCGGGGAGCGCGCGGGAGGCCAGTCTCCACCCGCCCGACAGCGCCCCGCGAGGGGAGCTGGGGGAAGGGCAGCGATGCGTGACACCCAGGCAGACGTGCCCTCGGCCTGACGGCTTGGGGCGCAACTTGCGTTCAAAGACTCGATGGTTCACGGGATTCTGCAATTCACACCAAGTATCGCATTTCGCTACGTTCTTCATCGATGCGAGAGCCGAGATATCCGTTGCCGAGAGTCGTTTTGGATTTTTGTTGAAAGAAGACGACGCATCCCGCACGCGCGCCGTGTCCGGGGCGGCGGGAGCGCGCTCCCTCGTTTGATTTTCCTTGGCGCAGCTCGCGCCGGGGTTCGTTGTTTTGCCGCGGCGGGCGAGACGGTGCTCGCCCCCCGCGGCGAGCGGGGGCTGGCGCCAGGCACTCGCGCG--CCGGACGCCTCTCCCCCGCGTGTGCATTCACTAGTTCGCGGGTCGTTCTGCTGGGCAGGTTTCGACAATGATC
>YF12
GCGTAAAGGGTCCTTGAGCCGCGAACACGGAGGCGCGAGCGCGCGACGAGAGCTCGAGAGTTTTTTTTCTCGCCACCGATCGTCGCGGCGCGGCCGCCGAAGACTCGAATTTGGGCCAACCGCGAGCGGGGAGCGCGCGGGAGGCCAGTCTCCACCCGCCCAACAGCGCCCCGCGAGGGGAGCTGGGGGAAGGGCAGCGATGCGTGACACCCAGGCAGACGTGCCCTCGGCCTGACGGCTTGGGGCGCAACTTGCGTTCAAAGACTCGATGGTTCACGGGATTCTGCAATTCACACCAAGTATCGCATTTCGCTACGTTCTTCATCGATGCGAGAGCCGAGATATCCGTTGCCGAGAGTCGTTTTGGATTTTTGTTGAAAGAAGACAACGCATCCCGCACGCGCGCCGTGTCCGGGGCGGCGGGAGCGCGCTCCCTCGTTTGATTTTCCTTGGCGCAGCTCGCGCCGGGGTTCATTGTTTTGCCGCGGCGGGCGAGACGGTGCTCGCCCCCCGCGGCGAGCGGGGGCTGGCGCCAGGCACTCGCGCG--CCGGACGCCTCTCCCCCGCGTGTGCATTCACTAGTTCGCGGGTCGTTCTGCTGGGCAGGTTTCGACAATGATC
>YF13
GCGTAAAGGGTCCTTGAGCCGCGAACACGGAGGCGCGAGCGCGCGACGAGAGCTCGAGAGTTTTTTTTCTCGCCACCGATCGTCGCGGCGCGGCCGCCGAAGACTCGAATTTGGGCCAACCGCGAGCGGGGAGCGCGCGGGAGGCCAGTCTCCACCCGCCCAACAGCGCCCCGCGAGGGGAGCTGGGGGAAGGGCAGCGATGCGTGACACCCAGGCAGACGTGCCCTCGGCCTGACGGCTTGGGGCGCAACTTGCGTTCAAAGACTCGATGGTTCACGGGATTCTGCAATTCACACCAAGTATCGCATTTCGCTACGTTCTTCATCGATGCGAGAGCCGAGATATCCGTTGCCGAGAGTCGTTTTGGATTTTTGTTGAAAGAAGACAACGCATCCCGCACGCGCGCCGTGTCCGGGGCGGCGGGAGCGCGCTCCCTCGTTTGATTTTCCTTGGCGCAGCTCGCGCCGGGGTTCATTGTTTTGCCGCGGCGGGCGAGACGGTGCTCGCCCCCCGCGGCGAGCGGGGGCTGGCGCCAGGCACTCGCGCG--CCGGACGCCTCTCCCCCGCGTGTGCATTCACTAGTTCGCGGGTCGTTCTGCTGGGCAGGTTTCGACAATGATC
>YF14
GCGTAAAGGGTCCTTGAGCCGCGAACACGGAGGCGCGAGCGCGCGACGAGAGCTCGAGAGTTTTTTTTCTCGCCACCGATCGTCGCGGCGCGGCCGCCGAAGACTCGAATTTGGGCCAACCGCGAGCGGGGAGCGCGCGGGAGGCCAGTCTCCACCCGCCCAACAGCGCCCCGCGAGGGGAGCTGGGGGAAGGGCAGCGATGCGTGACACCCAGGCAGACGTGCCCTCGGCCTGACGGCTTGGGGCGCAACTTGCGTTCAAAGACTCGATGGTTCACGGGATTCTGCAATTCACACCAAGTATCGCATTTCGCTACGTTCTTCATCGATGCGAGAGCCGAGATATCCGTTGCCGAGAGTCGTTTTGGATTTTTGTTGAAAGAAGACAACGCATCCCGCACGCGCGCCGTGTCCGGGGCGGCGGGAGCGCGCTCCCTCGTTTGATTTTCCTTGGCGCAGCTCGCGCCGGGGTTCATTGTTTTGCCGCGGCGGGCGAGACGGTGCTCGCCCCCCGCGGCGAGCGGGGGCTGGCGCCAGGCACTCGCGCG--CCGGACGCCTCTCCCCCGCGTGTGCATTCACTAGTTCGCGGGTCGTTCTGCTGGGCAGGTTTCGACAATGATC
>YF15
GCGTAAAGGGTCCTTGAGCCGCGAACACGGAGGCGCGAGCGCGCGACGAGAGCTCGAGAGTTTTTTTTCTCGCCACCGATCGTCGCGGCGCGGCCGCCGAAGACTCGAATTTGGGCCAACCGCGAGCGGGGAGCGCGCGGGAGGCCAGTCTCCACCCGCCCGACAGCGCCCCGCGAGGGGAGCTGGGGGAAGGGCAGCGATGCGTGACACCCAGGCAGACGTGCCCTCGGCCTGACGGCTTGGGGCGCAACTTGCGTTCAAAGACTCGATGGTTCACGGGATTCTGCAATTCACACCAAGTATCGCATTTCGCTACGTTCTTCATCGATGCGAGAGCCGAGATATCCGTTGCCGAGAGTCGTTTTGGATTTTTGTTGAAAGAAGACAACGCATCCCGCACGCGCGCCGTGTCCGGGGCGGCGGGAGCGCGCTCCCTCGTTTGATTTTCCTTGGCGCAGCTCGCGCCGGGGTTCGTTGTTTTGCCGCGGCGGGCGAGACGGTGCTCGCCCCCCGCGGCGAGCGGGGGCTGGCGCCAGGCACTCGCGCG--CCGGACGCCTCTCCCCCGCGTGTGCATTCACTAGTTCGCGGGTCGTTCTGCTGGGCAGGTTTCGACAATGATC
>YF16
GCGTAAAGGGTCCTTGAGCCGCGAACACGGAGGCGCGAGCGCGCGACGAGAGCTCGAGAGTTTTTTTTCTCGCCACCGATCGTCGCGGCGCGGCCGCCGAAGACTCGAATTTGGGCCAACCGCGAGCGGGGAGCGCACGGGAGGCCAGTCTCCACCCGCCCGACAGCGCCCCGCGAGGGGAGCTGGGGGAAGGGCAGCGATGCGTGACACCCAGGCAGACGTGCCCTCGGCCTGACGGCTTGGGGCGCAACTTGCGTTCAAAGACTCGATGGTTCACGGGATTCTGCAATTCACACCAAGTATCGCATTTCGCTACGTTCTTCATCGATGCGAGAGCCGAGATATCCGTTGCCGAGAGTCGTTTTGGATTTTCGTTGAAAGAAGACGACGCATCCCGCACGCGCGCCGTGTCCGGGGCGGCGGGAGCGCGCTCCCTCGTTTGATTTTCCTTGGCGCAGCTCGCGCCGGGGTTCGTTGTTTTGCCGCGGCGGGCGAGACGGTGCTCGCCCCCCGCGGCGAGCGGGGGCTGGCGCCAGGCACTCGCGCG--CCGGACGCCTCTCCCCCGCGTGTGCATTCACTAGTTCGCGGGTCGTTCTGCTGGGCAGGTTTCGACAATGATC
>YF17
GCGTAAAGGGTCCTTGAGCCGCGAACACGGAGGCGCGAGCGCGCGACGAGAGCTCGAGAGTTTTTTTTCTCGCCACCGATCGTCGCGGCGCGGCCGCCGAAGACTCGAATTTGGGCCAACCGCGAGCGGGGAGCGCGCGGGAGGCCAGTCTCCACCCGCCCAACAGCGCCCCGCGAGGGGAGCTGGGGGAAGGGCAGCGATGCGTGACACCCAGGCAGACGTGCCCTCGGCCTGACGGCTTGGGGCGCAACTTGCGTTCAAAGACTCGATGGTTCACGGGATTCTGCAATTCACACCAAGTATCGCATTTCGCTACGTTCTTCATCGATGCGAGAGCCGAGATATCCGTTGCCGAGAGTCGTTTTGGATTTTTGTTGAAAGAAGACAACGCATCCCGCACGCGCGCCGTGTCCGGGGCGGCGGGAGCGCGCTCCCTCGTTTGATTTTCCTTGGCGCAGCTCGCGCCGGGGTTCATTGTTTTGCCGCGGCGGGCGAGACGGTGCTCGCCCCCCGCGGCGAGCGGGGGCTGGCGCCAGGCACTCGCGCG--CCGGACGCCTCTCCCCCGCGTGTGCATTCACTAGTTCGCGGGTCGTTCTGCTGGGCAGGTTTCGACAATGATC
>YR01
GCGTAAAGGGTCCTTGAGCCGCGAACACGGAGGCGCGAGCGCGCGACGAGAGCTCGAGAGTTTTTTTTCTCGCCACCGATCGTCGCGGCGCGGCCGCCGAAGACTCGAATTTGGGCCAACCGCGAGCGGGGAGCGCGCGGGAGGCCAGTCTCCACCCGCCCGACAGCGCCCCGCGAGGGGAGCTGGGGGAAGGGCAGCGATGCGTGACACCCAGGCAGACGTGCCCTCGGCCTGACGGCTTGGGGCGCAACTTGCGTTCAAAGACTCGATGGTTCACGGGATTCTGCAATTCACACCAAGTATCGCATTTCGCTACGTTCTTCATCGATGCGAGAGCCGAGATATCCGTTGCCGAGAGTCGTTTTGGATTTTCGTTGAAAGAAGACGACGCATCCCGCACGCGCGCCGTGTCCGGGGCGGCGGGAGCGCGCTCCCTCGTTTGATTTTCCTTGGCGCAGCTCGCGCCGGGGTTCGTTGTTTTGCCGCGGCGGGCGAGACGGTGCTCGCCCCCCGCGGCGAGCGGGGGCTGGCGCCAGGCACTCGCGCG--CCGGACGCCTCTCCCCCGCGTGTGCATTCACTAGTTCGCGGGTCGTTCTGCTGGGCAGGTTTCGACAATGATC
>YR02
GCGTAAAGGGTCCTTGAGCCGCGAACACGGAGGCGCGAGCGCGCGACGAGAGCTCGAGAGTTTTTTTTCTCGCCACCGATCGTCGCGGCGCGGCCGCCGAAGACTCGAATTTGGGCCAACCGCGAGCGGGGAGCGCACGGGAGGCCAGTCTCCACCCGCCCGACAGCGCCCCGCGAGGGGAGCTGGGGGAAGGGCAGCGATGCGTGACACCCAGGCAGACGTGCCCTCGGCCTGACGGCTTGGGGCGCAACTTGCGTTCAAAGACTCGATGGTTCACGGGATTCTGCAATTCACACCAAGTATCGCATTTCGCTACGTTCTTCATCGATGCGAGAGCCGAGATATCCGTTGCCGAGAGTCGTTTTGGATTTTCGTTGAAAGAAGACGACGCATCCCGCACGCGCGCCGTGTCCGGGGCGGCGGGAGCGCGCTCCCTCGTTTGATTTTCCTTGGCGCAGCTCGCGCCGGGGTTCGTTGTTTTGCCGCGGCGGGCGAGACGGTGCTCGCCCCCCGCGGCGAGCGGGGGCTGGCGCCAGGCACTCGCGCG--CCGGACGCCTCGCCCCCGCGTGTGCATTCACTGGTTCGCGGGTCGTTCTGCTGGGCAGGTTTCGACAATGATC
>YR03
GCGTAAAGGGTCCTTGAGCCGCGAACACGGAGGCGCGAGCGCGCGACGAGAGCTCGAGAGTTTTTTTTCTCGCCACCGATCGTCGCGGCGCGGCCGCCGAAGACTCGAATTTGGGCCAACCGCGAGCGGGGAGCGCACGGGAGGCCAGTCTCCACCCGCCCGACAGCGCCCCGCGAGGGGAGCTGGGGGAAGGGCAGCGATGCGTGACACCCAGGCAGACGTGCCCTCGGCCTGACGGCTTGGGGCGCAACTTGCGTTCAAAGACTCGATGGTTCACGGGATTCTGCAATTCACACCAAGTATCGCATTTCGCTACGTTCTTCATCGATGCGAGAGCCGAGATATCCGTTGCCGAGAGTCGTTTTGGATTTTCGTTGAAAGAAGACGACGCATCCCGCACGCGCGCCGTGTCCGGGGCGGCGGGAGCGCGCTCCCTCGTTTGATTTTCCTTGGCGCAGCTCGCGCCGGGGTTCGTTGTTTTGCCGCGGCGGGCGAGACGGTGCTCGCCCCCCGCGGCGAGCGGGGGCTGGCGCCAGGCACTCGCGCG--CCGGACGCCTCGCCCCCGCGTGTGCATTCACTGGTTCGCGGGTCGTTCTGCTGGGCAGGTTTCGACAATGATC
>YR04
GCGTAAAGGGTCCTTGAGCCGCGAACACGGAGGCGCGAGCGCGCGACGAGAGCTCGAGAGTTTTTTTTCTCGCCACCGATCGTCGCGGCGCGGCCGCCGAAGACTCGAATTTGGGCCAACCGCGAGCGGGGAGCGCGCGGGAGGCCAGTCTCCACCCGCCCGACAGCGCCCCGCGAGGGGAGCTGGGGGAAGGGCAGCGATGCGTGACACCCAGGCAGACGTGCCCTCGGCCTGACGGCTTGGGGCGCAACTTGCGTTCAAAGACTCGATGGTTCACGGGATTCTGCAATTCACACCAAGTATCGCATTTCGCTACGTTCTTCATCGATGCGAGAGCCGAGATATCCGTTGCCGAGAGTCGTTTTGGATTTTTGTTGAAAGAAGACGACGCATCCCGCACGCGCGCCGTGTCCGGGGCGGCGGGAGCGCGCTCCCTCGTTTGATTTTCCTTGGCGCAGCTCGCGCCGGGGTTCGTTGTTTTGCCGCGGCGGGCGAGACGGTGCTCGCCCCCTGCGGCGAGCGGGGGCTGGCGCCAGGCACTCGCGCG--CCGGACGCCTCTCCCCCGCGTGTGCATTCACTAGTTCGCGGGTCGTTCTGCTGGGCAGGTTTCGACAATGATC
>YR05
GCGTAAAGGGTCCTTGAGCCGCGAACACGGAGGCGCGAGCGCGCGACGAGAGCTCGAGAGTTTTTTTTCTCGCCACCGATCGTCGCGGCGCGGCCGCCGAAGACTCGAATTTGGGCCAACCGCGAGCGGGGAGCGCACGGGAGGCCAGTCTCCACCCGCCCGACAGCGCCCCGCGAGGGGAGCTGGGGGAAGGGCAGCGATGCGTGACACCCAGGCAGACGTGCCCTCGGCCTGACGGCTTGGGGCGCAACTTGCGTTCAAAGACTCGATGGTTCACGGGATTCTGCAATTCACACCAAGTATCGCATTTCGCTACGTTCTTCATCGATGCGAGAGCCGAGATATCCGTTGCCGAGAGTCGTTTTGGATTTTCGTTGAAAGAAGACGACGCATCCCGCACGCGCGCCGTGTCCGGGGCGGCGGGAGCGCGCTCCCTCGTTTGATTTTCCTTGGCGCAGCTCGCGCCGGGGTTCGTTGTTTTGCCGCGGCGGGCGAGACGGTGCTCGCCCCCTGCGGCGAGCGGGGGCTGGCGCCAGGCACTCGCGCG--CCGGACGCCTCGCCCCCGCGTGTGCATTCACTGGTTCGCGGGTCGTTCTGCTGGGCAGGTTTCGACAATGATC
>YR06
GCGTAAAGGGTCCTTGAGCCGCGAACACGGAGGCGCGAGCGCGCGACGAGAGCTCGAGAGTTTTTTTTCTCGCCACCGATCGTCGCGGCGCGGCCGCCGAAGACTCGAATTTGGGCCAACCGCGAGCGGGGAGCGCGCGGGAGGCCAGTCTCCACCCGCCCGACAGCGCCCCGCGAGGGGAGCTGGGGGAAGGGCAGCGATGCGTGACACCCAGGCAGACGTGCCCTCGGCCTGACGGCTTGGGGCGCAACTTGCGTTCAAAGACTCGATGGTTCACGGGATTCTGCAATTCACACCAAGTATCGCATTTCGCTACGTTCTTCATCGATGCGAGAGCCGAGATATCCGTTGCCGAGAGTCGTTTTGGATTTTTGTTGAAAGAAGACGACGCATCCCGCACGCGCGCCGTGTCCGGGGCGGTGGGAGCGCGCTCCCTCGTTTGATTTTCCTTGGCGCAGCTCGCGCCGGGGTTCGTTGTTTTGCCGCGGCGGGCGAGACGGTGCTCGCCCCCCGCGGCGAGCGGGGGCTGGCGCCAGGCACTCGCGCG--CCGGACGCCTCTCCCCCGCGTGTGCATTCACTAGTTCGCGGGTCGTTCTGCTGGGCAGGTTTCGACAATGATC
>YR07
GCGTAAAGGGTCCTTGAGCCGCGAACACGGAGGCGCGAGCGCGCGACGAGAGCTCGAGAGTTTTTTTTCTCGCCACCGATCGTCGCGGCGCGGCCGCCGAAGACTCGAATTTGGGCCAACCGCGAGCGGGGAGCGCACGGGAGGCCAGTCTCCACCCGCCCGACAGCGCCCCGCGAGGGGAGCTGGGGGAAGGGCAGCGATGCGTGACACCCAGGCAGACGTGCCCTCGGCCTGACGGCTTGGGGCGCAACTTGCGTTCAAAGACTCGATGGTTCACGGGATTCTGCAATTCACACCAAGTATCGCATTTCGCTACGTTCTTCATCGATGCGAGAGCCGAGATATCCGTTGCCGAGAGTCGTTTTGGATTTTCGTTGAAAGAAGACGACGCATCCCGCACGCGCGCCGTGTCCGGGGCGGCGGGAGCGCGCTCCCTCGTTTGATTTTCCTTGGCGCAGCTCGCGCCGGGGTTCGTTGTTTTGCCGCGGCGGGCGAGACGGTGCTCGCCCCCCGCGGCGAGCGGGGGCTGGCGCCAGGCACTCGCGCG--CCGGACGCCTCGCCCCCGCGTGTGCATTCACTGGTTCGCGGGTCGTTCTGCTGGGCAGGTTTCGACAATGATC
>YR08
GCGTAAAGGGTCCTTGAGCCGCGAACACGGAGGCGCGAGCGCGCGACGAGAGCTCGAGAGTTTTTTTTCTCGCCACCGATCGTCGCGGCGCGGCCGCCGAAGACTCGAATTTGGGCCAACCGCGAGCGGGGAGCGCGCGGGAGGCCAGTCTCCACCCGCCCGACAGCGCCCCGCGAGGGGAGCTGGGGGAAGGGCAGCGATGCGTGACACCCAGGCAGACGTGCCCTCGGCCTGACGGCTTGGGGCGCAACTTGCGTTCAAAGACTCGATGGTTCACGGGATTCTGCAATTCACACCAAGTATCGCATTTCGCTACGTTCTTCATCGATGCGAGAGCCGAGATATCCGTTGCCGAGAGTCGTTTTGGATTTTTGTTGAAAGAAGACGACGCATCCCGCACGCGCGCCGTGTCCGGGGCGGCGGGAGCGCGCTCCCTCGTTTGATTTTCCTTGGCGCAGCTCGCGCCGGGGTTCGTTGTTTTGCCGCGGCGGGCGAGACGGTGCTCGCCCCCCGCGGCGAGCGGGGGCTGGCGCCAGGTACTCGCGCG--CCGGACGCCTCTCCCCCGCGTGTGCATTCACTAGTTCGCGGGTTGTTCTGCTGGGCAGGTTTCGACAATGATC
>YR09
GCGTAAAGGGTCCTTGAGCCGCGAACACGGAGGCGCGAGCGCGCGACGAGAGCTCGAGAGTTTTTTTTCTCGCCACCGATCGTCGCGGCGCGGCCGCCGAAGACTCGAATTTGGGCCAACCGCGAGCGGGGAGCGCACGGGAGGCCAGTCTCCACCCGCCCGACAGCGCCCCGCGAGGGGAGCTGGGGGAAGGGCAGCGATGCGTGACACCCAGGCAGACGTGCCCTCGGCCTGACGGCTTGGGGCGCAACTTGCGTTCAAAGACTCGATGGTTCACGGGATTCTGCAATTCACACCAAGTATCGCATTTCGCTACGTTCTTCATCGATGCGAGAGCCGAGATATCCGTTGCCGAGAGTCGTTTTGGATTTTCGTTGAAAGAAGACGACGCATCCCGCACGCGCGCCGTGTCCGGGGCGGCGGGAGCGCGCTCCCTCGTTTGATTTTCCTTGGCGCAGCTCGCGCCGGGGTTCGTTGTTTTGCCGCGGCGGGCGAGACGGTGCTCGCCCCCCGCGGCGAGCGGGGGCTGGCGCCAGGCACTCGCGCG--CCGGACGCCTCTCCCCCGCGTGTGCATTCACTGGTTCGCGGGTCGTTCTGCTGGGCAGGTTTCGACAATGATC
>YR10
GCGTAAAGGGTCCTTGAGCCGCGAACACGGAGGCGCGAGCGCGCGACGAGAGCTCGAGAGTTTTTTTTCTCGCCACCGATCGTCGCGGCGCGGCCGCCGAAGACTCGAATTTGGGCCAACCGCGAGCGGGGAGCGCACGGGAGGCCAGTCTCCACCCGCCCGACAGCGCCCCGCGAGGGGAGCTGGGGGAAGGGCAGCGATGCGTGACACCCAGGCAGACGTGCCCTCGGCCTGACGGCTTGGGGCGCAACTTGCGTTCAAAGACTCGATGGTTCACGGGATTCTGCAATTCACACCAAGTATCGCATTTCGCTACGTTCTTCATCGATGCGAGAGCCGAGATATCCGTTGCCGAGAGTCGTTTTGGATTTTCGTTGAAAGAAGACGACGCATCCCGCACGCGCGCCGTGTCCGGGGCGGCGGGAGCGCGCTCCCTCGTTTGATTTTCCTTGGCGCAGCTCGCGCCGGGGTTCGTTGTTTTGCCGCGGCGGGCGAGACGGTGCTCGCCCCCCGTGGCGAGCGGGGGCTGGCGCCAGGCACTCGCGCG--CCGGACGCCTCGCCCCCGCGTGTGCATTCACTGGTTCGCGGGTCGTTCTGCTGGGCAGGTTTCGACAATGATC
>YR11
GCGTAAAGGGTCCTTGAGCCGCGAACACGGAGGCGCGAGCGCGCGACGAGAGCTCGAGAGTTTTTTTTCTCGCCACCGATCGTCGCGGCGCGGCCGCCGAAGACTCGAATTTGGGCCAACCGCGAGCGGGGAGCGCACGGGAGGCCAGTCTCCACCCGCCCGACAGCGCCCCGCGAGGGGAGCTGGGGGAAGGGCAGCGATGCGTGACACCCAGGCAGACGTGCCCTCGGCCTGACGGCTTGGGGCGCAACTTGCGTTCAAAGACTCGATGGTTCACGGGATTCTGCAATTCACACCAAGTATCGCATTTCGCTACGTTCTTCATCGATGCGAGAGCCGAGATATCCGTTGCCGAGAGTCGTTTTGGATTTTCGTTGAAAGAAGACAACGCATCCCGCACGCGCGCCGTGTCCGGGGCGGCGGGAGCGCGCTCCCTCGTTTGATTTTCCTTGGCGCAGCTCGCGCCGGGGTTCGTTGTTTTGCCGCGGCGGGCGAGACGGTGCTCGCCCCCCGCGGCGAGCGGGGGCTGGCGCCAGGCACTCGCGCG--CCGGACGCCTCTCCCCCGCGTGTGCATTCACTAGTTCGCGGGTCGTTCTGCTGGGCAGGTTTCGACAATGATC
>YR12
GCGTAAAGGGTCCTTGAGCCGCGAACACGGAGGCGCGAGCGCGCGACGAGAGCTCGAGAGTTTTTTTTCTCGCCACCGATCGTCGCGGCGCGGCCGCCGAAGACTCGAATTTGGGCCAACCGCGAGCGGGGAGCGCGCGGGAGGCCAGTCTCCACCCGCCCGACAGCGCCCCGCGAGGGGAGCTGGGGGAAGGGCAGCGATGCGTGACACCCAGGCAGACGTGCCCTCGGCCTGACGGCTTGGGGCGCAACTTGCGTTCAAAGACTCGATGGTTCACGGGATTCTGCAATTCACACCAAGTATCGCATTTCGCTACGTTCTTCATCGATGCGAGAGCCGAGATATCCGTTGCCGAGAGTCGTTTTGGATTTTCGTTGAAAGAAGACGACGCATCCCGCACGCGCGCCGTGTCCGGGGCGGCGGGAGCGCGCTCCCTCGTTTGATTTTCCTTGGCGCAGCTCGCGCCGGGGTTCGTTGTTTTGCCGCGGCGGGCGAGACGGTGCTCGCCCCCCGTGGCGAGCGGGGGCTGGCGCCAGGTACTCGCGCG--CCGGACGCCTCTCCCCCGCGTGTGCATTCACTGGTTCGCGGGTTGTTCTGCTGGGCAGGTTTCGACAATGATC
>YR13
GCGTAAAGGGTCCTTGAGCCGCGAACACGGAGGCGCGAGCGCGCGACGAGAGCTCGAGAGTTTTTTTTCTCGCCACCGATCGTCGCGGCGCGGCCGCCGAAGACTCGAATTTGGGCCAACCGCGAGCGGGGAGCGCGCGGGAGGCCAGTCTCCACCCGCCCGACAGCGCCCCGCGAGGGGAGCTGGGGGAAGGGCAGCGATGCGTGACACCCAGGCAGACGTGCCCTCGGCCTGACGGCTTGGGGCGCAACTTGCGTTCAAAGACTCGATGGTTCACGGGATTCTGCAATTCACACCAAGTATCGCATTTCGCTACGTTCTTCATCGATGCGAGAGCCGAGATATCCGTTGCCGAGAGTCGTTTTGGATTTTCGTTGAAAGAAGACGACGCATCCCGCACGCGCGCCGTGTCCGGGGCGGCGGGAGCGCGCTCCCTCGTTTGATTTTCCTTGGCGCAGCTCGCGCCGGGGTTCGTTGTTTTGCCGCGGCGGGCGAGACGGTGCTCGCCCCCCGTGGCGAGCCGGGGCTGGCGCCAGGCACTCGCGCG--CCGGACGCCTCGCCACAGCGTGTGCATTCACTGGTTCGCGGGTCGTTCTGCTGGGCAGGTTTCGACAATGATC
>YR14
GCGTAAAGGGTCCTTGAGCCGCGAACACGGAGGCGCGAGCGCGCGACGAGAGCTCGAGAGTTTTTTTTCTCGCCACCGATCGTCGCGGCGCGGCCGCCGAAGACTCGAATTTGGGCCAACCGCGAGCGGGGAGCGCACGGGAGGCCAGTCTCCACCCGCCCGACAGCGCCCCGCGAGGGGAGCTGGGGGAAGGGCAGCGATGCGTGACACCCAGGCAGACGTGCCCTCGGCCTGACGGCTTGGGGCGCAACTTGCGTTCAAAGACTCGATGGTTCACGGGATTCTGCAATTCACACCAAGTATCGCATTTCGCTACGTTCTTCATCGATGCGAGAGCCGAGATATCCGTTGCCGAGAGTCGTTTTGGATTTTCGTTGAAAGAAGACGACGCATCCCGCACGCGCGCCGTGTCCGGGGCGGCGGGAGCGCGCTCCCTCGTTTGATTTTCCTTGGCGCAGCTCGCGCCGGGGTTCGTTGTTTTGCCGCGGCGGGCGAGACGGTGCTCGCCCCCCGCGGCGAGCCGGGGCTGGCGCCAGGCACTCGCGCG--CCGGACGCCTCGCCACCGCGTGTGCATTCACTGGTTCGCGGGTCGTTCTGCTGGGCAGGTTTCGACAATGATC
>YR15
GCGTAAAGGGTCCTTGAGCCGCGAACACGGAGGCGCGAGCGCGCGACGAGAGCTCGAGAGTTTTTTTTCTCGCCACCGATCGTCGCGGCGCGGCCGCCGAAGACTCGAATTTGGGCCAACCGCGAGCGGGGAGCGCACGGGAGGCCAGTCTCCACCCGCCCGACAGCGCCCCGCGAGGGGAGCTGGGGGAAGGGCAGCGATGCGTGACACCCAGGCAGACGTGCCCTCGGCCTGACGGCTTGGGGCGCAACTTGCGTTCAAAGACTCGATGGTTCACGGGATTCTGCAATTCACACCAAGTATCGCATTTCGCTACGTTCTTCATCGATGCGAGAGCCGAGATATCCGTTGCCGAGAGTCGTTTTGGATTTTCGTTGAAAGAAGACGACGCATCCCGCACGCGCGCCGTGTCCGGGGCGGCGGGAGCGCGCTCCCTCGTTTGATTTTCCTTGGCGCAGCTCGCGCCGGGGTTCGTTGTTTTGCCGCGGCGGGCGAGACGGTGCTCGCCCCCCGCGGCGAGCGGAGGCTGGCGCCAGGCACTCGCGGG--CCGGACGCCTCGCCCCCGCGTGTGCATTCACTGGTTCGCGGGTCGTTCTGCTGGGCAGGTTTCGACAATGATC
>YR16
GCGTAAAGGGTCCTTGAGCCGCGAACACGGAGGCGCGAGCGCGCGACGAGAGCTCGAGAGTTTTTTTTCTCGCCACCGATCGTCGCGGCGCGGCCGCCGAAGACTCGAATTTGGGCCAACCGCGAGCGGGGAGCGCGCGGGAGGCCAGTCTCCACCCGCCCGACAGCGCCCCGCGAGGGGAGCTGGGGGAAGGGCAGCGATGCGTGACACCCAGGCAGACGTGCCCTCGGCCTGACGGCTTGGGGCGCAACTTGCGTTCAAAGACTCGATGGTTCACGGGATTCTGCAATTCACACCAAGTATCGCATTTCGCTACGTTCTTCATCGATGCGAGAGCCGAGATATCCGTTGCCGAGAGTCGTTTTGGATTTTTGTTGAAAGAAGACGACGCATCCCGCACGCGCGCCGTGTCCGGGGCGGCGGGAGCGCGCTCCCTCGTTTGATTTTCCTTGGCGCAGCTCGCGCCGGGGTTCGTTGTTTTGCCGCGGCGGGCGAGACGGTGCTCGCCCCCCGCGGCGAGCGGGGGCTGGCGCCAGGCACTCGCGCG--CCGGACGCCTCTCCCCCGCGTGTGCATTCACTAGTTCGCGGGTCGTTCTGCTGGGCAGGTTTCGACAATGATC
>YR17
GCGTAAAGGGTCCTTGAGCCGCGAACACGGAGGCGCGAGCGCGCGACGAGAGCTCGAGAGTTTTTTTTCTCGCCACCGATCGTCGCGGCGCGGCCGCCGAAGACTCGAATTTGGGCCAACCGCGAGCGGGGAGCGCGCGGGAGGCCAGTCTCCACCCGCCCGACAGCGCCCCGCGAGGGGAGCTGGGGGAAGGGCAGCGATGCGTGACACCCAGGCAGACGTGCCCTCGGCCTGACGGCTTGGGGCGCAACTTGCGTTCAAAGACTCGATGGTTCACGGGATTCTGCAATTCACACCAAGTATCGCATTTCGCTACGTTCTTCATCGATGCGAGAGCCGAGATATCCGTTGCCGAGAGTCGTTTTGGATTTTTGTTGAAAGAAGACGACGCATCCCGCACGCGCGCCGTGTCCGGGGCGGCGGGAGCGCGCTCCCTCGTTTGATTTTCCTTGGCGCAGCTCGCGCCGGGGTTCGTTGTTTTGCCGCGGCGGGCGAGACGGTGCTCGGCCCCCGCGGCGAGCGGGGGCTGGCGCTAGGCACTCGCGCG--CCGGACGCCTCTCCCCCGCGTGTGCATTCACTAGTTCGCGGGTCGTTCTGCTGGGCAGGTTTCGACAATGATC
>YR18
GCGTAAAGGGTCCTTGAGCCGCGAACACGGAGGCGCGAGCGCGCGACGAGAGCTCGAGAGTTTTTTTTCTCGCCACCGATCGTCGCGGCGCGGCCGCCGAAGACTCGAATTTGGGCCAACCGCGAGCGGGGAGCGCGCGGGAGGCCATTCTCCACCCGCCCGACAGCGCCCCGCGAGGGGAGCTGGGGGAAGGGCAGCGATGCGTGACACCCAGGCAGACGTGCCCTCGGCCTGACGGCTTGGGGCGCAACTTGCGTTCAAAGACTCGATGGTTCACGGGATTCTGCAATTCACACCAAGTATCGCATTTCGCTACGTTCTTCATCGATGCGAGAGCCGAGATATCCGTTGCCGAGAGTCGTTTTGGATTTTTGTTGAAAGAAGACGACGCATCCCGCACGCGCGCCGTGTCCGGGGCGGCGGGAGCGCGCTCCCTCGTTTGATTTTCCTTGGCGCAGCTCGCGCCGGGGTTCGTTGTTTTGCCGCGGCGGGCGAGACGGTGCTCGCCCCCCGCGGCGAGCGGGGGCTGGCGCCAGGTACTCGCGCG--CCGGACGCCTCTCCCCCGCGTGTGCATTCACTAGTTCGCGGGTTGTTCTGCTGGGCAGGTTTCGACAATGATC
>YR19
GCGTAAAGGGTCCTTGAGCCGCGAACACGGAGGCGCGAGCGCGCGACGAGAGCTCGAGAGTTTTTTTTCTCGCCACCGATCGTCGCGGCGCGGCCGCCGAAGACTCGAATTTGGGCCAACCGCGAGCGGGGAGCGCGCGGGAGGCCAGTCTCCACCCGCCCGACAGCGCCCCGCGAGGGGAGCTGGGGGAAGGGCAGCGATGCGTGACACCCAGGCAGACGTGCCCTCGGCCTGACGGCTTGGGGCGCAACTTGCGTTCAAAGACTCGATGGTTCACGGGATTCTGCAATTCACACCAAGTATCGCATTTCGCTACGTTCTTCATCGATGCGAGAGCCGAGATATCCGTTGCCGAGAGTCGTTTTGGATTTTTGTTGAAAGAAGACGACGCATCCCGCACGCGCGCCGTGTCCGGGGCGGTGGGAGCGCGCTCCCTCGTTTGATTTTCCTTGGCGCAGCTCGCGCCGGGGTTCGTTGTTTTGCCGCGGCGGGCGAGACGGTGCTCGCCCCCCGCGGCGAGCGGGGGCTGGCGCCAGGCACTCGCGCG--CCGGACGCCTCTCCCCCGCGTGTGCATTCACTAGTTCGCGGGTCGTTCTGCTGGGCAGGTTTCGACAATGATC
>YR20
GCGTAAAGGGTCCTTGAGCCGCGAACACGGAGGCGCGAGCGCGCGACGAGAGCTCGAGAGTTTTTTTTCTCGCCACCGATCGTCGCGGCGCGGCCGCCGAAGACTCGAATTTGGGCCAACCGCGAGCGGGGAGCGCACGGGAGGCCAGTCTCCACCCGCCCGACAGCGCCCCGCGAGGGGAGCTGGGGGAAGGGCAGCGATGCGTGACACCCAGGCAGACGTGCCCTCGGCCTGACGGCTTGGGGCGCAACTTGCGTTCAAAGACTCGATGGTTCACGGGATTCTGCAATTCACACCAAGTATCGCATTTCGCTACGTTCTTCATCGATGCGAGAGCCGAGATATCCGTTGCCGAGAGTCGTTTTGGATTTTCGTTGAAAGAAGACGACGCATCCCGCACGCGCGCCGTGTCCGGGGCGGCGGGAGCGCGCTCCCTCGTTTGATTTTCCTTGGCGCAGCTCGCGCCGGGGTTCGTTGTTTTGCCGCGGCGGGCGAGACGGTGCTCGCCCCCCGCGGCGAGCGGGGGCTGGCGCCAGGCACTCGCGCG--CCGGACGCCTCGCCCCCGCGTGTGCATTCACTGGTTCGCGGGTCGTTCTGCTGGGAAGGTTTCGACAATGATC
>YR21
GCGTAAAGGGTCCTTGAGCCGCGAACACGGAGGCGCGAGCGCGCGACGAGAGCTCGAGAGTTTTTTTTCTCGCCACCGATCGTCGCGGCGCGGCCGCCGAAGACTCGAATTTGGGCCAACCGCGAGCGGGGAGCGCGCGGGAGGCCAGTCTCCACCCGCCCGACAGCGCCCCGCGAGGGGAGCTGGGGGAAGGGCAGCGATGCGTGACACCCAGGCAGACGTGCCCTCGGCCTGACGGCTTGGGGCGCAACTTGCGTTCAAAGACTCGATGGTTCACGGGATTCTGCAATTCACACCAAGTATCGCATTTCGCTACGTTCTTCATCGATGCGAGAGCCGAGATATCCGTTGCCGAGAGTCGTTTTGGATTTTCGTTGAAAGAAGACGACGCATCCCGCACGCGCGCCGTGTCCGGGGCGGCGGGAGCGCGCTCCCTCGTTTGATTTTCCTTGGCGCAGCTCGCGCCGGGGTTCGTTGTTTTGCCGCGGCGGGCGAGACGGTGCTCGCCCCCCGCGGCGAGCGGGGGCTGGCGCCAGGCACTCGCGCG--CCGGACGCCTCTCCCCCGCGTGTGCATTCACTAGTTCGCGGGTCGTTCTGCTGGGCAGGTTTCGACAATGATC
>YR22
GCGTAAAGGGTCCTTGAGCCGCGAACACGGAGGCGCGAGCGCGCGACGAGAGCTCGAGAGTTTTTTTTCTCGCCACCGATCGTCGCGGCGCGGCCGCCGAAGACTCGAATTTGGGCCAACCGCGAGCGGGGAGCGCACGGGAGGCCAGTCTCCACCCGCCCGACAGCGCCCCGCGAGGGGAGCTGGGGGAAGGGCAGCGATGCGTGACACCCAGGCAGACGTGCCCTCGGCCTGACGGCTTGGGGCGCAACTTGCGTTCAAAGACTCGATGGTTCACGGGATTCTGCAATTCACACCAAGTATCGCATTTCGCTACGTTCTTCATCGATGCGAGAGCCGAGATATCCGTTGCCGAGAGTCGTTTTGGATTTTCGTTGAAAGAAGACGACGCATCCCGCACGCGCGCCGTGTCCGGGGCGGCGGGAGCGCGCTCCCTCGTTTGATTTTCCTTGGCGCAGCTCGCGCCGGGGTTCGTTGTTTTGCCGCGGCGGGCGAGACGGTGCTCGCCCCCCGCGGCGAGCGGGGGCTGGCGCCAGGCACTCGCGCG--CCGGACGCCTCGCCCCCGCGTGTGCATTCACTGGTTCGCGGGTCGTTCTGCTGGGCAGGTTTCGACAATGATC
>YR23
GCGTAAAGGGTCCTTGAGCCGCGAACACGGAGGCGCGAGCGCGCGACGAGAGCTCGAGAGTTTTTTTTCTCGCCACCGATCGTCGCGGCGCGGCCGCCGAAGACTCGAATTTGGGCCAACCGCGAGCGGGGAGCGCGCGGGAGGCCAGTCTCCACCCGCCCGACAGCGCCCCGCGAGGGGAGCTGGGGGAAGGGCAGCGATGCGTGACACCCAGGCAGACGTGCCCTCGGCCTGACGGCTTGGGGCGCAACTTGCGTTCAAAGACTCGATGGTTCACGGGATTCTGCAATTCACACCAAGTATCGCATTTCGCTACGTTCTTCATCGATGCGAGAGCCGAGATATCCGTTGCCGAGAGTCGTTTTGGATTTTCGTTGAAAGAAGACGACGCATCCCGCACGCGCGCCGTGTCCGGGGCGGCGGGAGCGCGCTCCCTCGTTTGATTTTCCTTGGCGCAGCTCGCGCCGGGGTTCGTTGTTTTGCCGCGGCGGGCGAGACGGTGCTCGCCCCCCGTGGCGAGCGGGGGCTGGCGCCAGGCACTCGCGCG--CCGGACGCCTCGCCCCAGCGTGTGCATTCACTGGTTCGCGGGTCGTTCTGCTGGGCAGGTTTCGACAATGATC
>YR24
GCGTAAAGGGTCCTTGAGCCGCGAACACGGAGGCGCGAGCGCGCGACGAGAGCTCGAGAGTTTTTTTTCTCGCCACCGATCGTCGCGGCGCGGCCGCCGAAGACTCGAATTTGGGCCAACCGCGAGCGGGGAGCGCGCGGGAGGCCAGTCTCCACCCGCCCAACAGCGCCCCGCGAGGGGAGCTGGGGGAAGGGCAGCGATGCGTGACACCCAGGCAGACGTGCCCTCGGCCTGACGGCTTGGGGCGCAACTTGCGTTCAAAGACTCGATGGTTCACGGGATTCTGCAATTCACACCAAGTATCGCATTTCGCTACGTTCTTCATCGATGCGAGAGCCGAGATATCCGTTGCCGAGAGTCGTTTTGGATTTTTGTTGAAAGAAGACAACGCATCCCGCACGCGCGCCGTGTCCGGGGCGGCGGGAGCGCGCTCCCTCGTTTGATTTTCCTTGGCGCAGCTCGCGCCGGGGTTCGTTGTTTTGCCGCGGCGGGCGAGACGGTGCTCGCCCCCCGCGGCGAGCGGGGGCTGGCGCCAGGCACTCGCGCG--CCGGACGCCTCTCCCCCGCGAGTGCATTCACTAGTTCGCGGGTCGTTCTGCTGGGCAGGTTTCGACAATGATC
>YR25
GCGTAAAGGGTCCTTGAGCCGCGAACACGGAGGCGCGAGCGCGCGACGAGAGCTCGAGAGTTTTTTTTCTCGCCACCGATCGTCGCGGCGCGGCCGCCGAAGACTCGAATTTGGGCCAACCGCGAGCGGGGAGCGCACGGGAGGCCAGTCTCCACCCGCCCGACAGCGCCCCGCGAGGGGAGCTGGGGGAAGGGCAGCGATGCGTGACACCCAGGCAGACGTGCCCTCGGCCTGACGGCTTGGGGCGCAACTTGCGTTCAAAGACTCGATGGTTCACGGGATTCTGCAATTCACACCAAGTATCGCATTTCGCTACGTTCTTCATCGATGCGAGAGCCGAGATATCCGTTGCCGAGAGTCGTTTTGGATTTTCGTTGAAAGAAGACGACGCATCCCGCACGCGCGCCGTGTCCGGGGCGGCGGGAGCGCGCTCCCTCGTTTGATTTTCCTTGGCGCAGCTCGCGCCGGGGTTCGTTGTTTTGCCGCGGCGGGCGAGACGGTGCTCGCCCCCCGCGGCGAGCGGGGGCTGGCGCCAGGCACTCGCGCG--CCGGACGCCTCGCCCCAGCGTGTGCATTCACTGGTTCGCGGGTCGTTCTGCTGGGCAGGTTTCGACAATGATC
>YR26
GCGTAAAGGGTCCTTGAGCCGCGAACACGGAGGCGCGAGCGCGCGACGAGAGCTCGAGAGTTTTTTTTCTCGCCACCGATCGTCGCGGCGCGGCCGCCGAAGACTCGAATTTGGGCCAACCGCGAGCGGGGAGCGCGCGGGAGGCCAGTCTCCACCCGCCCGACAGCGCCCCGCGAGGGGAGCTGGGGGAAGGGCAGCGATGCGTGACACCCAGGCAGACGTGCCCTCGGCCTGACGGCTTGGGGCGCAACTTGCGTTCAAAGACTCGATGGTTCACGGGATTCTGCAATTCACACCAAGTATCGCATTTCGCTACGTTCTTCATCGATGCGAGAGCCGAGATATCCGTTGCCGAGAGTCGTTTTGGATTTTTGTTGAAAGAAGACGACGCATCCCGCACGCGCGCCGTGTCCGGGGCGGCGGGAGCGCGCTCCCTCGTTTGATTTTCCTTGGCGCAGCTCGCGCCGGGGTTCGTTGTTTTGCCGCGGCGGGCGAGACGGTGCTCGCCCCCCGCGGCGAGCGGGGGCTGGCGCCAGGCACTCGCGCG--CCGGACGCCTCTCCCCCGCGTGTGCATTCACTAGTTCGCGGGTCGTTCTGCTGGGCAGGTTTCGACAATGATC
